# Supplementary material for: Identification of Metabolism-Associated Prostate Cancer Subtypes and Construction of a Prognostic Risk Model
Source: Front Oncol. 2020 Nov 26;10:598801. doi: 10.3389/fonc.2020.598801 (PMC7726320; doi:10.3389/fonc.2020.598801)
Supplement: Supplementary Table 2 — The ssGSEA score of each sample of PRAD in TCGA based on metabolic pathways, stem cell, EMT, ECM, and TGF-β gene sets. [file Table_2.xlsx]

## Sheet: Metabolic_ssGSEA_score
ID	TCGA-YL-A9WL-01A-11R-A41O-07	TCGA-J4-A83L-01A-11R-A352-07	TCGA-EJ-5501-01A-01R-1580-07	TCGA-ZG-A9N3-01A-11R-A41O-07	TCGA-EJ-A7NG-01A-31R-A33R-07	TCGA-J4-AATZ-01A-11R-A41O-07	TCGA-FC-7961-01A-11R-A29R-07	TCGA-EJ-5510-01A-01R-1580-07	TCGA-G9-6365-01A-11R-1789-07	TCGA-ZG-A9KY-01A-11R-A41O-07	TCGA-X4-A8KQ-01A-12R-A36G-07	TCGA-V1-A8WV-01A-11R-A37L-07	TCGA-EJ-8472-01A-11R-2403-07	TCGA-XK-AAIV-01A-11R-A41O-07	TCGA-VN-A943-01A-11R-A41O-07	TCGA-HC-7742-01A-11R-2118-07	TCGA-J4-A67N-01A-11R-A30B-07	TCGA-QU-A6IM-01A-11R-A31N-07	TCGA-HC-7747-01A-11R-2118-07	TCGA-ZG-A9L1-01A-11R-A41O-07	TCGA-ZG-A9ND-01A-11R-A41O-07	TCGA-G9-6351-01A-21R-1965-07	TCGA-HC-7820-01A-11R-2118-07	TCGA-XK-AAK1-01A-11R-A41O-07	TCGA-HC-7740-01B-04R-2302-07	TCGA-V1-A9OA-01A-11R-A41O-07	TCGA-EJ-A65E-01A-11R-A29R-07	TCGA-J9-A8CN-01A-11R-A352-07	TCGA-KK-A59Y-01A-11R-A26U-07	TCGA-YL-A8SH-01B-11R-A37L-07	TCGA-HC-8262-01A-11R-2263-07	TCGA-J9-A52C-01A-11R-A26U-07	TCGA-KK-A8IJ-01A-11R-A352-07	TCGA-G9-6498-01A-12R-A311-07	TCGA-XK-AAIR-01A-11R-A41O-07	TCGA-CH-5738-01A-11R-1580-07	TCGA-EJ-7782-01A-11R-2118-07	TCGA-G9-6362-01A-11R-1789-07	TCGA-G9-6378-01A-11R-1789-07	TCGA-XQ-A8TA-01A-11R-A36G-07	TCGA-HC-7819-01A-11R-2118-07	TCGA-HC-7077-01A-11R-1965-07	TCGA-ZG-A9LZ-01A-11R-A41O-07	TCGA-EJ-7315-01A-31R-2118-07	TCGA-EJ-5508-01A-02R-1580-07	TCGA-CH-5763-01A-11R-1580-07	TCGA-M7-A724-01A-12R-A32O-07	TCGA-J4-A6G3-01A-11R-A311-07	TCGA-EJ-A8FP-01A-21R-A36G-07
FRUCTOSE_AND_MANNOSE_METABOLISM	0.904403	0.895015	0.909743	0.879893	0.875755	0.902157	0.919822	0.899987	0.890656	0.8491	0.864484	0.848601	0.864807	0.912515	0.910435	0.903226	0.882456	0.898728	0.900399	0.857607	0.894493	0.877088	0.901398	0.910139	0.69477	0.84886	0.870833	0.903725	0.871412	0.907641	0.888556	0.879111	0.889697	0.885179	0.89804	0.903711	0.907439	0.808238	0.884361	0.918258	0.886961	0.917009	0.882089	0.890219	0.894245	0.873928	0.895253	0.899057	0.883708
GALACTOSE_METABOLISM	0.767633	0.759248	0.776363	0.796589	0.76725	0.749302	0.740663	0.780368	0.780619	0.695802	0.727308	0.737825	0.726589	0.811755	0.753975	0.762741	0.755144	0.786702	0.764829	0.710945	0.729949	0.769596	0.771872	0.761933	0.595681	0.738999	0.747109	0.7398	0.758426	0.770924	0.755912	0.766551	0.758289	0.762916	0.795209	0.808038	0.741987	0.724347	0.737437	0.782681	0.765096	0.752018	0.735845	0.776318	0.748495	0.737428	0.777571	0.779293	0.775988
ASCORBATE_AND_ALDARATE_METABOLISM	0.179033	0.0939116	0.141353	0.325761	0.16213	0.0987352	0.280747	0.24561	0.197115	0.13365	0.12118	0.440202	0.164388	0.355144	0.100359	0.18578	0.138883	0.248791	0.216531	0.09722	0.172738	0.146312	0.208339	0.271486	0	0.279598	0.260581	0.0861216	0.180605	0.255815	0.135952	0.107504	0.133125	0.326582	0.147199	0.0926066	0.142779	0.143759	0.12483	0.337931	0.162881	0.253147	0.0803719	0.124931	0.313117	0.0946909	0.148048	0.30219	0.0734589
FATTY_ACID_METABOLISM	0.779311	0.897738	0.859714	0.836301	0.877221	0.859972	0.88354	0.850325	0.871876	0.856738	0.836671	0.854881	0.814937	0.883223	0.860913	0.848246	0.810754	0.867004	0.881252	0.833312	0.837977	0.879028	0.872672	0.870225	0.797844	0.871695	0.884969	0.879698	0.827592	0.872681	0.869171	0.822685	0.840602	0.84552	0.888392	0.8617	0.843246	0.793318	0.895445	0.866466	0.840703	0.837572	0.820008	0.807868	0.87701	0.862397	0.797338	0.866472	0.881528
PURINE_METABOLISM	0.822807	0.787746	0.830631	0.81185	0.811883	0.812053	0.81905	0.826777	0.82671	0.792732	0.802723	0.799331	0.803351	0.828863	0.811765	0.830135	0.807631	0.792092	0.81246	0.822269	0.806356	0.812338	0.805782	0.815112	0.642473	0.811888	0.801026	0.79997	0.783237	0.812045	0.81154	0.805933	0.8078	0.790672	0.812879	0.814287	0.812334	0.797765	0.806517	0.794226	0.815325	0.815435	0.800597	0.821276	0.813896	0.808736	0.806223	0.812461	0.815907
PYRIMIDINE_METABOLISM	0.910375	0.89218	0.909433	0.928658	0.896038	0.904402	0.910549	0.903794	0.901352	0.911603	0.885169	0.892555	0.888973	0.928845	0.914071	0.907447	0.896409	0.903459	0.906534	0.902558	0.911758	0.898433	0.892338	0.920432	0.710555	0.885111	0.901389	0.898062	0.87095	0.902438	0.910539	0.893353	0.906331	0.89062	0.892731	0.888781	0.887676	0.87464	0.895808	0.919915	0.898659	0.907598	0.886938	0.89476	0.891064	0.879873	0.922399	0.906548	0.893447
ALANINE_ASPARTATE_AND_GLUTAMATE_METABOLISM	0.74467	0.760927	0.760349	0.755188	0.782916	0.731406	0.771647	0.763043	0.782426	0.726325	0.739928	0.776618	0.745883	0.814123	0.752239	0.753088	0.731234	0.747548	0.782436	0.70883	0.749166	0.751883	0.759501	0.763644	0.554897	0.732592	0.735937	0.752568	0.763973	0.733188	0.761205	0.741596	0.734375	0.754344	0.780673	0.764354	0.74553	0.710483	0.751678	0.756078	0.75355	0.744327	0.738316	0.730242	0.748344	0.749139	0.714717	0.788657	0.77715
GLYCINE_SERINE_AND_THREONINE_METABOLISM	0.674948	0.767657	0.727739	0.730975	0.752445	0.759538	0.755364	0.746698	0.765999	0.693924	0.747214	0.736584	0.653997	0.77486	0.704669	0.770953	0.707432	0.780447	0.761036	0.686305	0.74552	0.757336	0.758503	0.703842	0.504513	0.708227	0.72809	0.773033	0.746745	0.748809	0.723732	0.687998	0.743954	0.712109	0.760118	0.746944	0.752657	0.712397	0.753854	0.718746	0.752971	0.748298	0.715042	0.70188	0.727011	0.734313	0.702407	0.76327	0.742512
CYSTEINE_AND_METHIONINE_METABOLISM	0.75059	0.805132	0.779008	0.801068	0.788567	0.786683	0.794717	0.777631	0.799742	0.74644	0.793353	0.763041	0.763412	0.785223	0.802434	0.787497	0.740215	0.736888	0.805515	0.768314	0.777204	0.777548	0.790551	0.758852	0.646501	0.763644	0.773109	0.796047	0.79452	0.790029	0.787578	0.757422	0.795565	0.800914	0.809053	0.827193	0.781743	0.730822	0.760043	0.768358	0.809559	0.825339	0.828076	0.78603	0.797197	0.771688	0.798558	0.809813	0.774881
ARGININE_AND_PROLINE_METABOLISM	0.844835	0.87534	0.868175	0.820807	0.883036	0.849969	0.865552	0.907257	0.87525	0.814256	0.850818	0.829617	0.833954	0.855214	0.84642	0.881952	0.852519	0.896092	0.895921	0.817765	0.86482	0.896098	0.882173	0.872305	0.66286	0.85459	0.838309	0.864912	0.853149	0.867028	0.874706	0.884254	0.85587	0.852523	0.885465	0.868602	0.843651	0.853727	0.87911	0.780304	0.860865	0.861934	0.826768	0.825344	0.885244	0.868653	0.796003	0.888759	0.907297
HISTIDINE_METABOLISM	0.694845	0.762482	0.733964	0.710063	0.795741	0.705758	0.724466	0.782988	0.756591	0.677842	0.739962	0.801137	0.729817	0.772587	0.701743	0.726257	0.807547	0.77936	0.806934	0.679286	0.732062	0.771875	0.770113	0.730759	0.547722	0.773797	0.745903	0.732517	0.760127	0.731919	0.748293	0.782771	0.74018	0.740263	0.76421	0.757318	0.683228	0.705059	0.730715	0.607229	0.713293	0.714994	0.701266	0.70301	0.750869	0.745286	0.643358	0.769106	0.789828
TYROSINE_METABOLISM	0.595845	0.653028	0.665084	0.641692	0.678592	0.643935	0.640656	0.673974	0.711341	0.676406	0.65302	0.702372	0.613405	0.660702	0.648345	0.661071	0.677587	0.68005	0.702345	0.634892	0.638714	0.686477	0.678457	0.666409	0.496635	0.67822	0.641964	0.647693	0.634991	0.680782	0.675607	0.640897	0.631341	0.674451	0.668112	0.661161	0.623673	0.608176	0.662615	0.653262	0.631165	0.624974	0.606491	0.628985	0.66881	0.660432	0.547945	0.666838	0.666774
PHENYLALANINE_METABOLISM	0.775649	0.82394	0.81506	0.823552	0.889113	0.824049	0.786971	0.847157	0.846441	0.762997	0.82429	0.871116	0.775479	0.855945	0.783325	0.801966	0.854982	0.809311	0.855039	0.773353	0.82277	0.839244	0.818064	0.821678	0.534878	0.826719	0.798542	0.800629	0.819139	0.837143	0.77129	0.850986	0.796128	0.846716	0.851487	0.820634	0.798634	0.767225	0.840179	0.702993	0.776967	0.792344	0.796506	0.825821	0.79834	0.820786	0.674223	0.816545	0.845676
TRYPTOPHAN_METABOLISM	0.712204	0.751965	0.758006	0.727195	0.76155	0.73996	0.753611	0.794301	0.747206	0.69429	0.721555	0.757451	0.693797	0.729917	0.656777	0.738463	0.774847	0.756743	0.809241	0.658208	0.705471	0.769254	0.753602	0.750789	0.580643	0.756505	0.727726	0.70725	0.767948	0.699788	0.753636	0.759551	0.721496	0.748659	0.779493	0.743262	0.714076	0.778623	0.746023	0.602239	0.738624	0.704132	0.747434	0.73816	0.796237	0.747195	0.614375	0.754193	0.772157
BETA_ALANINE_METABOLISM	0.759158	0.894474	0.844458	0.800524	0.871353	0.87568	0.868056	0.827499	0.844363	0.760662	0.812584	0.784695	0.78964	0.869385	0.881516	0.85876	0.792055	0.829541	0.869666	0.784027	0.86281	0.862073	0.851871	0.863298	0.745408	0.825344	0.839203	0.866201	0.781538	0.854115	0.852763	0.84069	0.861146	0.839355	0.861389	0.836821	0.831385	0.793498	0.878184	0.752275	0.816142	0.821917	0.794318	0.781482	0.859451	0.851999	0.799438	0.863218	0.874088
TAURINE_AND_HYPOTAURINE_METABOLISM	0.596484	0.723129	0.695029	0.636864	0.720852	0.654609	0.731929	0.673934	0.748783	0.507078	0.684425	0.729531	0.67079	0.693408	0.465228	0.591888	0.65273	0.614189	0.655442	0.573491	0.694122	0.611258	0.658569	0.557563	0.454456	0.742914	0.603428	0.584155	0.738785	0.699672	0.743535	0.668136	0.694359	0.607046	0.709183	0.742435	0.609341	0.539998	0.659496	0.671341	0.609717	0.633491	0.609867	0.669662	0.698813	0.703207	0.62835	0.718839	0.702549
SELENOAMINO_ACID_METABOLISM	0.830592	0.899485	0.895016	0.89088	0.903496	0.864494	0.891916	0.894996	0.906473	0.814793	0.901843	0.902381	0.864461	0.878113	0.872965	0.895785	0.854268	0.859295	0.916481	0.828762	0.871359	0.916915	0.918648	0.876559	0.724912	0.887681	0.897768	0.892891	0.88556	0.88869	0.917643	0.885801	0.899949	0.886256	0.898425	0.9249	0.893086	0.820664	0.885041	0.903495	0.919123	0.913216	0.921802	0.874343	0.900279	0.881586	0.859973	0.91819	0.90549
GLUTATHIONE_METABOLISM	0.810346	0.882486	0.888025	0.89708	0.915488	0.854	0.925443	0.909923	0.939067	0.835474	0.928331	0.905309	0.886052	0.937467	0.868141	0.882652	0.879205	0.927447	0.939024	0.837632	0.897491	0.902507	0.919547	0.896058	0.746155	0.925869	0.944802	0.891567	0.890368	0.88825	0.905091	0.930257	0.901437	0.903221	0.941704	0.924368	0.859756	0.793329	0.922014	0.787105	0.881467	0.875124	0.84984	0.867857	0.912376	0.909442	0.809786	0.957662	0.929245
STARCH_AND_SUCROSE_METABOLISM	0.352231	0.33287	0.360909	0.390245	0.319126	0.314447	0.402425	0.394766	0.347378	0.257307	0.294031	0.434047	0.322342	0.44307	0.307979	0.344569	0.328417	0.358795	0.361506	0.302185	0.31	0.338525	0.368913	0.376589	0.210817	0.379381	0.364421	0.300306	0.33571	0.393618	0.312779	0.321693	0.352765	0.409608	0.348942	0.32518	0.283927	0.304704	0.325571	0.418565	0.336081	0.38371	0.276459	0.338705	0.420261	0.339784	0.304245	0.420053	0.303319
AMINO_SUGAR_AND_NUCLEOTIDE_SUGAR_METABOLISM	0.919518	0.955066	0.93642	0.920922	0.929899	0.933269	0.937518	0.932766	0.93613	0.882545	0.924004	0.908925	0.897555	0.972231	0.942926	0.941298	0.967825	0.928057	0.947538	0.882085	0.920117	0.930099	0.94346	0.964112	0.734518	0.885907	0.926294	0.94136	0.934925	0.929209	0.932734	0.931288	0.943359	0.937401	0.948415	0.964974	0.930839	0.900894	0.920502	0.901263	0.939902	0.963164	0.942945	0.93716	0.933397	0.918487	0.932774	0.93842	0.937292
GLYCEROLIPID_METABOLISM	0.672177	0.657377	0.697737	0.69299	0.665551	0.687957	0.76651	0.71204	0.687678	0.675954	0.668559	0.687913	0.635572	0.718311	0.646471	0.696079	0.664945	0.685402	0.709671	0.685658	0.713841	0.700213	0.664447	0.677477	0.521395	0.680282	0.671678	0.663439	0.64296	0.68114	0.679968	0.691839	0.665909	0.697982	0.683791	0.695145	0.685716	0.684946	0.684043	0.649632	0.672355	0.660996	0.671283	0.685299	0.692593	0.67618	0.663287	0.720229	0.696853
INOSITOL_PHOSPHATE_METABOLISM	0.847555	0.847409	0.860246	0.841707	0.84899	0.828919	0.844188	0.866414	0.849329	0.857565	0.80749	0.83049	0.828776	0.835131	0.821463	0.84572	0.784151	0.771233	0.848866	0.839891	0.843082	0.830242	0.843045	0.818016	0.789976	0.865745	0.834753	0.821732	0.798781	0.846665	0.836068	0.844263	0.847681	0.813445	0.86221	0.86053	0.86089	0.804414	0.842948	0.829076	0.841025	0.847922	0.809293	0.839788	0.868477	0.870058	0.799994	0.862451	0.862777
GLYCEROPHOSPHOLIPID_METABOLISM	0.751616	0.751645	0.772361	0.776578	0.767553	0.765972	0.770393	0.78033	0.771992	0.745753	0.757428	0.764947	0.735898	0.776831	0.733714	0.775525	0.761379	0.770559	0.772876	0.747894	0.752937	0.775951	0.758823	0.741031	0.612789	0.780417	0.744598	0.747968	0.747143	0.773927	0.753346	0.787911	0.751864	0.77058	0.777754	0.766247	0.762127	0.758031	0.756256	0.722896	0.751979	0.763648	0.74046	0.754278	0.768957	0.773432	0.730582	0.790139	0.783685
ETHER_LIPID_METABOLISM	0.660891	0.689733	0.712372	0.747528	0.710428	0.687353	0.70368	0.734499	0.759995	0.633926	0.708115	0.703427	0.692237	0.748881	0.650941	0.695129	0.711109	0.700041	0.737697	0.633864	0.678259	0.71854	0.702814	0.666397	0.528231	0.736377	0.687806	0.674718	0.690851	0.683613	0.700589	0.751679	0.67397	0.724112	0.730261	0.740834	0.693811	0.682024	0.695982	0.616796	0.683322	0.701858	0.690854	0.703222	0.722207	0.728766	0.623716	0.749556	0.743555
ARACHIDONIC_ACID_METABOLISM	0.491297	0.604356	0.570142	0.611995	0.627728	0.540384	0.584657	0.595571	0.615462	0.460322	0.630223	0.610936	0.577432	0.602388	0.519938	0.568673	0.60813	0.660109	0.631466	0.494883	0.563977	0.598739	0.621022	0.578206	0.445025	0.613848	0.591139	0.541701	0.556438	0.583417	0.601264	0.625827	0.561709	0.597967	0.604622	0.61853	0.537604	0.502008	0.593993	0.510365	0.541982	0.548404	0.55447	0.560053	0.583776	0.59608	0.465037	0.623393	0.635699
LINOLEIC_ACID_METABOLISM	0.220923	0.298207	0.271337	0.434134	0.333437	0.268882	0.308524	0.305398	0.354555	0.209766	0.331336	0.345852	0.332778	0.307147	0.303229	0.269053	0.307214	0.338664	0.34668	0.218256	0.309209	0.312714	0.329101	0.331314	0.0921547	0.377536	0.314875	0.289202	0.244296	0.322755	0.315606	0.344791	0.266515	0.371782	0.354583	0.271988	0.25999	0.275079	0.293101	0.321129	0.280573	0.307629	0.275576	0.245297	0.309095	0.306212	0.236933	0.347852	0.335499
ALPHA_LINOLENIC_ACID_METABOLISM	0.460548	0.534038	0.514974	0.626731	0.553802	0.517259	0.54143	0.534637	0.57076	0.454101	0.525574	0.532642	0.531354	0.611777	0.527447	0.537108	0.561874	0.586646	0.578184	0.426691	0.529545	0.55026	0.556215	0.484323	0.363567	0.532178	0.540561	0.53686	0.543713	0.540816	0.527926	0.546439	0.502689	0.598573	0.52487	0.539805	0.535092	0.493824	0.522216	0.463215	0.492454	0.521296	0.486145	0.504648	0.527288	0.5566	0.46533	0.590119	0.584579
SPHINGOLIPID_METABOLISM	0.860491	0.852777	0.86782	0.812367	0.83424	0.837528	0.853728	0.875896	0.837068	0.825298	0.827829	0.80563	0.813064	0.839412	0.853262	0.861868	0.816486	0.79512	0.871609	0.85706	0.838768	0.857898	0.847034	0.83859	0.656028	0.850847	0.852238	0.826294	0.809065	0.804639	0.835788	0.844367	0.863419	0.809836	0.879376	0.856828	0.846225	0.801804	0.838693	0.823496	0.852182	0.876476	0.80551	0.848555	0.859583	0.846466	0.825029	0.854235	0.838874
PYRUVATE_METABOLISM	0.822351	0.858759	0.85577	0.823472	0.857786	0.851239	0.879959	0.836881	0.871406	0.826525	0.852348	0.839242	0.8123	0.877065	0.877073	0.874371	0.853825	0.879919	0.845137	0.809743	0.796527	0.86315	0.85715	0.864194	0.685574	0.839516	0.853181	0.861506	0.848024	0.852086	0.868194	0.829625	0.827286	0.838177	0.876824	0.86085	0.858132	0.815881	0.86247	0.792142	0.851049	0.839931	0.865541	0.83342	0.82015	0.852895	0.844214	0.866285	0.865147
GLYOXYLATE_AND_DICARBOXYLATE_METABOLISM	0.93574	0.875238	0.880907	0.882919	0.878328	0.869267	0.920393	0.866389	0.886104	0.875778	0.842391	0.910442	0.906022	0.901953	0.894695	0.856152	0.971238	0.889558	0.856691	0.885567	0.921823	0.892291	0.904052	0.948127	0.704131	0.858926	0.929198	0.8894	0.911752	0.930678	0.900911	0.839415	0.878911	0.921756	0.883551	0.895209	0.905153	0.822803	0.874143	1	0.875179	0.898844	0.875191	0.826022	0.878732	0.843052	0.935885	0.92243	0.843116
PROPANOATE_METABOLISM	0.880816	0.983666	0.950258	0.911731	0.943908	0.940367	0.972126	0.929746	0.945506	0.881448	0.891773	0.857928	0.895598	0.939885	0.985627	0.949138	0.888303	0.904799	0.958064	0.900065	0.92363	0.951167	0.972322	0.949733	0.858232	0.90531	0.958465	0.966599	0.912961	0.94211	0.945625	0.908066	0.946961	0.910097	0.973579	0.955548	0.934211	0.876962	0.945717	0.837383	0.940847	0.971058	0.931712	0.899886	0.945351	0.951368	0.918855	0.956728	0.952954
BUTANOATE_METABOLISM	0.763884	0.848623	0.848736	0.799851	0.818292	0.833192	0.83599	0.802509	0.835573	0.757971	0.76387	0.773205	0.787524	0.895693	0.870118	0.812862	0.801004	0.807184	0.810607	0.758592	0.846439	0.851826	0.833825	0.872894	0.62466	0.796403	0.843411	0.858242	0.789586	0.844177	0.836658	0.793415	0.820767	0.80479	0.826967	0.824918	0.83841	0.749883	0.841482	0.753161	0.82189	0.83152	0.81548	0.775987	0.816985	0.814292	0.814106	0.826222	0.800277
RIBOFLAVIN_METABOLISM	0.849033	0.836477	0.845169	0.845063	0.813608	0.816502	0.852099	0.866901	0.841416	0.850956	0.830147	0.869353	0.816018	0.847628	0.872374	0.886373	0.859882	0.87316	0.831044	0.825158	0.835305	0.870056	0.844905	0.853161	0.712208	0.788177	0.820219	0.838419	0.854885	0.84888	0.869368	0.825764	0.860192	0.800452	0.821662	0.852438	0.846022	0.844523	0.810113	0.784379	0.853578	0.871406	0.848026	0.851036	0.850594	0.842821	0.834478	0.85364	0.84571
NICOTINATE_AND_NICOTINAMIDE_METABOLISM	0.695883	0.759989	0.770956	0.736254	0.78988	0.73374	0.759023	0.792437	0.772343	0.73659	0.753463	0.732146	0.721873	0.765863	0.718358	0.80314	0.749221	0.757966	0.795123	0.785867	0.722274	0.803078	0.763187	0.739877	0.605016	0.762994	0.770713	0.769314	0.708935	0.792888	0.755528	0.793783	0.765422	0.75446	0.78066	0.80197	0.728569	0.693745	0.785591	0.642555	0.769346	0.7198	0.705858	0.76352	0.797973	0.835465	0.69279	0.800046	0.799428
RETINOL_METABOLISM	0.11867	0.184806	0.157393	0.238091	0.20967	0.0990834	0.229794	0.208656	0.236415	0.125052	0.155762	0.292028	0.157804	0.206882	0.077828	0.209174	0.117435	0.220045	0.25021	0.139579	0.156612	0.195983	0.216152	0.207102	0.0639465	0.291385	0.207077	0.10441	0.123945	0.201713	0.163441	0.160359	0.12367	0.261492	0.214354	0.152421	0.151167	0.128237	0.215067	0.312773	0.156006	0.165365	0.0992843	0.115787	0.273453	0.162834	0.0580481	0.256436	0.18718
PORPHYRIN_AND_CHLOROPHYLL_METABOLISM	0.475867	0.406164	0.450422	0.518565	0.451589	0.439249	0.537218	0.516489	0.478887	0.449835	0.431536	0.619493	0.439638	0.596521	0.392417	0.472213	0.454121	0.534512	0.507236	0.404282	0.485626	0.443724	0.472466	0.509507	0.274619	0.508054	0.513506	0.394287	0.47872	0.506767	0.429578	0.410031	0.439163	0.523676	0.461238	0.427378	0.451657	0.435245	0.428961	0.560606	0.451881	0.507388	0.427483	0.454045	0.535767	0.402752	0.443555	0.539566	0.403198
NITROGEN_METABOLISM	0.661894	0.508478	0.559338	0.441627	0.526212	0.464465	0.48429	0.528137	0.575352	0.384655	0.473733	0.487492	0.539409	0.462274	0.525898	0.472836	0.517367	0.406053	0.576588	0.519887	0.464287	0.560272	0.503199	0.430824	0.344433	0.55541	0.516029	0.515362	0.51872	0.50362	0.512174	0.543651	0.487391	0.468554	0.5213	0.53895	0.479678	0.51978	0.515645	0.484636	0.515177	0.527781	0.421919	0.497582	0.504367	0.520053	0.408227	0.501778	0.54805
SULFUR_METABOLISM	0.555874	0.488924	0.541595	0.533679	0.561904	0.507959	0.58844	0.539046	0.590132	0.48596	0.56485	0.6044	0.551141	0.561481	0.459608	0.575934	0.583081	0.581193	0.598812	0.469992	0.551642	0.566968	0.47808	0.58339	0.296976	0.580064	0.539066	0.48304	0.559414	0.519824	0.57005	0.598881	0.514396	0.569657	0.590637	0.606978	0.54944	0.521453	0.545577	0.540261	0.520341	0.547727	0.615757	0.544928	0.55949	0.499672	0.538847	0.561687	0.560509
METABOLISM_OF_XENOBIOTICS_BY_CYTOCHROME_P450	0.234405	0.283986	0.291416	0.372973	0.350819	0.234325	0.366915	0.365084	0.385559	0.257178	0.327736	0.452584	0.333302	0.398752	0.258476	0.284535	0.28216	0.346902	0.390058	0.252486	0.287942	0.328044	0.32883	0.374008	0.166558	0.415209	0.376463	0.297826	0.291504	0.33431	0.310592	0.323522	0.295053	0.419611	0.382433	0.282661	0.253112	0.247498	0.316564	0.393512	0.310401	0.313425	0.246773	0.262981	0.395686	0.310513	0.176791	0.415165	0.306356
DRUG_METABOLISM_CYTOCHROME_P450	0.217977	0.305333	0.305423	0.387783	0.367731	0.270226	0.372793	0.365343	0.426872	0.282269	0.348492	0.465362	0.321512	0.394837	0.271516	0.300891	0.271811	0.377292	0.394254	0.265545	0.324917	0.343868	0.344733	0.374357	0.233284	0.424057	0.389552	0.280544	0.283551	0.348909	0.31352	0.339578	0.29027	0.408603	0.400805	0.313738	0.284352	0.233617	0.343045	0.329632	0.305179	0.315446	0.251442	0.27592	0.407964	0.318814	0.175318	0.435623	0.337446
DRUG_METABOLISM_OTHER_ENZYMES	0.366142	0.356713	0.383096	0.455549	0.401072	0.357367	0.421867	0.435446	0.432607	0.342619	0.373508	0.499707	0.372009	0.460994	0.313802	0.412226	0.353905	0.442077	0.415159	0.349869	0.383954	0.395954	0.402163	0.424242	0.22807	0.437859	0.415263	0.305589	0.343462	0.413426	0.356686	0.391093	0.377899	0.477517	0.388663	0.335567	0.351279	0.363729	0.391293	0.502619	0.362112	0.392352	0.340835	0.360826	0.454299	0.350492	0.340749	0.468442	0.391722
[truncated: 450 more columns]

## Sheet: STEM_ssGSEA_score
id	TCGA-YL-A9WL-01A-11R-A41O-07	TCGA-J4-A83L-01A-11R-A352-07	TCGA-EJ-5501-01A-01R-1580-07	TCGA-ZG-A9N3-01A-11R-A41O-07	TCGA-EJ-A7NG-01A-31R-A33R-07	TCGA-J4-AATZ-01A-11R-A41O-07	TCGA-FC-7961-01A-11R-A29R-07	TCGA-EJ-5510-01A-01R-1580-07	TCGA-G9-6365-01A-11R-1789-07	TCGA-ZG-A9KY-01A-11R-A41O-07	TCGA-X4-A8KQ-01A-12R-A36G-07	TCGA-V1-A8WV-01A-11R-A37L-07	TCGA-EJ-8472-01A-11R-2403-07	TCGA-XK-AAIV-01A-11R-A41O-07	TCGA-VN-A943-01A-11R-A41O-07	TCGA-HC-7742-01A-11R-2118-07	TCGA-J4-A67N-01A-11R-A30B-07	TCGA-QU-A6IM-01A-11R-A31N-07	TCGA-HC-7747-01A-11R-2118-07	TCGA-ZG-A9L1-01A-11R-A41O-07	TCGA-ZG-A9ND-01A-11R-A41O-07	TCGA-G9-6351-01A-21R-1965-07	TCGA-HC-7820-01A-11R-2118-07	TCGA-XK-AAK1-01A-11R-A41O-07	TCGA-HC-7740-01B-04R-2302-07	TCGA-V1-A9OA-01A-11R-A41O-07	TCGA-EJ-A65E-01A-11R-A29R-07	TCGA-J9-A8CN-01A-11R-A352-07	TCGA-KK-A59Y-01A-11R-A26U-07	TCGA-YL-A8SH-01B-11R-A37L-07	TCGA-HC-8262-01A-11R-2263-07	TCGA-J9-A52C-01A-11R-A26U-07	TCGA-KK-A8IJ-01A-11R-A352-07	TCGA-G9-6498-01A-12R-A311-07	TCGA-XK-AAIR-01A-11R-A41O-07	TCGA-CH-5738-01A-11R-1580-07	TCGA-EJ-7782-01A-11R-2118-07	TCGA-G9-6362-01A-11R-1789-07	TCGA-G9-6378-01A-11R-1789-07	TCGA-XQ-A8TA-01A-11R-A36G-07	TCGA-HC-7819-01A-11R-2118-07	TCGA-HC-7077-01A-11R-1965-07	TCGA-ZG-A9LZ-01A-11R-A41O-07	TCGA-EJ-7315-01A-31R-2118-07	TCGA-EJ-5508-01A-02R-1580-07	TCGA-CH-5763-01A-11R-1580-07	TCGA-M7-A724-01A-12R-A32O-07	TCGA-J4-A6G3-01A-11R-A311-07	TCGA-EJ-A8FP-01A-21R-A36G-07
Stem cell gene set	0.609621	0.497841	0.753543	0.83306	0.533643	0.579351	0.795641	0.651952	0.73396	0.856355	0.557992	0.635762	0.671484	0.867372	0.418348	0.748789	0.410651	0.354732	0.694382	0.662451	0.586228	0.572263	0.504328	0.534448	0	0.552475	0.56066	0.524661	0.472909	0.591437	0.613524	0.631274	0.499187	0.497899	0.554099	0.753091	0.688244	0.591196	0.546513	0.680599	0.614543	0.566036	0.72449	0.782176	0.803473	0.591263	0.622829	0.774745	0.600619
[truncated: 450 more columns]

## Sheet: EMT
id	TCGA-YL-A9WL-01A-11R-A41O-07	TCGA-J4-A83L-01A-11R-A352-07	TCGA-EJ-5501-01A-01R-1580-07	TCGA-ZG-A9N3-01A-11R-A41O-07	TCGA-EJ-A7NG-01A-31R-A33R-07	TCGA-J4-AATZ-01A-11R-A41O-07	TCGA-FC-7961-01A-11R-A29R-07	TCGA-EJ-5510-01A-01R-1580-07	TCGA-G9-6365-01A-11R-1789-07	TCGA-ZG-A9KY-01A-11R-A41O-07	TCGA-X4-A8KQ-01A-12R-A36G-07	TCGA-V1-A8WV-01A-11R-A37L-07	TCGA-EJ-8472-01A-11R-2403-07	TCGA-XK-AAIV-01A-11R-A41O-07	TCGA-VN-A943-01A-11R-A41O-07	TCGA-HC-7742-01A-11R-2118-07	TCGA-J4-A67N-01A-11R-A30B-07	TCGA-QU-A6IM-01A-11R-A31N-07	TCGA-HC-7747-01A-11R-2118-07	TCGA-ZG-A9L1-01A-11R-A41O-07	TCGA-ZG-A9ND-01A-11R-A41O-07	TCGA-G9-6351-01A-21R-1965-07	TCGA-HC-7820-01A-11R-2118-07	TCGA-XK-AAK1-01A-11R-A41O-07	TCGA-HC-7740-01B-04R-2302-07	TCGA-V1-A9OA-01A-11R-A41O-07	TCGA-EJ-A65E-01A-11R-A29R-07	TCGA-J9-A8CN-01A-11R-A352-07	TCGA-KK-A59Y-01A-11R-A26U-07	TCGA-YL-A8SH-01B-11R-A37L-07	TCGA-HC-8262-01A-11R-2263-07	TCGA-J9-A52C-01A-11R-A26U-07	TCGA-KK-A8IJ-01A-11R-A352-07	TCGA-G9-6498-01A-12R-A311-07	TCGA-XK-AAIR-01A-11R-A41O-07	TCGA-CH-5738-01A-11R-1580-07	TCGA-EJ-7782-01A-11R-2118-07	TCGA-G9-6362-01A-11R-1789-07	TCGA-G9-6378-01A-11R-1789-07	TCGA-XQ-A8TA-01A-11R-A36G-07	TCGA-HC-7819-01A-11R-2118-07	TCGA-HC-7077-01A-11R-1965-07	TCGA-ZG-A9LZ-01A-11R-A41O-07	TCGA-EJ-7315-01A-31R-2118-07	TCGA-EJ-5508-01A-02R-1580-07	TCGA-CH-5763-01A-11R-1580-07	TCGA-M7-A724-01A-12R-A32O-07	TCGA-J4-A6G3-01A-11R-A311-07	TCGA-EJ-A8FP-01A-21R-A36G-07
HALLMARK_EPITHELIAL_MESENCHYMAL_TRANSITION	0.395243	0.584393	0.588205	0.415341	0.591933	0.370141	0.671069	0.560113	0.683031	0.309525	0.626096	0.47777	0.504624	0.645329	0.0602595	0.605097	0.330071	0.300009	0.535029	0.561206	0.351103	0.480495	0.316695	0.291163	0.508881	0.659229	0.350499	0.431613	0.313125	0.485076	0.395445	0.805972	0.484886	0.59628	0.535872	0.672773	0.538012	0.400329	0.566531	0.0748468	0.323302	0.231337	0.466634	0.653071	0.565212	0.745211	0.0258836	0.629359	0.588465
[truncated: 450 more columns]

## Sheet: ECM
id	TCGA-YL-A9WL-01A-11R-A41O-07	TCGA-J4-A83L-01A-11R-A352-07	TCGA-EJ-5501-01A-01R-1580-07	TCGA-ZG-A9N3-01A-11R-A41O-07	TCGA-EJ-A7NG-01A-31R-A33R-07	TCGA-J4-AATZ-01A-11R-A41O-07	TCGA-FC-7961-01A-11R-A29R-07	TCGA-EJ-5510-01A-01R-1580-07	TCGA-G9-6365-01A-11R-1789-07	TCGA-ZG-A9KY-01A-11R-A41O-07	TCGA-X4-A8KQ-01A-12R-A36G-07	TCGA-V1-A8WV-01A-11R-A37L-07	TCGA-EJ-8472-01A-11R-2403-07	TCGA-XK-AAIV-01A-11R-A41O-07	TCGA-VN-A943-01A-11R-A41O-07	TCGA-HC-7742-01A-11R-2118-07	TCGA-J4-A67N-01A-11R-A30B-07	TCGA-QU-A6IM-01A-11R-A31N-07	TCGA-HC-7747-01A-11R-2118-07	TCGA-ZG-A9L1-01A-11R-A41O-07	TCGA-ZG-A9ND-01A-11R-A41O-07	TCGA-G9-6351-01A-21R-1965-07	TCGA-HC-7820-01A-11R-2118-07	TCGA-XK-AAK1-01A-11R-A41O-07	TCGA-HC-7740-01B-04R-2302-07	TCGA-V1-A9OA-01A-11R-A41O-07	TCGA-EJ-A65E-01A-11R-A29R-07	TCGA-J9-A8CN-01A-11R-A352-07	TCGA-KK-A59Y-01A-11R-A26U-07	TCGA-YL-A8SH-01B-11R-A37L-07	TCGA-HC-8262-01A-11R-2263-07	TCGA-J9-A52C-01A-11R-A26U-07	TCGA-KK-A8IJ-01A-11R-A352-07	TCGA-G9-6498-01A-12R-A311-07	TCGA-XK-AAIR-01A-11R-A41O-07	TCGA-CH-5738-01A-11R-1580-07	TCGA-EJ-7782-01A-11R-2118-07	TCGA-G9-6362-01A-11R-1789-07	TCGA-G9-6378-01A-11R-1789-07	TCGA-XQ-A8TA-01A-11R-A36G-07	TCGA-HC-7819-01A-11R-2118-07	TCGA-HC-7077-01A-11R-1965-07	TCGA-ZG-A9LZ-01A-11R-A41O-07	TCGA-EJ-7315-01A-31R-2118-07	TCGA-EJ-5508-01A-02R-1580-07	TCGA-CH-5763-01A-11R-1580-07	TCGA-M7-A724-01A-12R-A32O-07	TCGA-J4-A6G3-01A-11R-A311-07	TCGA-EJ-A8FP-01A-21R-A36G-07
GO_CELL_JUNCTION	0.571536	0.670568	0.848822	0.550118	0.739341	0.642135	0.752485	0.858705	0.796019	0.618964	0.662721	0.604315	0.565076	0.685787	0.314163	0.812491	0.452501	0.434667	0.780141	0.718649	0.546344	0.686076	0.610071	0.424598	0.178069	0.811565	0.500273	0.508158	0.437674	0.682433	0.636662	0.854716	0.656686	0.610731	0.78199	0.7757	0.684548	0.491487	0.708713	0.319746	0.572886	0.573304	0.51278	0.736863	0.790479	0.844547	0.231982	0.7654	0.816021
[truncated: 450 more columns]

## Sheet: TGFβ
id	TCGA-YL-A9WL-01A-11R-A41O-07	TCGA-J4-A83L-01A-11R-A352-07	TCGA-EJ-5501-01A-01R-1580-07	TCGA-ZG-A9N3-01A-11R-A41O-07	TCGA-EJ-A7NG-01A-31R-A33R-07	TCGA-J4-AATZ-01A-11R-A41O-07	TCGA-FC-7961-01A-11R-A29R-07	TCGA-EJ-5510-01A-01R-1580-07	TCGA-G9-6365-01A-11R-1789-07	TCGA-ZG-A9KY-01A-11R-A41O-07	TCGA-X4-A8KQ-01A-12R-A36G-07	TCGA-V1-A8WV-01A-11R-A37L-07	TCGA-EJ-8472-01A-11R-2403-07	TCGA-XK-AAIV-01A-11R-A41O-07	TCGA-VN-A943-01A-11R-A41O-07	TCGA-HC-7742-01A-11R-2118-07	TCGA-J4-A67N-01A-11R-A30B-07	TCGA-QU-A6IM-01A-11R-A31N-07	TCGA-HC-7747-01A-11R-2118-07	TCGA-ZG-A9L1-01A-11R-A41O-07	TCGA-ZG-A9ND-01A-11R-A41O-07	TCGA-G9-6351-01A-21R-1965-07	TCGA-HC-7820-01A-11R-2118-07	TCGA-XK-AAK1-01A-11R-A41O-07	TCGA-HC-7740-01B-04R-2302-07	TCGA-V1-A9OA-01A-11R-A41O-07	TCGA-EJ-A65E-01A-11R-A29R-07	TCGA-J9-A8CN-01A-11R-A352-07	TCGA-KK-A59Y-01A-11R-A26U-07	TCGA-YL-A8SH-01B-11R-A37L-07	TCGA-HC-8262-01A-11R-2263-07	TCGA-J9-A52C-01A-11R-A26U-07	TCGA-KK-A8IJ-01A-11R-A352-07	TCGA-G9-6498-01A-12R-A311-07	TCGA-XK-AAIR-01A-11R-A41O-07	TCGA-CH-5738-01A-11R-1580-07	TCGA-EJ-7782-01A-11R-2118-07	TCGA-G9-6362-01A-11R-1789-07	TCGA-G9-6378-01A-11R-1789-07	TCGA-XQ-A8TA-01A-11R-A36G-07	TCGA-HC-7819-01A-11R-2118-07	TCGA-HC-7077-01A-11R-1965-07	TCGA-ZG-A9LZ-01A-11R-A41O-07	TCGA-EJ-7315-01A-31R-2118-07	TCGA-EJ-5508-01A-02R-1580-07	TCGA-CH-5763-01A-11R-1580-07	TCGA-M7-A724-01A-12R-A32O-07	TCGA-J4-A6G3-01A-11R-A311-07	TCGA-EJ-A8FP-01A-21R-A36G-07
BIOCARTA_TGFB_PATHWAY	0.489401	0.693914	0.623372	0.339312	0.683	0.555184	0.666415	0.620106	0.664446	0.513526	0.467102	0.56416	0.491375	0.5156	0.298994	0.642745	0.0985212	0.0914615	0.569501	0.488199	0.488764	0.546071	0.462489	0.253594	0.907082	0.731369	0.509431	0.427277	0.310366	0.454716	0.498565	0.654268	0.635222	0.577902	0.627729	0.69558	0.655147	0.348574	0.615997	0.309365	0.556633	0.319274	0.431296	0.590543	0.749729	0.771793	0.0286418	0.717599	0.70808
[truncated: 450 more columns]
