# Supplementary material for: Identification of Metabolism-Associated Prostate Cancer Subtypes and Construction of a Prognostic Risk Model
Source: Front Oncol. 2020 Nov 26;10:598801. doi: 10.3389/fonc.2020.598801 (PMC7726320; doi:10.3389/fonc.2020.598801)
Supplement: Supplementary Table 3 — The WGCNA analysis between the expression of metabolism-associated genes and metabolism-associated subtypes in PRAD. [file Table_3.xlsx]

## Sheet: WGCNA
probes	moduleColor	GS.cluster1	p.GS.cluster1	GS.cluster2	p.GS.cluster2	GS.cluste3	p.GS.cluste3	MMturquoise	p.MMturquoise	MMyellow	p.MMyellow	MMgreen	p.MMgreen	MMblue	p.MMblue	MMbrown	p.MMbrown
GSTM3	blue	-0.412594	1.33837e-16	0.411858	1.53329e-16	-0.0086346	0.868703	-0.184653	0.000362814	0.141496	0.00647844	0.471984	7.20024e-22	0.548553	2.23465e-30	0.263248	2.89066e-07
DHCR7	blue	-0.0190714	0.715007	-0.142108	0.00624864	0.200645	0.000104144	0.0744446	0.153533	-0.304941	2.21921e-09	-0.230875	7.44349e-06	-0.379689	4.2351e-14	-0.309979	1.16618e-09
ACAT1	blue	0.110678	0.0335558	-0.13413	0.00989473	0.0318222	0.542282	-0.0578697	0.267517	-0.104064	0.0457553	-0.279124	4.97078e-08	-0.234015	5.53886e-06	-0.184243	0.000374123
LIPT1	blue	0.25192	9.48188e-07	-0.132747	0.0106912	-0.142847	0.00598123	0.0725985	0.16402	-0.116767	0.0248913	-0.0863237	0.0977846	-0.241962	2.57334e-06	-0.136594	0.00860654
GRID1	blue	-0.142862	0.00597619	0.195403	0.000158538	-0.0688577	0.186905	0.0650737	0.212359	0.193638	0.000182186	0.257438	5.35346e-07	0.357818	1.37931e-12	0.324174	1.78095e-10
RYR1	blue	-0.105768	0.0423016	0.155129	0.00280868	-0.0640321	0.219784	0.00885525	0.86538	0.145619	0.00506734	0.0518353	0.320703	0.260745	3.77649e-07	0.158482	0.00226322
FASN	blue	0.109703	0.0351575	-0.153083	0.00319799	0.05666	0.277664	0.187257	0.000298127	-0.166924	0.00128983	-0.310801	1.04877e-09	-0.329487	8.59052e-11	-0.171273	0.000955443
ABCC6	blue	-0.153295	0.00315535	0.232647	6.3035e-06	-0.102548	0.0490238	-0.0184502	0.723906	0.0172492	0.741214	0.163531	0.00162201	0.201599	9.63695e-05	0.111642	0.0320329
KCNAB1	blue	-0.242402	2.46448e-06	0.334704	4.14145e-11	-0.120768	0.020314	0.151834	0.00345883	0.199038	0.000118604	0.331	6.962e-11	0.712973	1.53843e-58	0.620811	1.0726e-40
SLC24A3	blue	-0.373957	1.08257e-13	0.434166	2.14366e-18	-0.0837752	0.108135	0.132963	0.0105629	0.443913	2.99777e-19	0.613736	1.44541e-39	0.893054	2.39276e-129	0.715445	4.0847e-59
AQP11	blue	0.0957619	0.0661347	-0.0240762	0.644808	-0.0872173	0.0943482	0.0274704	0.59889	-0.199173	0.000117319	-0.196657	0.000143518	-0.275712	7.32621e-08	-0.23522	4.93949e-06
OGDHL	blue	0.236679	4.29643e-06	-0.223568	1.45738e-05	-0.0108765	0.835051	0.0737741	0.157281	-0.139152	0.00742872	-0.159075	0.00217739	-0.187891	0.000284087	-0.091847	0.0780586
PDSS1	blue	0.195608	0.000155976	-0.318695	3.72183e-10	0.158091	0.00232134	0.0761635	0.144232	-0.0938796	0.0716668	-0.260306	3.9566e-07	-0.351484	3.60295e-12	-0.166216	0.00135348
KCNE3	blue	-0.0706134	0.175888	0.14104	0.00665411	-0.089499	0.0860097	0.0770254	0.139733	0.221037	1.82992e-05	0.0997291	0.0556192	0.30161	3.37327e-09	0.293111	9.58706e-09
GRIA3	blue	-0.230728	7.54625e-06	0.294604	7.99926e-09	-0.0850332	0.102922	-0.0063556	0.903157	0.0573763	0.271625	0.0565357	0.278721	0.326399	1.31467e-10	0.250357	1.11225e-06
HPSE2	blue	-0.159811	0.00207507	0.176853	0.000643332	-0.024962	0.632684	-0.0113919	0.827355	0.0492109	0.345847	0.0408415	0.434094	0.262573	3.10764e-07	0.142987	0.00593171
ECHDC1	blue	-0.165605	0.00141074	0.207488	5.9198e-05	-0.0560878	0.282553	0.183369	0.000399345	0.225352	1.23947e-05	0.29914	4.58543e-09	0.366328	3.66947e-13	0.31676	4.81141e-10
ENO3	blue	-0.0498285	0.339821	0.104869	0.0440944	-0.0698223	0.18079	-0.136827	0.00849277	0.0526785	0.312884	-0.0237566	0.649206	0.199606	0.000113287	0.027696	0.59589
BHMT2	blue	-0.313758	7.13979e-10	0.380795	3.52562e-14	-0.0909004	0.0811891	0.134217	0.00984666	0.397174	2.15269e-15	0.505689	2.37439e-25	0.876471	1.49331e-118	0.776459	1.34504e-75
PDE1B	blue	-0.130264	0.0122632	0.137624	0.00811359	-0.0121985	0.815343	-0.100244	0.0543624	0.4813	8.57442e-23	0.394626	3.35968e-15	0.612852	1.99091e-39	0.448547	1.15047e-19
DIO3	blue	-0.348053	6.00787e-12	0.371737	1.54956e-13	-0.0376072	0.471393	-0.214356	3.2952e-05	0.462126	6.38196e-21	0.449054	1.0352e-19	0.693438	3.40688e-54	0.353387	2.70613e-12
CYB5A	blue	-0.10959	0.0353468	0.0544431	0.296928	0.066264	0.204096	0.0487894	0.349999	-0.141328	0.00654266	-0.172643	0.000868013	-0.113083	0.0298661	-0.117375	0.0241429
ADSSL1	blue	-0.0767205	0.141312	0.0734184	0.159298	0.00234328	0.964219	-0.132216	0.0110114	0.174347	0.000769534	0.324419	1.72257e-10	0.285037	2.50637e-08	0.126025	0.0154218
NAALADL1	blue	-0.347038	6.98005e-12	0.388748	9.24863e-15	-0.0600729	0.249696	-0.423169	1.83032e-17	0.403939	6.47769e-16	0.566608	1.01487e-32	0.792041	1.14285e-80	0.312342	8.5873e-10
SLC1A7	blue	-0.221137	1.81373e-05	0.291195	1.20752e-08	-0.092525	0.0758769	-0.0558248	0.284819	0.377274	6.30296e-14	0.369852	2.09636e-13	0.692052	6.72155e-54	0.548416	2.32508e-30
GABRG3	blue	0.0895905	0.085688	0.000456489	0.993027	-0.110268	0.0342219	0.0498417	0.339693	-0.162004	0.00179573	-0.151266	0.00358374	-0.138878	0.00754759	-0.0662878	0.203933
AMPD1	blue	-0.109961	0.0347282	0.14793	0.0044038	-0.0499168	0.338964	0.0368945	0.479843	0.170173	0.00103147	0.0364214	0.485497	0.236084	4.54838e-06	0.157436	0.00242201
CLCN2	blue	0.18794	0.000283019	-0.221036	1.8301e-05	0.0456419	0.381991	0.0768437	0.140673	-0.0379629	0.467207	-0.196544	0.000144811	-0.278625	5.26301e-08	-0.152903	0.00323447
SOD3	blue	-0.204456	7.62115e-05	0.0714688	0.170698	0.16118	0.00189644	-0.140919	0.00670148	0.0575626	0.270069	0.142408	0.0061391	0.277722	5.8338e-08	0.0571545	0.273485
B3GALT2	blue	-0.241991	2.56614e-06	0.332953	5.29894e-11	-0.119087	0.0221395	0.226972	1.06872e-05	0.27074	1.2773e-07	0.348098	5.96779e-12	0.713872	9.51595e-59	0.706667	4.25629e-57
NDUFA5	blue	0.0194124	0.710138	-0.0922726	0.0766833	0.0913494	0.079692	0.0953219	0.0673954	-0.244093	2.08585e-06	-0.19957	0.000113621	-0.233336	5.90661e-06	-0.183004	0.000410336
BST1	blue	-0.174789	0.000745702	0.11992	0.0212175	0.0644077	0.217085	0.0490438	0.347489	0.605814	2.4613e-38	0.333662	4.79669e-11	0.555858	2.6211e-31	0.507092	1.66757e-25
GLO1	blue	0.206143	6.62463e-05	-0.291224	1.20329e-08	0.11092	0.0331679	0.096253	0.0647504	-0.129913	0.0125014	-0.175837	0.000692021	-0.30413	2.45859e-09	-0.145445	0.00512097
PIGP	blue	0.0223731	0.668383	-0.0396177	0.448003	0.0220324	0.673139	-0.0320656	0.539197	-0.278538	5.31553e-08	-0.29711	5.88953e-09	-0.320713	2.84179e-10	-0.288328	1.70013e-08
ACAA2	blue	-0.236726	4.27698e-06	0.190957	0.000224493	0.0516202	0.322718	-0.0897997	0.0849565	0.160979	0.00192168	0.220741	1.87891e-05	0.374188	1.04277e-13	0.188344	0.000274428
KCNMA1	blue	-0.294246	8.35444e-09	0.311961	9.02367e-10	-0.0289139	0.579819	0.289566	1.46731e-08	0.409547	2.34387e-16	0.37324	1.21593e-13	0.7783	3.55937e-76	0.791246	2.12494e-80
CRYZL1	blue	-0.010916	0.83446	-0.00109726	0.983241	0.0147349	0.777864	-0.146839	0.00470655	0.188689	0.000267284	0.360525	9.09013e-13	0.243873	2.13184e-06	0.221382	1.77436e-05
ACY3	blue	-0.0805191	0.122593	0.0501267	0.336935	0.036053	0.489924	-0.121774	0.0192848	0.0355289	0.49626	0.0454048	0.384472	0.106697	0.0405139	0.00296286	0.954767
GGPS1	blue	0.0356213	0.495139	-0.139981	0.00707916	0.131023	0.0117619	0.171606	0.000933483	-0.249029	1.27257e-06	-0.353568	2.63313e-12	-0.3612	8.1883e-13	-0.204265	7.74255e-05
ALG6	blue	0.17406	0.000785363	-0.231894	6.76586e-06	0.0761839	0.144125	0.130323	0.0122238	-0.243199	2.27851e-06	-0.413358	1.16193e-16	-0.470057	1.10918e-21	-0.300768	3.74661e-09
CYP4F22	blue	0.0343325	0.510884	-0.00900594	0.863111	-0.0308023	0.555307	0.00377636	0.942367	-0.0269588	0.605715	0.0373937	0.473916	0.0144526	0.782012	0.0248893	0.633675
NFS1	blue	0.0781506	0.134023	-0.151253	0.00358674	0.0930116	0.0743419	-0.0167409	0.748579	-0.0765218	0.142349	-0.209077	5.17829e-05	-0.341435	1.58272e-11	-0.235166	4.96504e-06
CKMT2	blue	-0.159477	0.00212103	0.244804	1.9437e-06	-0.110147	0.0344201	0.0500869	0.337319	0.144858	0.00530493	0.103121	0.0477652	0.415872	7.27837e-17	0.349049	5.18245e-12
GDPD5	blue	-0.0352682	0.499427	-0.0805291	0.122546	0.143651	0.00570205	-0.147319	0.00457118	0.261232	3.58581e-07	0.15707	0.00247987	0.169132	0.00110855	0.114674	0.0276219
KCNH2	blue	-0.234583	5.24836e-06	0.391069	6.21601e-15	-0.200663	0.000103996	-0.102241	0.0497088	0.226822	1.08354e-05	0.482119	7.08993e-23	0.727459	5.27927e-62	0.40482	5.52818e-16
SLC5A8	blue	-0.283295	3.07156e-08	0.367223	3.18516e-13	-0.111268	0.0326168	0.130759	0.0119346	0.059127	0.257243	0.287396	1.89874e-08	0.312118	8.84146e-10	0.246111	1.70648e-06
INMT	blue	-0.326998	1.2109e-10	0.369611	2.17853e-13	-0.0607353	0.244504	-0.323482	1.9564e-10	0.227285	1.03841e-05	0.364692	4.748e-13	0.758206	3.72589e-70	0.31606	5.277e-10
PIGF	blue	0.131407	0.0115156	-0.20871	5.3415e-05	0.0994848	0.056224	0.213575	3.52583e-05	-0.137873	0.00799804	-0.200977	0.000101377	-0.38414	2.0173e-14	-0.143949	0.0056016
GFOD2	blue	0.163158	0.001663	-0.175205	0.000723935	0.0188083	0.718772	0.140997	0.00667098	-0.186285	0.000320899	-0.2452	1.86865e-06	-0.266641	2.00312e-07	-0.126489	0.0150448
PTGES3	blue	0.143697	0.00568653	-0.267961	1.73436e-07	0.158358	0.00228149	0.0719555	0.167797	-0.110551	0.0337611	-0.264188	2.6127e-07	-0.418565	4.39013e-17	-0.296732	6.16851e-09
CNP	blue	0.210683	4.5184e-05	-0.220188	1.97394e-05	0.0167368	0.748638	-0.0299867	0.565832	-0.19489	0.000165094	-0.234268	5.40772e-06	-0.283773	2.9052e-08	-0.281888	3.61626e-08
NUDT15	blue	-0.12546	0.0158931	0.137666	0.0080938	-0.0181338	0.728451	0.119963	0.0211708	-0.150705	0.00371122	0.102517	0.0490914	0.0476005	0.361879	-0.00925766	0.859324
PIP5K1C	blue	-0.268387	1.65533e-07	0.386395	1.37945e-14	-0.153441	0.0031265	0.0301442	0.563793	0.257351	5.40231e-07	0.467554	1.93617e-21	0.64621	5.33526e-45	0.404405	5.9567e-16
BTD	blue	-0.123842	0.0173113	0.0251437	0.63021	0.120268	0.0208422	0.138261	0.00782163	-0.230042	8.04539e-06	-0.238981	3.44153e-06	-0.20826	5.54806e-05	-0.137285	0.00827291
AK2	blue	0.21996	2.01444e-05	-0.334116	4.49964e-11	0.147513	0.0045174	-0.106838	0.0402464	-0.0359589	0.491058	-0.235074	5.00878e-06	-0.380257	3.85477e-14	-0.278117	5.57685e-08
SHMT2	blue	0.100412	0.053958	-0.250044	1.14821e-06	0.189005	0.000260901	-0.1145	0.0278605	-0.00253327	0.96132	-0.227005	1.06542e-05	-0.375396	8.56864e-14	-0.313915	6.99477e-10
ATP6V1G2	blue	0.0431563	0.408476	-0.0050969	0.922268	-0.0464834	0.373268	0.029887	0.567126	0.155531	0.0027376	0.0391315	0.453599	0.123046	0.0180495	0.135012	0.00941501
STARD8	blue	-0.284051	2.8127e-08	0.375903	7.88849e-14	-0.121171	0.0198958	0.29295	9.775e-09	0.361301	8.06027e-13	0.367935	2.84535e-13	0.71981	3.79565e-60	0.67196	8.41534e-50
MGAT5B	blue	0.382834	2.51035e-14	-0.29599	6.75541e-09	-0.0994821	0.0562305	0.00357413	0.945448	-0.154549	0.0029145	-0.224125	1.38571e-05	-0.269919	1.39867e-07	-0.142725	0.00602476
GRIN3A	blue	0.243947	2.11614e-06	-0.200591	0.000104602	-0.0484421	0.353443	0.127776	0.01404	-0.111727	0.0319009	-0.174232	0.000775839	-0.216209	2.80427e-05	-0.065959	0.206191
ADCY5	blue	-0.337907	2.62787e-11	0.421177	2.67704e-17	-0.111711	0.0319261	0.0878415	0.0920052	0.350957	3.89908e-12	0.570432	3.10192e-33	0.900745	5.63749e-135	0.679808	2.30946e-51
KCNN2	blue	0.292773	9.98584e-09	-0.309647	1.21711e-09	0.0278309	0.5941	0.134997	0.00942331	-0.274456	8.43986e-08	-0.291154	1.21355e-08	-0.388079	1.03663e-14	-0.196677	0.000143291
DGKQ	blue	0.201195	9.95915e-05	-0.221631	1.73523e-05	0.0301539	0.563667	-0.0901805	0.0836373	0.0224561	0.667226	-0.0801035	0.124542	-0.235476	4.82046e-06	-0.186871	0.000306972
CACNA2D3	blue	-0.241809	2.61246e-06	0.302944	2.85422e-09	-0.081871	0.116417	-0.0565358	0.27872	0.485478	3.23234e-23	0.494237	4.00048e-24	0.809485	6.89925e-87	0.686748	8.7374e-53
AK5	blue	0.0986886	0.058233	-0.111964	0.0315371	0.0188476	0.718208	-0.0807526	0.121508	-0.0158944	0.760895	-0.14374	0.00567187	-0.192854	0.000193702	-0.140605	0.00682584
FDPS	blue	-0.00842772	0.871822	-0.160677	0.00196036	0.210779	4.48167e-05	-0.0368517	0.480352	-0.0655209	0.209227	-0.0762928	0.14355	-0.230137	7.9742e-06	-0.199074	0.000118259
SLC10A4	blue	0.279604	4.705e-08	-0.28626	2.17111e-08	0.0147778	0.777234	0.0733884	0.159469	-0.168125	0.00118808	-0.220419	1.93378e-05	-0.277527	5.96417e-08	-0.160946	0.00192585
GLYATL2	blue	-0.0221319	0.671749	-0.0731992	0.16055	0.118422	0.0228996	0.0765742	0.142075	0.349535	4.82089e-12	0.125005	0.016281	0.0393476	0.451107	0.114973	0.0272169
HPD	blue	-0.297268	5.77603e-09	0.218887	2.21578e-05	0.0909052	0.0811733	-0.230031	8.05314e-06	0.110018	0.034633	0.375394	8.5716e-14	0.527795	7.45976e-28	0.221504	1.75509e-05
ETFA	blue	0.0206841	0.692088	-0.217484	2.50774e-05	0.246005	1.7246e-06	0.065702	0.207968	-0.127996	0.0138743	-0.264395	2.55496e-07	-0.376759	6.85774e-14	-0.251874	9.52698e-07
AGPAT1	blue	-0.253397	8.1476e-07	0.284516	2.66388e-08	-0.0446918	0.391988	0.00761367	0.884111	0.127106	0.0145554	0.238705	3.53481e-06	0.265863	2.1797e-07	0.1078	0.0384724
PYGM	blue	-0.306908	1.72875e-09	0.425405	1.191e-17	-0.154943	0.00284234	-0.0407766	0.434826	0.147834	0.00442981	0.290338	1.33812e-08	0.651395	6.27796e-46	0.346893	7.13091e-12
CHRNA1	blue	-0.112688	0.0304469	0.140309	0.00694505	-0.0370684	0.477773	0.00376462	0.942546	0.150073	0.00385957	-0.0214489	0.681316	0.222879	1.55094e-05	0.122672	0.0184052
ACSM1	blue	0.0165682	0.751086	-0.103189	0.0476178	0.108451	0.0373097	-0.0480248	0.357611	-0.15516	0.00280314	-0.230218	7.91462e-06	-0.273787	9.09777e-08	-0.214834	3.16129e-05
GLDC	blue	0.142318	0.0061718	-0.228263	9.48883e-06	0.11052	0.0338112	0.0310794	0.551754	-0.093269	0.0735404	-0.149725	0.00394379	-0.191788	0.00021049	-0.133151	0.010453
UCK2	blue	0.360372	9.30906e-13	-0.381398	3.18958e-14	0.0345771	0.507876	0.19141	0.000216756	-0.169849	0.00105491	-0.385002	1.74505e-14	-0.432028	3.27246e-18	-0.176399	0.000664702
NDUFB4	blue	0.351706	3.48515e-12	-0.371627	1.57708e-13	0.0329974	0.527465	-0.145027	0.00525122	-0.313766	7.13192e-10	-0.378152	5.45697e-14	-0.513706	3.08281e-26	-0.449726	8.99598e-20
TYRP1	blue	0.0289398	0.579479	-0.053108	0.30895	0.0308221	0.555053	0.0649421	0.213286	0.107163	0.0396409	-0.0773743	0.137943	-0.0857769	0.099936	-0.0081906	0.875399
NUDT10	blue	-0.152614	0.00329378	0.126543	0.0150013	0.0289921	0.578794	0.0118699	0.820232	0.0841342	0.106626	0.145771	0.00502111	0.233334	5.90788e-06	0.145368	0.00514471
GYG2	blue	-0.272581	1.04111e-07	0.195232	0.000160697	0.0901887	0.0836093	-0.0480113	0.357746	-0.00260909	0.960163	0.0669937	0.199148	0.303093	2.80124e-09	0.144689	0.00535892
SLC47A1	blue	-0.377283	6.29423e-14	0.444068	2.90388e-19	-0.0920571	0.077377	0.115656	0.0263105	0.480038	1.14828e-22	0.575441	6.41045e-34	0.836747	5.11796e-98	0.740987	1.90105e-65
SCCPDH	blue	0.193356	0.000186249	-0.159928	0.00205923	-0.0372274	0.475886	-0.0240342	0.645386	-0.272719	1.02519e-07	-0.20085	0.000102423	-0.381978	2.89629e-14	-0.355302	2.02499e-12
SLC35A2	blue	0.0919653	0.0776743	-0.212282	3.94091e-05	0.152236	0.00337288	0.234174	5.4561e-06	-0.149064	0.00410771	-0.292443	1.0392e-08	-0.443866	3.0268e-19	-0.280512	4.23889e-08
NOS1	blue	-0.225546	1.21774e-05	0.335637	3.6295e-11	-0.142571	0.00607983	0.176925	0.000640027	0.174462	0.000763253	0.528189	6.70582e-28	0.5074	1.54275e-25	0.464181	4.07302e-21
NAT8L	blue	0.0745093	0.153175	0.0403077	0.440131	-0.14152	0.00646919	-0.0906539	0.082021	-0.0544864	0.296543	0.0851033	0.102638	0.169731	0.00106362	0.0379068	0.467865
RRM2	blue	0.110482	0.0338716	-0.306293	1.86954e-09	0.24685	1.58483e-06	0.13362	0.0101821	0.119592	0.0215766	-0.213974	3.40604e-05	-0.313864	7.04151e-10	-0.125667	0.0157191
SRD5A3	blue	0.0803802	0.123242	-0.255553	6.51776e-07	0.220406	1.93606e-05	-0.0265669	0.610969	-0.068323	0.190359	-0.183837	0.000385665	-0.29248	1.03461e-08	-0.203207	8.44764e-05
SLC35B2	blue	0.16347	0.00162866	-0.251785	9.61431e-07	0.113966	0.0286024	-0.0757932	0.146199	-0.237987	3.78874e-06	-0.350055	4.46168e-12	-0.487975	1.79265e-23	-0.462724	5.60201e-21
CACNG4	blue	-0.31519	5.91792e-10	0.315012	6.05799e-10	-0.00707601	0.892243	-0.0129379	0.80437	-0.115967	0.0259059	0.194241	0.000173748	0.186778	0.000309152	0.0405385	0.437515
GYS1	blue	-0.0734404	0.159173	0.0214278	0.681612	0.0631901	0.225921	0.0493915	0.344078	-0.126614	0.0149442	-0.0702514	0.178119	-0.116534	0.0251829	-0.109284	0.0358662
PIPOX	blue	-0.261284	3.56619e-07	0.409789	2.24245e-16	-0.191324	0.000218196	-0.0931652	0.0738627	0.180814	0.000482373	0.43614	1.44667e-18	0.757954	4.39624e-70	0.469311	1.31015e-21
HPRT1	blue	0.0942161	0.0706508	-0.273746	9.13909e-08	0.226163	1.151e-05	-0.0440403	0.398935	0.00435973	0.933483	-0.263597	2.78414e-07	-0.392586	4.78603e-15	-0.291068	1.22605e-08
KCNK13	blue	0.0791125	0.129286	-0.140506	0.00686569	0.0784254	0.132656	0.0992475	0.0568166	0.0296055	0.570783	-0.0756722	0.146846	-0.134166	0.00987472	-0.0130387	0.802876
SLC35D2	blue	0.0472789	0.365136	-0.0217511	0.677076	-0.0307536	0.555933	-0.00585642	0.91073	0.0246715	0.63665	-0.102062	0.0501104	-0.157219	0.00245619	-0.0704919	0.176634
BPNT1	blue	0.0303043	0.561723	-0.173293	0.000829104	0.179094	0.000547033	0.141315	0.00654763	-0.0545624	0.295869	-0.185504	0.000340367	-0.328916	9.29757e-11	-0.21082	4.4661e-05
DDOST	blue	0.115005	0.0271744	-0.175734	0.000697117	0.0784286	0.132641	0.218243	2.34552e-05	-0.27146	1.17935e-07	-0.403634	6.8413e-16	-0.403567	6.92423e-16	-0.286691	2.06353e-08
SRD5A2	blue	-0.390953	6.3408e-15	0.504436	3.25124e-25	-0.150632	0.00372801	0.0807208	0.121656	0.233248	5.95582e-06	0.549316	1.7907e-30	0.823856	1.62643e-92	0.62179	7.44499e-41
SLC25A42	blue	0.248849	1.29605e-06	-0.198723	0.000121649	-0.0567748	0.27669	0.0137419	0.792482	-0.389968	7.50767e-15	-0.394482	3.4449e-15	-0.362058	7.16615e-13	-0.315021	6.05096e-10
HPDL	blue	-0.217115	2.59043e-05	0.27418	8.7054e-08	-0.0762217	0.143925	0.0687247	0.187759	0.0171903	0.742066	0.28378	2.90307e-08	0.285031	2.50816e-08	0.170082	0.00103804
FDX1	blue	0.073791	0.157186	-0.138747	0.007605	0.0827473	0.112546	-0.0692144	0.184626	-0.0826785	0.112846	-0.158916	0.00220015	-0.287214	1.94005e-08	-0.207062	6.13524e-05
AMACR	blue	0.17484	0.000743045	-0.138723	0.00761566	-0.0410108	0.43219	0.102604	0.0488984	-0.138185	0.00785588	-0.274873	8.05322e-08	-0.281932	3.59804e-08	-0.183375	0.000399171
CPT1C	blue	-0.205378	7.06033e-05	0.214201	3.33986e-05	-0.015763	0.762813	-0.167006	0.00128259	0.512613	4.08488e-26	0.467858	1.81006e-21	0.626327	1.34769e-41	0.402061	9.06493e-16
UAP1	blue	0.32202	2.38371e-10	-0.285017	2.51234e-08	-0.0387092	0.458491	0.222401	1.61918e-05	-0.361291	8.07268e-13	-0.481115	8.951e-23	-0.477537	2.04133e-22	-0.259881	4.13906e-07
SLC45A2	blue	0.00598606	0.908763	-0.0965209	0.0640054	0.113089	0.0298574	-0.0305497	0.558557	-0.0745456	0.152974	-0.15873	0.00222697	-0.201404	9.79089e-05	-0.165008	0.0014688
ADCY3	blue	-0.230191	7.93448e-06	0.286501	2.11022e-08	-0.0755826	0.147326	0.394632	3.35608e-15	0.603487	5.57669e-38	0.507627	1.45678e-25	0.686134	1.17201e-52	0.771681	4.00288e-74
SCN2B	blue	-0.397527	2.02329e-15	0.488326	1.64929e-23	-0.122485	0.018585	0.0899654	0.0843803	0.300195	4.02329e-09	0.570104	3.43573e-33	0.788807	1.39869e-79	0.546951	3.54999e-30
NUDT19	blue	0.199131	0.000117719	-0.239268	3.34697e-06	0.0546865	0.294771	0.148587	0.00423017	-0.297696	5.48003e-09	-0.376277	7.42124e-14	-0.516811	1.37787e-26	-0.328496	9.85303e-11
KCTD14	blue	-0.443022	3.5981e-19	0.459894	1.03578e-20	-0.0313071	0.548842	0.0229812	0.659926	0.373048	1.25416e-13	0.551872	8.49444e-31	0.590052	5.5076e-36	0.38232	2.73541e-14
SLC36A1	blue	0.123655	0.0174822	-0.0840887	0.106817	-0.0464998	0.3731	0.131182	0.0116596	-0.0741828	0.154988	-0.0771091	0.139302	-0.137686	0.00808484	0.000859077	0.986878
PAICS	blue	0.266093	2.12598e-07	-0.329294	8.82355e-11	0.0850103	0.103015	0.319363	3.40472e-10	-0.237068	4.13897e-06	-0.50764	1.45178e-25	-0.525736	1.29938e-27	-0.248807	1.30148e-06
GPX7	blue	-0.171276	0.000955244	0.156086	0.00264203	0.0149858	0.774183	0.0420418	0.420696	0.24777	1.44503e-06	0.318062	4.04887e-10	0.338166	2.53259e-11	0.255901	6.28614e-07
SLCO4A1	blue	-0.106543	0.0408041	0.0854139	0.101385	0.0238941	0.647312	-0.0557676	0.285314	0.177623	0.000608616	0.116362	0.0254009	0.135217	0.00930663	0.104562	0.044721
PANK4	blue	0.0624927	0.231094	0.0182393	0.726935	-0.0992738	0.0567508	0.0462644	0.375526	0.107801	0.0384717	0.235183	4.95692e-06	0.10538	0.0430686	0.0581406	0.26528
SLC12A4	blue	-0.425822	1.09883e-17	0.475076	3.57841e-22	-0.0713091	0.171658	0.0240764	0.644806	0.477107	2.25251e-22	0.731191	6.21488e-63	0.875235	8.23667e-118	0.634745	5.24237e-43
CA3	blue	-0.100319	0.0541801	0.149832	0.00391771	-0.0640944	0.219335	0.00921243	0.860005	0.0834838	0.109371	0.00236414	0.9639	0.219238	2.14786e-05	0.114102	0.0284119
SCN3B	blue	-0.0668776	0.199929	0.133252	0.0103941	-0.0843565	0.105701	0.0719909	0.167587	0.128681	0.0133687	0.114025	0.0285199	0.291554	1.15657e-08	0.239971	3.12629e-06
ACSS2	blue	-0.402851	7.87207e-16	0.308407	1.42735e-09	0.1085	0.0372242	0.0309063	0.553972	0.217247	2.56057e-05	0.333204	5.11555e-11	0.333828	4.68581e-11	0.23904	3.42191e-06
CA13	blue	0.156399	0.00258936	-0.0825421	0.113443	-0.0885224	0.0895029	0.0284272	0.586217	-0.0867931	0.095967	-0.103228	0.0475334	-0.220949	1.84445e-05	-0.0981761	0.0595573
KCNK1	blue	0.111453	0.0323265	-0.0705768	0.176112	-0.0484162	0.353701	0.0975495	0.0612103	0.0637646	0.221721	0.0481904	0.355954	-0.12898	0.0131538	-0.00467459	0.928691
B4GALNT1	blue	-0.28756	1.86213e-08	0.340334	1.85514e-11	-0.0724991	0.1646	-0.0101788	0.845495	0.209003	5.21088e-05	0.295943	6.79445e-09	0.586021	2.09601e-35	0.353003	2.86751e-12
NT5E	blue	-0.369086	2.369e-13	0.352788	2.96205e-12	0.0117877	0.821454	0.245079	1.89131e-06	0.489417	1.27256e-23	0.575116	7.10594e-34	0.784066	5.08027e-78	0.742674	6.83099e-66
AACS	blue	0.0221355	0.671698	-0.0878141	0.0921073	0.0824527	0.113836	0.0756674	0.146871	-0.204773	7.42361e-05	-0.278643	5.25176e-08	-0.314881	6.16269e-10	-0.24669	1.61048e-06
SLC44A4	blue	0.0514803	0.324034	-0.0798803	0.125598	0.0366237	0.483074	0.0818496	0.116513	-0.196468	0.000145691	-0.193875	0.000178824	-0.288739	1.61919e-08	-0.240882	2.86062e-06
KCNE4	blue	-0.191697	0.000211978	0.197973	0.00012919	-0.0122692	0.814293	0.145646	0.00505909	0.235026	5.03164e-06	0.209314	5.07569e-05	0.4673	2.04841e-21	0.41776	5.1086e-17
SLC17A4	blue	0.0079591	0.878893	-0.156014	0.00265414	0.184897	0.000356246	0.0356516	0.494772	0.0466345	0.371714	0.00634432	0.903328	-0.0957358	0.0662089	-0.00545305	0.916856
SEPHS1	blue	0.279754	4.62453e-08	-0.314057	6.86586e-10	0.0492736	0.345232	0.0347677	0.505538	-0.129805	0.0125753	-0.233762	5.67313e-06	-0.317667	4.26669e-10	-0.196015	0.000151031
ST8SIA1	blue	-0.108798	0.0367029	0.161758	0.00182527	-0.0685919	0.188616	0.181851	0.000446905	0.290218	1.35738e-08	0.400892	1.11621e-15	0.471648	7.76447e-22	0.501137	7.38879e-25
ATP1A2	blue	-0.182428	0.000428235	0.158122	0.00231674	0.0261005	0.617246	0.06582	0.207151	0.00917488	0.860569	0.113581	0.0291481	0.267621	1.79993e-07	0.187829	0.000285432
SLC6A19	blue	0.0648566	0.213891	-0.0447397	0.39148	-0.023596	0.651421	0.0151793	0.771347	-0.0425867	0.414696	-0.0399727	0.443943	-0.0487389	0.350499	-0.0114067	0.827134
PDSS2	blue	0.319842	3.19354e-10	-0.303732	2.58512e-09	-0.0126935	0.807992	0.22124	1.79695e-05	-0.206489	6.43613e-05	-0.227455	1.02227e-05	-0.338077	2.56471e-11	-0.125433	0.015916
GPX8	blue	-0.288554	1.65516e-08	0.108767	0.0367561	0.21762	2.47797e-05	0.212735	3.79052e-05	0.467459	1.9774e-21	0.314621	6.37648e-10	0.468392	1.60756e-21	0.488032	1.7683e-23
NPR1	blue	-0.234805	5.13861e-06	0.266912	1.94489e-07	-0.045493	0.383548	-0.123602	0.0175308	0.344211	1.05715e-11	0.34268	1.32133e-11	0.581656	8.72527e-35	0.336724	3.11059e-11
ATP6V1E2	blue	0.0694926	0.182863	-0.0312786	0.549206	-0.0460665	0.377575	0.193877	0.000178791	-0.129335	0.0129016	-0.212767	3.78006e-05	-0.263972	2.67426e-07	-0.0635264	0.223455
KCNQ4	blue	-0.294069	8.53638e-09	0.334723	4.13021e-11	-0.0575291	0.270348	-0.0242503	0.642418	0.313172	7.70777e-10	0.487187	2.15999e-23	0.754673	3.70621e-69	0.494802	3.48863e-24
DEGS1	blue	0.180396	0.000497414	-0.230344	7.82157e-06	0.0664925	0.202537	0.142014	0.00628351	-0.118948	0.0222961	-0.220707	1.88477e-05	-0.349013	5.20993e-12	-0.160821	0.00194186
CACNB1	blue	-0.114968	0.027224	0.155468	0.00274853	-0.0531906	0.308197	-0.0744011	0.153774	0.339397	2.12304e-11	0.353932	2.4925e-12	0.370327	1.94313e-13	0.255202	6.75991e-07
PHOSPHO2	blue	0.238208	3.70849e-06	-0.194447	0.00017096	-0.0490811	0.347122	-0.0196089	0.707339	-0.299871	4.18871e-09	-0.211804	4.10563e-05	-0.314197	6.7415e-10	-0.241846	2.60279e-06
ASPA	blue	-0.309222	1.28558e-09	0.390443	6.92081e-15	-0.108491	0.0372395	0.0718517	0.168412	0.263757	2.73679e-07	0.541268	1.79795e-29	0.771895	3.44354e-74	0.602026	9.28578e-38
CANT1	blue	0.20173	9.53458e-05	-0.148524	0.00424653	-0.0617082	0.237015	0.096764	0.0633355	-0.414183	9.97001e-17	-0.460749	8.60679e-21	-0.481905	7.4508e-23	-0.374241	1.03392e-13
ENPP3	blue	0.122365	0.018702	-0.173164	0.000836735	0.0662096	0.204469	-0.0112217	0.829894	-0.132017	0.0111336	-0.159125	0.00217026	-0.240407	2.99617e-06	-0.166482	0.00132924
GAL3ST4	blue	-0.186557	0.000314359	0.124101	0.0170774	0.0736006	0.158263	0.0438778	0.400678	0.687082	7.44782e-53	0.502069	5.86517e-25	0.57678	4.18685e-34	0.501466	6.81174e-25
CACNG1	blue	-0.249332	1.23417e-06	0.290375	1.33218e-08	-0.0569784	0.274968	-0.120383	0.0207199	0.0398009	0.445906	0.13007	0.0123943	0.299199	4.55211e-09	0.0770278	0.139721
GAL3ST3	blue	-0.298542	4.93708e-09	0.370546	1.8761e-13	-0.0967435	0.0633919	-0.166671	0.00131228	0.244062	2.09215e-06	0.423254	1.80092e-17	0.648252	2.30801e-45	0.332535	5.6184e-11
SLC25A17	blue	0.183079	0.000408044	-0.23317	5.99974e-06	0.0667324	0.20091	-0.0022475	0.96568	-0.209731	4.89925e-05	-0.284683	2.61233e-08	-0.444449	2.68526e-19	-0.314418	6.54917e-10
CH25H	blue	-0.172815	0.000857574	0.203321	8.3692e-05	-0.0420607	0.420488	-0.0315121	0.546226	0.419607	3.60604e-17	0.355135	2.07702e-12	0.513735	3.06014e-26	0.381523	3.12434e-14
DDC	blue	0.00537473	0.918046	-0.0185427	0.722578	0.0165527	0.751312	0.030125	0.564041	-0.0221577	0.671389	-0.0662973	0.203869	-0.118564	0.0227349	-0.0389829	0.455317
TCN2	blue	-0.341938	1.47152e-11	0.347164	6.85187e-12	-0.0144371	0.782239	-0.240903	2.85461e-06	0.437178	1.17507e-18	0.400989	1.0972e-15	0.667145	7.23827e-49	0.305339	2.11024e-09
B3GNT7	blue	-0.322924	2.10982e-10	0.198456	0.000124284	0.147808	0.00443672	0.0384743	0.461225	0.435088	1.78448e-18	0.47861	1.59579e-22	0.406605	4.00449e-16	0.352122	3.27392e-12
SI	blue	0.082723	0.112652	-0.13632	0.00874191	0.0687826	0.187387	0.138594	0.00767245	-0.047088	0.367077	-0.0892588	0.0868585	-0.142035	0.00627578	-0.0215264	0.680226
KCNMB2	blue	0.144328	0.00547616	-0.0822226	0.114851	-0.0741405	0.155224	0.0358825	0.491981	-0.074987	0.15055	-0.156999	0.00249132	-0.15048	0.00376348	-0.0402439	0.440856
SLC8A2	blue	-0.186166	0.000323804	0.200293	0.00010716	-0.0219363	0.674483	0.0184749	0.723551	0.120462	0.0206359	0.208239	5.55751e-05	0.284718	2.60161e-08	0.187772	0.000286665
ABCD1	blue	-0.229215	8.68767e-06	0.110961	0.0331021	0.142226	0.0062053	-0.222762	1.56741e-05	0.251421	9.97835e-07	0.257173	5.50416e-07	0.262532	3.12126e-07	0.0630306	0.227097
MAOA	blue	0.145685	0.00504737	-0.156884	0.0025099	0.0173447	0.739833	0.204905	7.34275e-05	-0.188278	0.000275814	-0.218917	2.20974e-05	-0.297926	5.32677e-09	-0.10362	0.046692
PLD6	blue	0.195116	0.000162167	-0.0863077	0.0978469	-0.131231	0.0116281	0.0167091	0.74904	-0.192891	0.00019315	-0.315276	5.85111e-10	-0.310823	1.04575e-09	-0.22481	1.3022e-05
MAOB	blue	-0.103543	0.0468568	0.0906454	0.0820498	0.0136934	0.793197	-0.0101385	0.8461	0.0706268	0.175805	0.101846	0.0506015	0.196546	0.000144792	0.113819	0.0288099
PIGH	blue	0.0548672	0.293176	0.00724124	0.889743	-0.0762157	0.143957	-0.00605776	0.907675	-0.345501	8.75208e-12	-0.220124	1.98524e-05	-0.300232	4.0048e-09	-0.289191	1.53442e-08
GBE1	blue	0.113209	0.0296828	-0.141627	0.0064284	0.0380753	0.465888	0.419268	3.84473e-17	-0.012065	0.817329	-0.143084	0.00589769	-0.102535	0.0490519	0.151818	0.00346224
SLC2A4	blue	-0.365086	4.46288e-13	0.506274	2.04963e-25	-0.184598	0.000364318	-0.0943302	0.0703093	0.12705	0.0145992	0.362834	6.35017e-13	0.728359	3.16212e-62	0.361072	8.35212e-13
CMBL	blue	-0.205374	7.06297e-05	0.174513	0.000760515	0.0337463	0.518131	0.15284	0.00324724	0.00822048	0.874948	0.0369267	0.479458	0.0411883	0.430199	0.0531828	0.308268
ALDH3B2	blue	0.00655111	0.900193	0.00333509	0.949091	-0.0121823	0.815584	-0.00809864	0.876786	-0.15898	0.00219094	-0.279552	4.73304e-08	-0.244574	1.98877e-06	-0.20818	5.58535e-05
CHST3	blue	-0.340835	1.72592e-11	0.408008	3.10406e-16	-0.0916964	0.0785501	0.264038	2.65526e-07	0.508047	1.30966e-25	0.572799	1.47718e-33	0.830116	3.95837e-95	0.812502	4.98652e-88
CPS1	blue	-0.0567997	0.276479	0.0436328	0.403316	0.0151117	0.772337	-0.00774256	0.882163	0.0325859	0.53263	0.0238833	0.647461	0.0141078	0.787087	0.0235149	0.65254
ATP6V1G1	blue	0.337743	2.6901e-11	-0.306581	1.80215e-09	-0.0310569	0.552042	0.108083	0.0379639	-0.365684	4.06215e-13	-0.427275	8.2939e-18	-0.488964	1.41733e-23	-0.344251	1.05101e-11
NAT8B	blue	0.0130568	0.802608	-0.0417694	0.423716	0.036124	0.489068	-0.0467398	0.370635	-0.00160232	0.975529	-0.0366631	0.482604	-0.0168013	0.747702	0.0325059	0.533636
CHST7	blue	-0.0864165	0.0974231	0.121322	0.0197411	-0.045549	0.382962	-0.182871	0.000414412	0.249198	1.25109e-06	0.154957	0.00283977	0.223926	1.41096e-05	0.0755686	0.147401
PRPSAP1	blue	0.198771	0.000121175	-0.228502	9.28099e-06	0.0416948	0.424545	0.106485	0.0409157	-0.025845	0.620696	-0.144023	0.00557698	-0.228585	9.21001e-06	-0.080057	0.124761
RDH12	blue	0.0218915	0.67511	-0.0657951	0.207323	0.0552808	0.289547	-0.0174619	0.738138	-0.0448262	0.390565	-0.135602	0.00910608	-0.179123	0.000545876	-0.137365	0.00823506
ACE	blue	-0.182805	0.000416428	0.141612	0.00643426	0.04716	0.366343	0.0583757	0.263349	0.0762891	0.14357	0.222226	1.64499e-05	0.202184	9.1867e-05	0.124118	0.0170616
QPRT	blue	-0.360715	8.8278e-13	0.372858	1.29331e-13	-0.0235022	0.652715	-0.193896	0.000178531	0.331811	6.21713e-11	0.593278	1.86439e-36	0.73482	7.49834e-64	0.357366	1.47817e-12
SLC27A2	blue	0.0905673	0.0823147	-0.129282	0.0129395	0.0503967	0.334336	0.0904055	0.0828658	-0.255255	6.72244e-07	-0.36857	2.57194e-13	-0.388335	9.92343e-15	-0.270653	1.28969e-07
NADK	blue	0.152213	0.00337781	-0.151755	0.00347592	0.00295415	0.9549	0.146862	0.00470025	0.0187993	0.7189	-0.112317	0.0310021	-0.323409	1.97572e-10	-0.197801	0.000130985
CRYL1	blue	0.234655	5.21232e-06	-0.145516	0.00509914	-0.105777	0.0422847	-0.0534013	0.306281	-0.423919	1.58517e-17	-0.310329	1.11466e-09	-0.341245	1.62672e-11	-0.335786	3.55376e-11
GSTM4	blue	-0.431115	3.91742e-18	0.480306	1.07945e-22	-0.0713525	0.171397	-0.262719	3.05941e-07	0.354327	2.34782e-12	0.689711	2.09953e-53	0.796483	3.40796e-82	0.376967	6.62839e-14
PGM5	blue	-0.388612	9.46619e-15	0.484831	3.76265e-23	-0.12904	0.0131104	-0.108724	0.0368318	0.198119	0.000127686	0.532014	2.36526e-28	0.878225	1.28133e-119	0.49653	2.29188e-24
SCN4B	blue	-0.274952	7.98175e-08	0.325555	1.47546e-10	-0.0694985	0.182826	0.141874	0.00633573	0.394128	3.66401e-15	0.45482	3.07388e-20	0.782389	1.7727e-77	0.637128	2.05271e-43
NUDT5	blue	0.134272	0.00981659	-0.205856	6.78506e-05	0.0924176	0.0762191	-0.0856476	0.10045	0.0612378	0.240615	-0.0408294	0.434231	-0.24662	1.62174e-06	-0.15484	0.00286093
ARSH	blue	0.303651	2.6114e-09	-0.295936	6.79985e-09	-0.00259401	0.960393	0.0880994	0.0910509	-0.223267	1.4977e-05	-0.256648	5.81502e-07	-0.301216	3.54311e-09	-0.148683	0.00420512
PRPS1	blue	-0.0192921	0.711855	-0.163056	0.00167435	0.22705	1.06108e-05	0.229032	8.83678e-06	-0.0809688	0.120511	-0.314122	6.80771e-10	-0.355356	2.00857e-12	-0.170664	0.0009969
PTGS1	blue	-0.155421	0.00275693	0.141972	0.00629893	0.0131792	0.800797	0.0107893	0.836355	0.242371	2.47218e-06	0.350574	4.12888e-12	0.532363	2.14911e-28	0.38522	1.68204e-14
NUDT17	blue	-0.137376	0.00822974	0.072338	0.165543	0.0779604	0.134976	0.0389802	0.455348	0.330975	6.9869e-11	0.366233	3.72518e-13	0.380405	3.76167e-14	0.330714	7.24499e-11
EPHX2	blue	-0.34027	1.8725e-11	0.366461	3.59312e-13	-0.0405554	0.437324	0.0388559	0.456788	-0.210243	4.69093e-05	0.0856683	0.100368	0.152542	0.00330858	0.000914919	0.986025
PYCR1	blue	0.220156	1.97965e-05	-0.292853	9.89038e-09	0.0957942	0.066043	-0.0574489	0.271018	-0.417806	5.0645e-17	-0.598604	3.03531e-37	-0.669548	2.48569e-49	-0.578493	2.42031e-34
DPYS	blue	-0.13321	0.0104186	0.184379	0.000370342	-0.0669232	0.199622	0.0721909	0.166407	-0.047908	0.358783	0.146339	0.00485158	0.147457	0.00453293	0.0825421	0.113443
CLIC5	blue	-0.174324	0.000770778	0.190272	0.000236698	-0.0239326	0.646783	0.226964	1.06947e-05	0.379059	4.69917e-14	0.195453	0.000157912	0.393673	3.96503e-15	0.407418	3.45564e-16
ATP13A2	blue	0.153045	0.00320562	-0.152214	0.0033774	0.00250791	0.961707	-0.123762	0.0173847	-0.254937	6.94794e-07	-0.243081	2.30532e-06	-0.415089	8.42338e-17	-0.415652	7.58292e-17
ATP1B2	blue	-0.297675	5.49393e-09	0.409852	2.21657e-16	-0.146844	0.00470527	0.162443	0.00174409	0.349029	5.19756e-12	0.466483	2.45417e-21	0.754445	4.29349e-69	0.660353	1.40725e-47
ARSE	blue	-0.105512	0.0428054	0.121532	0.0195276	-0.0224299	0.667592	-0.0449841	0.388897	0.0986625	0.0582999	0.195364	0.000159024	0.228494	9.28846e-06	0.13495	0.00944836
SLC1A4	blue	0.0284003	0.586572	0.000201179	0.996927	-0.0350254	0.502387	0.0226694	0.664258	-0.129357	0.0128863	-0.247033	1.55605e-06	-0.213341	3.5975e-05	-0.15633	0.0026009
ADH1B	blue	-0.154132	0.00299274	0.122078	0.0189832	0.0364213	0.485498	0.00272346	0.958418	0.230384	7.79284e-06	0.185553	0.000339118	0.395971	2.65721e-15	0.324514	1.70055e-10
PYGB	blue	-0.338196	2.52156e-11	0.287287	1.92337e-08	0.0556834	0.286043	-0.0772637	0.138509	0.105224	0.0433789	0.257981	5.05679e-07	0.341313	1.61087e-11	0.0839154	0.107544
PKD1	blue	-0.131779	0.0112812	0.228657	9.14901e-06	-0.123916	0.0172447	0.0686679	0.188125	0.403738	6.71544e-16	0.521936	3.58132e-27	0.638078	1.40935e-43	0.535235	9.73334e-29
GAL3ST1	blue	-0.107574	0.038883	0.0737631	0.157344	0.0396919	0.447153	-0.209687	4.91773e-05	0.164148	0.00155633	0.296607	6.26378e-09	0.332651	5.52834e-11	0.139545	0.00726098
COQ6	blue	0.282452	3.38788e-08	-0.271288	1.20212e-07	-0.00738814	0.887521	-0.094415	0.0700562	-0.250756	1.06791e-06	-0.267374	1.84922e-07	-0.388245	1.00758e-14	-0.290593	1.29794e-08
CYB5R3	blue	-0.322371	2.27363e-10	0.274046	8.83722e-08	0.052825	0.311538	-0.0212208	0.684522	0.204754	7.43571e-05	0.39379	3.88487e-15	0.45431	3.42511e-20	0.22575	1.19527e-05
ATP2B4	blue	-0.327053	1.20178e-10	0.399903	1.33048e-15	-0.0984591	0.0588229	0.350802	3.99018e-12	0.450263	8.03921e-20	0.52863	5.95035e-28	0.818563	2.19864e-90	0.850416	2.11256e-104
KLB	blue	0.0942164	0.0706501	-0.0690062	0.185953	-0.0292706	0.575151	0.0539948	0.300929	-0.0355774	0.495671	-0.065406	0.210028	-0.0732419	0.160306	-0.00521477	0.920477
PLCD3	blue	-0.361621	7.67035e-13	0.385784	1.52951e-14	-0.0385189	0.460705	-0.0638825	0.220866	0.489474	1.25537e-23	0.757112	7.62076e-70	0.780478	7.25859e-77	0.5248	1.66978e-27
ACSS3	blue	-0.346042	8.08294e-12	0.401632	9.78641e-16	-0.0773657	0.137987	0.220127	1.98467e-05	0.390844	6.46042e-15	0.480058	1.14289e-22	0.724814	2.3535e-61	0.683134	4.86253e-52
GLRX	blue	-0.208703	5.34451e-05	0.077257	0.138543	0.159159	0.00216553	0.0375733	0.471793	0.215771	2.91362e-05	0.307204	1.66459e-09	0.205842	6.79298e-05	0.22909	8.789e-06
ELOVL4	blue	0.0981974	0.0595019	0.0223079	0.669292	-0.148068	0.00436686	0.137556	0.0081451	-0.0587981	0.259904	-0.0198406	0.704042	-0.00531765	0.918913	0.0694012	0.183441
PDXP	blue	0.164635	0.00150617	-0.142061	0.00626598	-0.024351	0.641036	0.0578341	0.267812	-0.0172988	0.740497	-0.224762	1.30791e-05	-0.227218	1.04478e-05	-0.165077	0.00146199
CYP1A1	blue	-0.0349542	0.503256	0.0492217	0.345741	-0.0186094	0.721621	-0.031951	0.540648	0.00476342	0.92734	-0.0184793	0.723487	-0.0221476	0.671529	-0.0215916	0.679312
PI4K2A	blue	-0.301467	3.43389e-09	0.25444	7.3155e-07	0.0516904	0.32206	-0.215071	3.09697e-05	0.374629	9.70752e-14	0.425402	1.1916e-17	0.467705	1.87251e-21	0.253817	7.80202e-07
DPAGT1	blue	0.0426171	0.414362	-0.117161	0.0244034	0.0939878	0.0713388	0.204045	7.884e-05	-0.259047	4.52024e-07	-0.330689	7.27069e-11	-0.350509	4.16901e-12	-0.250461	1.10056e-06
FOLH1	blue	0.196797	0.000141924	-0.178744	0.000561147	-0.0179661	0.730866	0.13523	0.00929984	-0.161318	0.00187915	-0.262306	3.19747e-07	-0.3226	2.20418e-10	-0.15928	0.00214849
FOXRED2	blue	0.163384	0.00163811	-0.193165	0.000189059	0.040938	0.433009	0.208322	5.51891e-05	-0.114931	0.0272738	-0.293206	9.47763e-09	-0.354563	2.26532e-12	-0.143095	0.00589412
ASRGL1	blue	0.0874363	0.0935206	-0.075307	0.148811	-0.0131079	0.801852	-0.0110253	0.832827	-0.0472608	0.36532	-0.10138	0.051673	-0.236485	4.37714e-06	-0.16981	0.00105777
ACOX2	blue	-0.37934	4.48669e-14	0.404525	5.82964e-16	-0.040205	0.441298	0.0060475	0.90783	0.23158	6.96784e-06	0.597876	3.89727e-37	0.769243	2.18958e-73	0.539752	2.75793e-29
MTHFD2L	blue	0.253934	7.70802e-07	-0.258961	4.5614e-07	0.012151	0.816048	0.0243681	0.640803	-0.261059	3.65261e-07	-0.285999	2.23859e-08	-0.406782	3.87842e-16	-0.246477	1.64508e-06
ADCY4	blue	-0.248173	1.38748e-06	0.276033	7.06589e-08	-0.0405036	0.43791	-0.137113	0.00835497	0.473645	4.95031e-22	0.515547	1.91448e-26	0.612242	2.48189e-39	0.445078	2.3596e-19
ALDH3A2	blue	-0.394208	3.61299e-15	0.476668	2.49029e-22	-0.112004	0.0314768	0.130132	0.012352	0.0661145	0.205121	0.400238	1.25368e-15	0.344687	9.86098e-12	0.252246	9.17091e-07
PFKP	blue	-0.236956	4.18388e-06	0.18231	0.000432012	0.0626895	0.229626	0.000144296	0.997796	0.302132	3.16008e-09	0.284616	2.63296e-08	0.424398	1.4459e-17	0.274665	8.24358e-08
TRPM8	blue	0.0806706	0.121888	-0.070569	0.17616	-0.0107348	0.837169	0.154573	0.00290993	-0.217511	2.50165e-05	-0.258868	4.60632e-07	-0.269608	1.44744e-07	-0.133938	0.0100024
CA14	blue	-0.325232	1.54203e-10	0.448097	1.26339e-19	-0.160817	0.00194242	-0.108745	0.0367946	0.0392649	0.45206	0.410496	1.96971e-16	0.657129	5.60406e-47	0.324549	1.69233e-10
CYP27B1	blue	0.195917	0.000152205	-0.224549	1.33344e-05	0.0402574	0.440702	0.0908083	0.081499	0.185434	0.000342171	-0.120902	0.0201742	-0.237895	3.82244e-06	-0.0741728	0.155044
HADH	blue	-0.126215	0.0152664	-0.0198025	0.704584	0.179248	0.00054093	0.0512461	0.326242	-0.0758549	0.14587	-0.173004	0.000846207	-0.20009	0.000108942	-0.197468	0.000134521
HEPH	blue	-0.296715	6.18165e-09	0.340867	1.71794e-11	-0.0619543	0.235146	0.141133	0.00661796	0.437451	1.11254e-18	0.404327	6.04139e-16	0.862652	1.10383e-110	0.720487	2.61517e-60
NOS3	blue	-0.145235	0.00518618	0.0915396	0.0790643	0.0636267	0.222723	0.070843	0.174483	0.369925	2.07194e-13	0.183013	0.000410049	0.251143	1.02663e-06	0.248591	1.3302e-06
GBA2	blue	0.21888	2.21714e-05	-0.151663	0.00349615	-0.0787914	0.130853	0.014299	0.784271	-0.10796	0.0381851	-0.0851257	0.102547	-0.251303	1.01001e-06	-0.170741	0.000991576
PDE11A	blue	-0.210218	4.70099e-05	0.271404	1.18672e-07	-0.081203	0.119437	0.14377	0.00566198	-0.0390408	0.454647	0.203076	8.53931e-05	0.199438	0.000114832	0.169217	0.00110209
SLC35F3	blue	0.00517524	0.921078	-0.0521991	0.317314	0.0587866	0.259998	0.0520558	0.318647	-0.0226982	0.663857	-0.131422	0.0115061	-0.131705	0.0113278	-0.0567957	0.276512
GALM	blue	-0.342588	1.33906e-11	0.194363	0.000172097	0.176993	0.000636925	-0.129908	0.0125044	0.234781	5.15056e-06	0.215016	3.11193e-05	0.303564	2.64012e-09	0.122375	0.0186921
B3GNT9	blue	-0.258361	4.85917e-07	0.2677	1.78449e-07	-0.0176342	0.73565	0.219447	2.10841e-05	0.357004	1.56235e-12	0.600928	1.36e-37	0.591585	3.29673e-36	0.522227	3.3153e-27
CKM	blue	-0.111304	0.03256	0.163189	0.00165958	-0.0673085	0.19704	-0.0090479	0.86248	0.0738648	0.15677	0.00174147	0.973404	0.236533	4.35721e-06	0.107274	0.0394343
ESD	blue	-0.0778721	0.13542	0.119545	0.0216282	-0.053794	0.302733	0.0336745	0.519022	0.0707552	0.175019	0.241324	2.73949e-06	0.269117	1.52771e-07	0.132865	0.0106209
EXTL3	blue	-0.151007	0.00364212	0.138014	0.00793351	0.0127134	0.807697	0.156045	0.00264885	0.278941	5.07622e-08	0.189322	0.00025464	0.376825	6.7849e-14	0.376611	7.02619e-14
VDAC1	blue	0.0870207	0.0950959	-0.158154	0.0023119	0.0907606	0.0816601	0.202175	9.19364e-05	-0.0777483	0.136044	-0.285895	2.26618e-08	-0.389036	8.80597e-15	-0.183642	0.000391293
DPYSL3	blue	-0.32961	8.44583e-11	0.407579	3.35611e-16	-0.104905	0.0440211	0.156963	0.00249706	0.426634	9.39123e-18	0.467359	2.02188e-21	0.894373	2.78667e-130	0.745415	1.27246e-66
HAAO	blue	-0.35608	1.79899e-12	0.417948	4.93092e-17	-0.0854316	0.101314	-0.295598	7.08649e-09	0.374415	1.00507e-13	0.656086	8.73044e-47	0.800843	9.9391e-84	0.36333	5.87702e-13
ENOPH1	blue	0.235317	4.89424e-06	-0.285793	2.29355e-08	0.0684229	0.18971	0.385931	1.49204e-14	-0.238559	3.5849e-06	-0.469133	1.36321e-21	-0.507058	1.68187e-25	-0.20133	9.85035e-05
SFXN3	blue	-0.385079	1.72256e-14	0.370931	1.76359e-13	0.00873401	0.867206	0.103423	0.0471144	0.536904	6.12149e-29	0.622091	6.65251e-41	0.678711	3.84305e-51	0.619903	1.50283e-40
ARSI	blue	-0.202411	9.01774e-05	0.208004	5.66889e-05	-0.0116639	0.823299	-0.142475	0.00611448	0.381795	2.98557e-14	0.332686	5.50123e-11	0.654734	1.54748e-46	0.397497	2.03396e-15
IVD	blue	0.0672322	0.197549	-0.0567814	0.276634	-0.0114816	0.826016	0.0287134	0.58245	-0.389392	8.28575e-15	-0.318731	3.70379e-10	-0.362958	6.22879e-13	-0.329152	8.99846e-11
MGAT4B	blue	0.326422	1.31052e-10	-0.407643	3.31698e-16	0.108889	0.036544	-0.122991	0.0181006	-0.129805	0.0125751	-0.290519	1.30952e-08	-0.512608	4.09036e-26	-0.395112	3.08733e-15
ST6GALNAC5	blue	0.217834	2.43152e-05	-0.121068	0.0200022	-0.115682	0.0262765	0.0862128	0.0982181	-0.0863903	0.0975252	-0.0997228	0.0556347	-0.154682	0.00288993	-0.0369087	0.479673
PTGIS	blue	-0.297303	5.751e-09	0.36332	5.88645e-13	-0.0892455	0.0869055	0.172152	0.000898429	0.337736	2.69288e-11	0.370493	1.89205e-13	0.84483	1.01877e-101	0.744469	2.27788e-66
SLC16A2	blue	-0.428786	6.18068e-18	0.521967	3.55173e-27	-0.12618	0.0152948	0.369939	2.06738e-13	0.416256	6.77392e-17	0.567461	7.80248e-33	0.762491	2.17666e-71	0.751799	2.33372e-68
GSTM5	blue	-0.333343	5.01679e-11	0.417301	5.56915e-17	-0.112464	0.030781	-0.190784	0.000227515	0.230641	7.60823e-06	0.454517	3.27808e-20	0.799287	3.54389e-83	0.406789	3.87367e-16
AGPAT4	blue	-0.28753	1.86887e-08	0.298993	4.66982e-09	-0.0209589	0.68821	0.0499012	0.339115	0.578878	2.13943e-34	0.56072	6.11303e-32	0.808325	1.87092e-86	0.789785	6.58952e-80
PGM1	blue	-0.163806	0.00159244	0.121712	0.0193464	0.048723	0.350657	-0.0295686	0.571264	0.0288695	0.580401	0.150595	0.00373658	0.2707	1.28301e-07	0.110443	0.0339349
GALNS	blue	-0.391588	5.6848e-15	0.366295	3.68876e-13	0.022488	0.666781	0.0133799	0.797828	0.0965851	0.0638279	0.320925	2.76206e-10	0.320326	2.99323e-10	0.192706	0.000195967
OXSM	blue	0.189115	0.000258705	-0.308786	1.35957e-09	0.15368	0.00307966	-0.109413	0.0356473	-0.209701	4.91182e-05	-0.377307	6.26929e-14	-0.531978	2.38898e-28	-0.434207	2.12617e-18
GSTM1	blue	-0.199245	0.00011664	0.211288	4.29119e-05	-0.0196383	0.706921	0.0184409	0.724039	0.0814867	0.118147	0.215368	3.01789e-05	0.206978	6.17858e-05	0.141517	0.0064701
B4GALT3	blue	0.292577	1.02258e-08	-0.307871	1.52867e-09	0.0258561	0.620545	-0.0608647	0.243498	-0.261639	3.4338e-07	-0.428655	6.34038e-18	-0.551488	9.50659e-31	-0.462181	6.30586e-21
SLC7A4	blue	-0.261841	3.36031e-07	0.311163	1.00075e-09	-0.0675964	0.195126	-0.0607275	0.244565	-0.103403	0.0471577	0.135891	0.008958	0.194619	0.000168657	0.0135613	0.795147
CHRNB1	blue	-0.253836	7.78702e-07	0.230697	7.56854e-06	0.0229903	0.6598	-0.0740954	0.155477	0.328831	9.40742e-11	0.308703	1.37418e-09	0.428057	7.12467e-18	0.249055	1.26922e-06
MANEAL	blue	0.251269	1.01345e-06	-0.1713	0.000953677	-0.0939518	0.0714479	0.0376035	0.471436	-0.179857	0.000517426	-0.316845	4.75777e-10	-0.378636	5.03848e-14	-0.248336	1.36491e-06
GABRQ	blue	-0.253664	7.92577e-07	0.347903	6.14251e-12	-0.123445	0.0176762	0.0771318	0.139186	0.0182197	0.727217	0.213442	3.5664e-05	0.3733	1.20407e-13	0.22945	8.50087e-06
IP6K3	blue	-0.29824	5.12489e-09	0.434128	2.15987e-18	-0.176439	0.000662778	0.0234109	0.653977	0.108627	0.0370008	0.459281	1.18241e-20	0.713463	1.18461e-58	0.471255	8.4812e-22
SLC25A45	blue	0.332906	5.33365e-11	-0.343116	1.24008e-11	0.0204461	0.695453	-0.254368	7.36985e-07	-0.242429	2.45804e-06	-0.297971	5.29726e-09	-0.456628	2.09013e-20	-0.396792	2.30155e-15
LYPLAL1	blue	0.145034	0.005249	-0.182576	0.000423583	0.0501944	0.336282	-0.0813884	0.118593	-0.269195	1.51479e-07	-0.300885	3.69249e-09	-0.37331	1.20221e-13	-0.316586	4.92338e-10
SULF2	blue	-0.320016	3.11987e-10	0.231408	7.08167e-06	0.103138	0.0477284	0.156753	0.0025311	0.71929	5.04932e-60	0.48619	2.73354e-23	0.702737	3.22348e-56	0.619432	1.79011e-40
RPIA	blue	0.289696	1.44473e-08	-0.304989	2.20573e-09	0.0257868	0.621482	-0.120281	0.020829	0.0134562	0.796701	-0.195677	0.000155136	-0.321758	2.46955e-10	-0.273436	9.46202e-08
TRPC6	blue	-0.198922	0.000119712	0.256563	5.86682e-07	-0.076518	0.142368	0.206552	6.40275e-05	0.422773	1.97449e-17	0.499103	1.22042e-24	0.628268	6.43015e-42	0.625604	1.77308e-41
ABHD10	blue	0.111911	0.0316185	-0.162259	0.00176562	0.065405	0.210035	-0.10826	0.0376489	-0.276497	6.7041e-08	-0.30969	1.21037e-09	-0.322822	2.13901e-10	-0.265112	2.36457e-07
ALDH1A2	blue	-0.392949	4.49469e-15	0.503168	4.46181e-25	-0.146608	0.00477329	0.170896	0.000980884	0.246716	1.60619e-06	0.468045	1.73645e-21	0.736031	3.67441e-64	0.596484	6.2779e-37
CYB5R2	blue	-0.457979	1.56483e-20	0.417861	5.0127e-17	0.0394467	0.449968	-0.303536	2.64954e-09	0.272185	1.08801e-07	0.581285	9.84287e-35	0.714981	5.24667e-59	0.364688	4.75094e-13
PDE2A	blue	-0.242235	2.50529e-06	0.304865	2.24059e-09	-0.0837452	0.108261	0.0730443	0.16144	0.276165	6.96107e-08	0.378219	5.397e-14	0.6459	6.05502e-45	0.502912	4.75539e-25
CNGA1	blue	0.126005	0.0154385	-0.051999	0.319176	-0.0894119	0.0863165	0.0867236	0.0962348	0.00595546	0.909227	0.00582042	0.911277	-0.135892	0.00895751	-0.0179511	0.731081
KCND1	blue	-0.191733	0.000211381	0.207421	5.95314e-05	-0.0240117	0.645694	0.117071	0.0245142	0.65401	2.09894e-46	0.559213	9.62172e-32	0.707641	2.56351e-57	0.64789	2.67909e-45
SLC18A3	blue	0.182893	0.000413729	-0.132574	0.0107945	-0.0585429	0.261982	-0.00409965	0.937442	-0.0451791	0.386842	-0.0812258	0.119333	-0.094508	0.0697794	-0.0619475	0.235198
TKT	blue	0.142525	0.00609651	-0.273875	9.00835e-08	0.167171	0.00126823	-0.133829	0.0100637	-0.135701	0.00905478	-0.287501	1.87527e-08	-0.392094	5.2097e-15	-0.355828	1.86936e-12
NUDT9	blue	0.314934	6.12009e-10	-0.317293	4.4838e-10	0.0102347	0.844656	0.118221	0.0231334	-0.337629	2.73416e-11	-0.392614	4.76254e-15	-0.479717	1.23661e-22	-0.293276	9.39717e-09
SLC25A5	blue	0.188351	0.000274298	-0.324749	1.6469e-10	0.174531	0.000759513	-0.003839	0.941412	-0.111307	0.0325542	-0.307934	1.51638e-09	-0.433765	2.32104e-18	-0.352158	3.25628e-12
ACSS1	blue	0.22694	1.07183e-05	-0.180284	0.000501527	-0.0529534	0.310362	-0.11988	0.0212608	-0.260267	3.97289e-07	-0.348883	5.31183e-12	-0.372499	1.37057e-13	-0.334987	3.97917e-11
SUOX	blue	-0.040831	0.434213	-0.0233616	0.654659	0.0791408	0.129149	0.073236	0.16034	-0.247964	1.41708e-06	-0.183665	0.000390639	-0.284608	2.63553e-08	-0.198896	0.000119967
RPE65	blue	-0.306938	1.72215e-09	0.441087	5.33795e-19	-0.17447	0.000762811	0.118965	0.0222766	0.0113966	0.827285	0.299029	4.64893e-09	0.526826	9.69056e-28	0.355242	2.04341e-12
AGMAT	blue	0.287619	1.84918e-08	-0.266405	2.05517e-07	-0.0198071	0.704518	0.110958	0.033107	-0.211305	4.28487e-05	-0.318934	3.60501e-10	-0.308433	1.42264e-09	-0.166832	0.00129798
CYCS	blue	0.116472	0.0252609	-0.27155	1.16766e-07	0.19617	0.000149176	0.0853463	0.101657	-0.0922224	0.0768444	-0.286397	2.13624e-08	-0.352236	3.21846e-12	-0.22535	1.23969e-05
SLC37A1	blue	0.0869841	0.0952354	-0.20865	5.36848e-05	0.153804	0.00305556	0.170474	0.00101011	-0.0541038	0.299953	-0.172973	0.00084808	-0.315187	5.91986e-10	-0.129864	0.0125344
ACOT9	blue	-0.0739534	0.156273	0.0456507	0.381899	0.0335978	0.519974	-0.031579	0.545375	0.229455	8.49681e-06	0.196322	0.000147384	0.270011	1.38447e-07	0.259907	4.12749e-07
DOLPP1	blue	0.195641	0.000155577	-0.206084	6.65725e-05	0.0175596	0.736728	0.0526808	0.312863	-0.31411	6.81812e-10	-0.309057	1.31318e-09	-0.502616	5.11875e-25	-0.416198	6.84806e-17
PGD	blue	0.135103	0.00936684	-0.293236	9.44232e-09	0.200414	0.000106114	-0.0143554	0.783441	-0.0699236	0.180157	-0.206789	6.27717e-05	-0.417056	5.83116e-17	-0.330973	6.98903e-11
AQP1	blue	-0.278714	5.20964e-08	0.279595	4.70971e-08	-0.00755301	0.885028	-0.0125821	0.809645	0.475738	3.07822e-22	0.398113	1.82487e-15	0.624015	3.23163e-41	0.465061	3.3576e-21
DPYSL2	blue	-0.215373	3.01652e-05	0.213796	3.45886e-05	-0.00301958	0.953902	0.225995	1.16873e-05	0.631994	1.5313e-42	0.383383	2.29022e-14	0.753465	8.05491e-69	0.838887	5.61697e-99
ABCA3	blue	0.16204	0.00179142	-0.180122	0.000507503	0.0263102	0.614419	0.0966066	0.0637686	-0.224491	1.34049e-05	-0.346089	8.02693e-12	-0.368438	2.62669e-13	-0.233966	5.56458e-06
HSD17B4	blue	0.0802609	0.123801	-0.155071	0.00281911	0.0951914	0.0677731	0.169772	0.00106055	-0.0332276	0.524587	-0.209211	5.11983e-05	-0.302257	3.11112e-09	-0.113445	0.0293423
SFXN2	blue	-0.0261909	0.616026	0.0118787	0.820101	0.0172495	0.741209	0.103051	0.0479185	-0.170469	0.00101052	-0.238309	3.67257e-06	-0.234381	5.34998e-06	-0.14394	0.00560475
NOX1	blue	-0.0125303	0.810414	-0.0493051	0.344924	0.0768553	0.140612	0.0072999	0.888855	0.10129	0.0518803	0.0374204	0.4736	-0.0616171	0.237709	0.0382153	0.464248
UMPS	blue	0.158777	0.00222012	-0.286844	2.02669e-08	0.163452	0.00163068	0.219633	2.07388e-05	-0.0992846	0.0567236	-0.243001	2.32341e-06	-0.40055	1.18616e-15	-0.159684	0.0020925
MSRB3	blue	-0.321971	2.39967e-10	0.383671	2.18229e-14	-0.0844322	0.105387	0.226806	1.08505e-05	0.396648	2.36068e-15	0.457229	1.83813e-20	0.879786	1.39722e-120	0.786945	5.79597e-79
PTGR1	blue	0.237687	3.89973e-06	-0.287376	1.90313e-08	0.0674955	0.195796	0.074266	0.154525	-0.16662	0.00131678	-0.170076	0.00103843	-0.310745	1.05635e-09	-0.159453	0.00212433
CES1	blue	-0.329058	9.11701e-11	0.373121	1.23958e-13	-0.0625917	0.230355	-0.125448	0.0159026	0.244425	2.0183e-06	0.436866	1.25089e-18	0.746097	8.34876e-67	0.392901	4.53203e-15
PPCS	blue	-0.0723048	0.165737	-0.060315	0.24779	0.163781	0.00159506	0.0279634	0.592344	-0.21658	2.71478e-05	-0.223345	1.48711e-05	-0.337129	2.9365e-11	-0.32084	2.79385e-10
KCTD17	blue	-0.264615	2.49502e-07	0.290765	1.27141e-08	-0.0387517	0.457996	-0.321533	2.54541e-10	0.537739	4.84981e-29	0.570417	3.11636e-33	0.724134	3.44596e-61	0.33796	2.60805e-11
MCCC2	blue	0.0814603	0.118267	-0.108546	0.0371425	0.0356786	0.494445	0.201267	9.90122e-05	-0.247996	1.41248e-06	-0.302379	3.06388e-09	-0.296834	6.09201e-09	-0.15133	0.00356953
PFKFB4	blue	-0.0379145	0.467776	0.0251932	0.629536	0.0149931	0.774076	-0.0176157	0.735918	-0.0814333	0.118389	-0.0819113	0.116237	-0.183538	0.000394344	-0.157922	0.00234697
TXNRD3	blue	0.159003	0.00218772	-0.188712	0.000266829	0.0407465	0.435165	0.0795256	0.127292	-0.0377321	0.46992	-0.193525	0.000183798	-0.229999	8.07755e-06	-0.0387071	0.458515
NAGS	blue	-0.24613	1.70323e-06	0.133512	0.0102437	0.134802	0.00952767	-0.101884	0.0505138	0.189466	0.000251845	0.294011	8.59705e-09	0.332335	5.77825e-11	0.179711	0.000522993
ASAH2B	blue	0.022551	0.665904	-0.0452194	0.386418	0.0288031	0.581273	0.0527542	0.312188	-0.168902	0.00112624	-0.0844927	0.105137	-0.123203	0.0179015	-0.0825867	0.113248
SLN	blue	-0.098044	0.0599028	0.144955	0.00527402	-0.0607965	0.244028	-0.000563036	0.9914	0.0887096	0.0888246	-0.00431416	0.934176	0.223442	1.47411e-05	0.111168	0.0327737
GLYATL1	blue	0.0660856	0.205319	-0.0556489	0.286342	-0.0114906	0.825882	-0.0103517	0.842904	-0.266249	2.09036e-07	-0.343554	1.16344e-11	-0.301937	3.23802e-09	-0.258172	4.95634e-07
DERA	blue	-0.293555	9.08528e-09	0.224322	1.36126e-05	0.0795779	0.127041	0.123389	0.0177278	0.339621	2.05577e-11	0.413658	1.09913e-16	0.379806	4.15404e-14	0.322329	2.28658e-10
ATP6V0C	blue	0.0363139	0.486786	-0.0765041	0.142441	0.0509819	0.328746	0.0841318	0.106637	-0.129968	0.0124636	-0.131645	0.0113655	-0.314478	6.4972e-10	-0.265271	2.32435e-07
SLC16A1	blue	0.0424657	0.416024	-0.0549033	0.292857	0.0165004	0.752071	0.11244	0.0308171	-0.0106687	0.838158	-0.20863	5.37774e-05	-0.188339	0.000274532	-0.098398	0.0589808
SLCO1A2	blue	0.130956	0.0118059	-0.107327	0.0393374	-0.0264472	0.612577	0.00374216	0.942888	-0.00718129	0.89065	-0.119205	0.022006	-0.128135	0.0137702	-0.0539062	0.301724
BBOX1	blue	0.0674854	0.195863	-0.0462896	0.375266	-0.0248811	0.633788	0.0149483	0.774733	-0.039719	0.446843	-0.04289	0.411376	-0.0497671	0.340417	-0.0113997	0.827238
AKR1C2	blue	-0.182334	0.000431236	0.0834583	0.10948	0.119135	0.0220854	-0.0794008	0.127892	0.217613	2.47934e-05	0.285244	2.44615e-08	0.295248	7.3958e-09	0.197686	0.000132195
CA4	blue	0.103257	0.0474714	-0.0525518	0.314051	-0.0608684	0.243469	-0.0631687	0.226078	-0.0548261	0.293538	-0.00625038	0.904753	0.0118335	0.820773	-0.0151495	0.771784
ODC1	blue	0.178074	0.000589091	-0.115872	0.0260292	-0.0734796	0.15895	0.0184288	0.724212	-0.15748	0.00241506	-0.212396	3.90241e-05	-0.274689	8.22171e-08	-0.203718	8.09972e-05
ALDH2	blue	-0.435698	1.58016e-18	0.414203	9.93391e-17	0.0167289	0.748754	-0.250737	1.06997e-06	0.240256	3.04073e-06	0.476864	2.38123e-22	0.47227	6.75184e-22	0.161522	0.001854
GCNT4	blue	-0.266105	2.12333e-07	0.260173	4.01291e-07	0.00123927	0.981072	0.288839	1.60015e-08	0.581794	8.34546e-35	0.611443	3.3108e-39	0.75609	1.4815e-69	0.816745	1.14277e-89
GRIK3	blue	-0.162313	0.00175923	0.192206	0.000203755	-0.0410519	0.431729	0.219493	2.09987e-05	0.170809	0.000986878	0.215831	2.8986e-05	0.424373	1.45282e-17	0.434544	1.98873e-18
NUDT4	blue	0.131751	0.011299	-0.125581	0.0157914	-0.00464717	0.929108	0.185654	0.000336534	-0.129511	0.0127787	-0.227741	9.95699e-06	-0.233906	5.59663e-06	-0.0550745	0.291353
GFPT2	blue	-0.300308	3.96716e-09	0.343773	1.1269e-11	-0.0611801	0.241059	0.135486	0.00916601	0.542717	1.19261e-29	0.343346	1.19935e-11	0.704113	1.59252e-56	0.621448	8.45755e-41
CERK	blue	-0.237338	4.03296e-06	0.261555	3.46468e-07	-0.0357079	0.49409	0.062532	0.230801	0.75506	2.88807e-69	0.623343	4.16077e-41	0.723848	4.04373e-61	0.682025	8.19377e-52
CACNA1S	blue	-0.0261144	0.617058	0.0599525	0.250649	-0.0428209	0.412132	0.0228853	0.661257	0.025551	0.624677	-0.0473363	0.364552	0.0994761	0.0562455	0.0548102	0.293678
CYP4F8	blue	0.103818	0.0462728	-0.132981	0.0105525	0.0387875	0.457582	-0.0276696	0.596242	-0.0416813	0.424695	0.00958134	0.85446	-0.101649	0.0510515	-0.0754528	0.148024
SLC3A1	blue	0.0703193	0.177698	-0.133313	0.0103588	0.0802182	0.124001	0.0789409	0.130122	0.00613866	0.906447	-0.0534736	0.305627	-0.137732	0.00806345	-0.0136297	0.794137
PAH	blue	-0.169119	0.00110953	0.195957	0.000151725	-0.0373985	0.473859	0.0564723	0.279262	0.0390849	0.454137	0.00123709	0.981105	0.215068	3.09765e-05	0.160052	0.00204259
P2RX1	blue	-0.312842	8.04667e-10	0.394751	3.28733e-15	-0.109433	0.0356119	-0.14132	0.00654554	0.162631	0.0017225	0.413716	1.08739e-16	0.631696	1.71887e-42	0.312722	8.17304e-10
AADAT	blue	0.16574	0.00139793	-0.132996	0.0105437	-0.0370134	0.478427	0.1528	0.00325533	-0.165622	0.00140914	-0.205517	6.97937e-05	-0.260251	3.97973e-07	-0.110898	0.0332028
SLC25A12	blue	-0.156872	0.00251173	0.213927	3.42002e-05	-0.0748136	0.151499	0.175962	0.000685819	0.383897	2.10131e-14	0.591305	3.6208e-36	0.634493	5.78558e-43	0.610927	3.98586e-39
TMEM104	blue	-0.031165	0.550658	-0.0457411	0.380956	0.095226	0.0676728	0.0343457	0.510721	-0.0193189	0.711473	-0.125808	0.0156015	-0.223424	1.47651e-05	-0.19096	0.000224442
COX6A2	blue	-0.0998731	0.0552652	0.15176	0.00347484	-0.0670468	0.198791	-0.0330572	0.526716	0.0707182	0.175245	-0.017058	0.743981	0.235048	5.02122e-06	0.0900141	0.0842119
NUDT7	blue	-0.448717	1.11045e-19	0.429781	5.0885e-18	0.0132343	0.799982	-0.0332074	0.524839	0.189199	0.000257049	0.411067	1.77378e-16	0.454076	3.59949e-20	0.268378	1.65697e-07
DHRS13	blue	0.159086	0.00217589	-0.0998366	0.0553547	-0.0702353	0.178218	0.0424165	0.416565	-0.156937	0.00250128	-0.142922	0.00595492	-0.246767	1.59804e-06	-0.212719	3.79582e-05
AKR1C1	blue	-0.0931435	0.0739302	-0.0314256	0.54733	0.153255	0.00316339	-0.0324975	0.533743	0.235161	4.96754e-06	0.111156	0.0327935	0.147667	0.00447512	0.118267	0.0230806
PIGX	blue	-0.0249908	0.632292	-0.0947905	0.0689443	0.14886	0.0041598	-0.0279875	0.592025	-0.174071	0.000784717	-0.233971	5.56222e-06	-0.28398	2.83607e-08	-0.235776	4.68431e-06
SLC38A5	blue	-0.192863	0.000193573	0.253842	7.78204e-07	-0.0805424	0.122484	-0.0934986	0.0728313	0.43502	1.80885e-18	0.375521	8.39571e-14	0.56637	1.0921e-32	0.334113	4.50162e-11
MCEE	blue	-0.0215292	0.680187	0.0913166	0.0798004	-0.0875649	0.0930378	0.166668	0.00131253	-0.291858	1.11502e-08	-0.241613	2.66303e-06	-0.283474	3.00822e-08	-0.197172	0.000137747
PHOSPHO1	blue	-0.202885	8.67396e-05	0.151055	0.00363135	0.0599659	0.250543	-0.0667179	0.201008	0.327677	1.10304e-10	0.299875	4.18662e-09	0.382481	2.66319e-14	0.367991	2.81996e-13
KCNC2	blue	0.205901	6.75973e-05	-0.164578	0.00151199	-0.0467869	0.370152	0.0175349	0.737084	-0.144215	0.00551317	-0.165694	0.00140227	-0.223561	1.45834e-05	-0.146491	0.00480727
HS3ST4	blue	0.0829589	0.111627	-0.185279	0.000346161	0.129575	0.0127338	-0.0355773	0.495673	-0.236077	4.5516e-06	-0.206751	6.29682e-05	-0.31293	7.95461e-10	-0.234386	5.3472e-06
P2RX2	blue	-0.255909	6.28052e-07	0.316141	5.22114e-10	-0.0810703	0.120045	-0.111317	0.0325392	0.315678	5.54994e-10	0.29649	6.35452e-09	0.651509	5.98634e-46	0.415674	7.55233e-17
GDPD1	blue	0.393058	4.41073e-15	-0.319401	3.38762e-10	-0.0827932	0.112346	0.135906	0.00895021	-0.200793	0.000102901	-0.315421	5.74028e-10	-0.390245	7.16002e-15	-0.205295	7.10922e-05
AQP5	blue	-0.297124	5.87948e-09	0.3376	2.7456e-11	-0.0573781	0.27161	-0.153343	0.00314584	0.1846	0.000364266	0.36282	6.36464e-13	0.501884	6.14082e-25	0.208499	5.43723e-05
ALDH1B1	blue	-0.213041	3.69191e-05	0.198386	0.000124986	0.0133507	0.79826	0.0965306	0.0639785	0.264087	2.64123e-07	0.162315	0.00175901	0.537603	5.03741e-29	0.380875	3.47935e-14
ENO2	blue	-0.104905	0.0440225	0.11634	0.0254281	-0.016696	0.74923	-0.11912	0.0221015	0.349186	5.07775e-12	0.451347	6.4046e-20	0.527841	7.3688e-28	0.373336	1.19704e-13
LPCAT1	blue	0.244204	2.06302e-06	-0.280326	4.33062e-08	0.05072	0.33124	0.0470007	0.367967	0.0733712	0.159567	-0.204881	7.35749e-05	-0.245441	1.82442e-06	-0.09226	0.0767237
HS3ST3A1	blue	-0.405414	4.96675e-16	0.449046	1.03679e-19	-0.0638223	0.221302	0.117898	0.0235152	0.483516	5.11859e-23	0.548187	2.48446e-30	0.811904	8.42303e-88	0.651487	6.03978e-46
COQ2	blue	-0.0354949	0.496672	-0.12323	0.017876	0.197203	0.000137404	0.0165002	0.752074	-0.0339793	0.515243	-0.135045	0.00939796	-0.247292	1.51608e-06	-0.135593	0.00911079
CACNA1H	blue	-0.318574	3.78242e-10	0.384266	1.97489e-14	-0.0893341	0.0865915	0.0339545	0.51555	0.153456	0.00312343	0.392552	4.8138e-15	0.550189	1.389e-30	0.352152	3.25944e-12
SLC25A33	blue	0.255883	6.29762e-07	-0.381209	3.29163e-14	0.162281	0.00176308	-0.213465	3.55927e-05	-0.307954	1.51257e-09	-0.4506	7.49127e-20	-0.61103	3.84107e-39	-0.516094	1.66068e-26
ASNS	blue	0.193572	0.000183119	-0.345035	9.37046e-12	0.193446	0.000184941	-0.123474	0.0176489	-0.0199116	0.703033	-0.220021	2.00349e-05	-0.349526	4.82744e-12	-0.233313	5.91948e-06
TMLHE	blue	-0.342645	1.32794e-11	0.396757	2.31587e-15	-0.0754431	0.148076	0.234545	5.26734e-06	0.553863	4.73058e-31	0.672054	8.06735e-50	0.840004	1.74816e-99	0.850067	3.13104e-104
CDADC1	blue	-0.0171195	0.743091	0.121568	0.0194912	-0.130706	0.011969	0.230402	7.77969e-06	0.159179	0.0021627	0.280638	4.17767e-08	0.362515	6.67423e-13	0.423194	1.82161e-17
PGAM5	blue	0.121304	0.0197594	-0.231032	7.33486e-06	0.139705	0.00719394	0.144719	0.00534927	-0.0758769	0.145752	-0.287691	1.83363e-08	-0.410755	1.87837e-16	-0.251641	9.75725e-07
RDH5	blue	-0.250647	1.07986e-06	0.28822	1.72203e-08	-0.05268	0.31287	-0.0470236	0.367733	0.30099	3.64444e-09	0.464735	3.60646e-21	0.656985	5.95795e-47	0.511233	5.82094e-26
SLC6A17	blue	0.0480386	0.357472	-0.0409439	0.432942	-0.00773907	0.882216	0.0717707	0.168894	-0.047246	0.365469	-0.101091	0.0523456	-0.115496	0.0265207	-0.0435869	0.403812
ADSL	blue	0.313676	7.21642e-10	-0.342146	1.42779e-11	0.0427814	0.412563	-0.186395	0.000318229	-0.231785	6.83571e-06	-0.468907	1.43358e-21	-0.502795	4.89671e-25	-0.45211	5.45443e-20
ADH5	blue	-0.3686	2.55988e-13	0.4021	9.00269e-16	-0.0503293	0.334983	0.133044	0.0105156	-0.0168852	0.746485	0.0803817	0.123234	0.310797	1.0493e-09	0.165041	0.00146554
PCTP	blue	0.10054	0.0536503	-0.109102	0.0361773	0.01301	0.803301	0.185472	0.000341172	-0.149495	0.00400008	-0.304238	2.42539e-09	-0.291678	1.13954e-08	-0.150148	0.00384183
CBS	blue	-0.031436	0.547196	0.041132	0.43083	-0.0128245	0.80605	-0.0335286	0.520836	-0.0865213	0.0970161	-0.107071	0.0398121	-0.153667	0.00308209	-0.11998	0.0211524
GCNT2	blue	-0.366131	3.78589e-13	0.425157	1.24939e-17	-0.0821184	0.115314	0.074034	0.155821	-0.0908888	0.0812284	0.210726	4.50205e-05	0.266459	2.04304e-07	0.147781	0.00444408
ABCC11	blue	0.091529	0.0790992	-0.0683295	0.190316	-0.0268242	0.607518	-0.0587579	0.260231	-0.0685589	0.188829	-0.0686562	0.1882	-0.131368	0.0115403	-0.0946481	0.069364
CYP4F2	blue	-0.0943578	0.0702267	0.0131007	0.801959	0.0991911	0.0569584	-0.018479	0.723492	-0.0125335	0.810366	0.0284476	0.585948	-0.0595289	0.254018	-0.0597632	0.252151
HYAL1	blue	-0.296458	6.37937e-09	0.278771	5.17572e-08	0.015202	0.771016	-0.215525	2.97694e-05	0.32937	8.73155e-11	0.469663	1.21108e-21	0.59937	2.33143e-37	0.397828	1.91893e-15
PON1	blue	-0.0466513	0.371542	-0.0308841	0.554258	0.0956525	0.0664463	-0.0673631	0.196676	-0.0274459	0.599216	-0.0227813	0.662702	-0.013673	0.793499	-0.0630609	0.226873
CDA	blue	-0.0990514	0.0573104	0.0963189	0.0645666	0.00111551	0.982962	-0.131385	0.0115295	0.346528	7.52468e-12	0.201387	9.80505e-05	0.347623	6.40193e-12	0.203754	8.07604e-05
GALNT14	blue	-0.0827576	0.112501	0.123852	0.0173025	-0.0531852	0.308246	-0.126972	0.0146602	0.28273	3.28005e-08	0.401397	1.02042e-15	0.31714	4.57547e-10	0.160599	0.0019705
FMO4	blue	-0.375414	8.54306e-14	0.34854	5.58899e-12	0.0248351	0.634416	0.158928	0.00219832	0.272402	1.062e-07	0.440767	5.6957e-19	0.392683	4.70595e-15	0.372478	1.37515e-13
ACOT4	blue	-0.239722	3.20275e-06	0.103064	0.0478903	0.164944	0.0014752	-0.0608021	0.243984	0.146745	0.00473356	0.102413	0.0493238	0.12508	0.0162165	0.00796332	0.878829
CLCN7	blue	0.0900409	0.084119	-0.145983	0.00495739	0.0718775	0.168259	0.0511133	0.3275	0.0715312	0.170324	0.00642427	0.902116	-0.215178	3.06827e-05	-0.151934	0.0034372
SLC7A3	blue	-0.154659	0.00289416	0.10975	0.0350798	0.0524475	0.315014	0.0141419	0.786584	0.304465	2.35684e-09	0.115558	0.0264383	0.377857	5.72787e-14	0.317663	4.26894e-10
SLC22A3	blue	-0.151543	0.00352247	0.212547	3.85228e-05	-0.0796174	0.126852	0.142375	0.00615078	-0.139789	0.00715886	0.0084177	0.871973	0.227346	1.03257e-05	0.159228	0.00215577
PCYOX1L	blue	0.161746	0.00182669	-0.199603	0.000113314	0.0509753	0.328808	-0.0147739	0.777292	-0.110883	0.033226	-0.148352	0.00429141	-0.261656	3.42753e-07	-0.159754	0.00208292
BPHL	blue	0.011293	0.828831	-0.114969	0.0272225	0.129607	0.012712	-0.00398358	0.93921	-0.297966	5.30106e-09	-0.373815	1.10772e-13	-0.390105	7.33457e-15	-0.304332	2.39668e-09
PPA1	blue	0.141217	0.00658524	-0.266887	1.95012e-07	0.160055	0.00204222	-0.0194556	0.709523	0.0222035	0.670749	-0.263108	2.93433e-07	-0.360595	8.99338e-13	-0.275081	7.86651e-08
PCYT1B	blue	-0.353545	2.64226e-12	0.44074	5.72784e-19	-0.116969	0.02464	0.0521893	0.317405	0.212828	3.7602e-05	0.42225	2.18191e-17	0.708205	1.90972e-57	0.47999	1.16119e-22
MTHFD1L	blue	0.193389	0.000185776	-0.287023	1.98419e-08	0.121296	0.0197679	-0.0183244	0.725711	0.0147943	0.776992	-0.224373	1.35495e-05	-0.214049	3.38423e-05	-0.0798204	0.125883
BCHE	blue	-0.128571	0.0134487	0.0824911	0.113667	0.0545124	0.296313	0.0894258	0.0862674	0.108427	0.0373518	0.118459	0.0228565	0.266778	1.97334e-07	0.234465	5.30741e-06
KCNK3	blue	-0.116611	0.0250859	0.113939	0.0286405	0.000634092	0.990315	0.0744364	0.153578	-0.0412262	0.429774	0.147709	0.00446366	0.153893	0.00303827	0.118989	0.0222502
PCCB	blue	0.0442539	0.396649	-0.18903	0.000260411	0.181646	0.000453727	0.126731	0.0148513	-0.187099	0.000301704	-0.363807	5.45451e-13	-0.417306	5.56366e-17	-0.256569	5.86273e-07
ABCF2	blue	0.0427201	0.413234	-0.183222	0.000403745	0.176278	0.000670478	0.174965	0.000736421	-0.0260428	0.618024	-0.169083	0.00111231	-0.293921	8.6913e-09	-0.146471	0.00481288
KCNMB1	blue	-0.361807	7.45112e-13	0.453696	3.90114e-20	-0.123018	0.0180758	-0.0948474	0.0687768	0.280407	4.2906e-08	0.501633	6.53482e-25	0.888789	2.07905e-126	0.522333	3.22302e-27
UGT2B4	blue	-0.0194557	0.709521	-0.174782	0.000746077	0.24188	2.59429e-06	-0.0225263	0.666248	-0.108771	0.0367498	-0.0984969	0.0587256	-0.1297	0.0126472	-0.110309	0.034154
GLT8D1	blue	0.177876	0.000597587	-0.178925	0.00055381	0.00542732	0.917247	-0.0439966	0.399403	-0.0988358	0.0578572	-0.190523	0.000232145	-0.266795	1.96984e-07	-0.192016	0.000206794
AOC3	blue	-0.389589	8.01089e-15	0.473005	5.72004e-22	-0.11309	0.0298566	0.0778497	0.135532	0.348681	5.47307e-12	0.519286	7.20856e-27	0.888109	5.96223e-126	0.620334	1.2809e-40
PLCD4	blue	-0.219312	2.13384e-05	0.332017	6.04085e-11	-0.145689	0.0050462	0.0550544	0.29153	0.272101	1.09829e-07	0.409985	2.16349e-16	0.779178	1.87887e-76	0.644251	1.18454e-44
KCNJ8	blue	-0.366601	3.51497e-13	0.431414	3.69371e-18	-0.0893488	0.0865395	-0.0684666	0.189426	0.432677	2.87933e-18	0.511994	4.78861e-26	0.869359	2.16639e-114	0.566422	1.07492e-32
AMPD2	blue	-0.00635668	0.903141	0.0502695	0.335558	-0.0549326	0.2926	-0.00157055	0.976014	0.270747	1.27632e-07	0.178569	0.000568323	0.246648	1.61729e-06	0.17708	0.000632946
HACL1	blue	-0.00222226	0.966065	-0.0500456	0.337718	0.0651577	0.211768	-0.0245724	0.638005	-0.104566	0.0447145	-0.172858	0.000854952	-0.246956	1.5681e-06	-0.185503	0.000340379
SV2A	blue	-0.196779	0.000142129	0.234496	5.29165e-06	-0.0516124	0.322792	0.102779	0.0485121	0.403377	7.16387e-16	0.426021	1.05739e-17	0.602408	8.12802e-38	0.524365	1.87596e-27
GLT8D2	blue	-0.234803	5.13976e-06	0.212644	3.8201e-05	0.0222077	0.670691	0.223999	1.40165e-05	0.603131	6.31481e-38	0.376373	7.30576e-14	0.692136	6.44992e-54	0.742444	7.85797e-66
PNPLA4	blue	0.124227	0.0169646	-0.176981	0.000637464	0.0686922	0.187969	-0.00105315	0.983914	-0.346573	7.47561e-12	-0.325435	1.4998e-10	-0.410865	1.84062e-16	-0.351837	3.4173e-12
CHPF2	blue	0.123624	0.0175111	-0.150172	0.00383605	0.035984	0.490755	0.00681368	0.896215	-0.0308625	0.554535	-0.0822978	0.114519	-0.209545	4.9772e-05	-0.180423	0.000496413
CA9	blue	-0.21601	2.85359e-05	0.267446	1.83476e-07	-0.0691729	0.18489	-0.250123	1.13902e-06	0.137384	0.00822597	0.362052	7.17351e-13	0.639934	6.73453e-44	0.340451	1.82435e-11
PIGW	blue	0.222172	1.65292e-05	-0.328419	9.95827e-11	0.137697	0.00807942	0.312198	8.75059e-10	-0.09397	0.0713926	-0.371376	1.64213e-13	-0.50931	9.50556e-26	-0.205493	6.99342e-05
ALG8	blue	-0.0138663	0.790646	-0.157614	0.00239429	0.213616	3.51309e-05	0.0947296	0.0691235	-0.285639	2.33548e-08	-0.421337	2.59645e-17	-0.449587	9.26066e-20	-0.34802	6.03687e-12
GRIK5	blue	-0.369157	2.34227e-13	0.448096	1.26366e-19	-0.107031	0.0398853	-0.201707	9.55209e-05	0.451749	5.88503e-20	0.636085	3.09716e-43	0.879463	2.21606e-120	0.527001	9.24442e-28
BEST3	blue	-0.188466	0.000271886	0.125569	0.0158009	0.0741059	0.155418	-0.0803603	0.123334	-0.134985	0.00942962	-0.0899003	0.0846063	0.0317482	0.543222	-0.0683482	0.190194
NPR2	blue	-0.398821	1.61099e-15	0.482078	7.15721e-23	-0.113106	0.0298334	0.139025	0.0074834	0.400452	1.20711e-15	0.586965	1.53502e-35	0.827051	7.769e-94	0.686089	1.19719e-52
MDH1B	blue	0.0989618	0.057537	-0.200253	0.00010751	0.128662	0.0133829	0.0127256	0.807516	-0.0532155	0.30797	-0.0883089	0.0902816	-0.176546	0.000657706	-0.0861042	0.0986439
SLC6A11	blue	0.103238	0.0475115	-0.0682656	0.190732	-0.0412412	0.429606	0.165233	0.00144663	-0.058323	0.263781	-0.204811	7.40065e-05	-0.256983	5.61445e-07	-0.102632	0.0488369
LDHA	blue	0.0705805	0.176089	-0.190108	0.000239701	0.150756	0.00369941	0.0239391	0.646693	-0.00682121	0.896101	-0.171393	0.000947507	-0.238204	3.70993e-06	-0.1391	0.00745117
SLC44A5	blue	0.141448	0.00649664	-0.243801	2.14693e-06	0.130971	0.0117962	0.10332	0.0473344	-0.0580606	0.265939	-0.142059	0.00626689	-0.208218	5.56766e-05	-0.0727505	0.163137
PDE5A	blue	-0.23945	3.28836e-06	0.295908	6.82322e-09	-0.0759809	0.145199	0.302943	2.85451e-09	0.455483	2.66904e-20	0.32157	2.5326e-10	0.752179	1.83244e-68	0.742772	6.43434e-66
ATP6V1H	brown	-0.112901	0.0301332	0.0339948	0.515052	0.0958286	0.0659452	-0.13183	0.0112495	-0.0750077	0.150437	-0.0399544	0.444152	-0.116486	0.0252442	-0.205689	6.88019e-05
CLIC4	brown	-0.271509	1.17289e-07	0.228497	9.28553e-06	0.0473754	0.364156	0.560632	6.27722e-32	0.459953	1.02253e-20	0.246316	1.6718e-06	0.617545	3.5918e-40	0.79699	2.26826e-82
ATP13A1	brown	0.0699053	0.180271	-0.164958	0.0014738	0.120205	0.0209093	-0.213651	3.50263e-05	-0.191202	0.000220282	-0.190226	0.000237541	-0.392998	4.4565e-15	-0.450384	7.83835e-20
SLC35A4	brown	-0.138295	0.00780593	0.110139	0.0344337	0.031926	0.540966	-0.102012	0.050224	-0.145633	0.00506317	-0.028959	0.579228	-0.153946	0.00302808	-0.291326	1.18865e-08
ACOT11	brown	-0.136183	0.00881033	0.169041	0.00111551	-0.0441469	0.397793	0.129249	0.0129623	0.295876	6.85022e-09	0.569726	3.86485e-33	0.5217	3.81196e-27	0.70125	6.873e-56
MPI	brown	0.097833	0.0604579	-0.0429668	0.41054	-0.0661855	0.204634	-0.323966	1.83201e-10	-0.444639	2.58293e-19	-0.377271	6.30657e-14	-0.449731	8.98619e-20	-0.58094	1.10039e-34
PHYH	brown	0.0736409	0.158034	-0.150629	0.00372885	0.0977548	0.0606646	-0.144108	0.00554883	-0.101563	0.0512486	-0.137211	0.00830783	-0.185908	0.00033016	-0.209197	5.12614e-05
ARG1	brown	-0.0108989	0.834716	-0.0635496	0.223286	0.0926291	0.0755464	0.00971247	0.85249	0.0269762	0.605483	0.0247912	0.635015	0.0311343	0.551051	0.132243	0.0109946
IMPDH2	brown	0.24728	1.51798e-06	-0.20676	6.29228e-05	-0.0448266	0.390561	-0.346196	7.90216e-12	-0.220251	1.96287e-05	-0.293113	9.58465e-09	-0.342006	1.45714e-11	-0.411554	1.62164e-16
CHKA	brown	-0.0554657	0.287934	-0.104065	0.0457534	0.197745	0.000131577	-0.133921	0.0100117	-0.136568	0.00861919	-0.102988	0.0480558	-0.194848	0.000165634	-0.203994	7.91781e-05
PTGR2	brown	0.0840613	0.106931	-0.0809406	0.120641	-0.00194705	0.970266	-0.216975	2.6223e-05	-0.337076	2.95861e-11	-0.20587	6.77751e-05	-0.300621	3.81578e-09	-0.309244	1.28199e-09
GMPPB	brown	0.00244253	0.962704	0.0254996	0.625374	-0.0348039	0.505095	-0.167009	0.00128236	-0.27908	4.99598e-08	-0.196273	0.00014796	-0.283358	3.04918e-08	-0.367267	3.16328e-13
SLC25A6	brown	0.337283	2.87271e-11	-0.290105	1.37594e-08	-0.0510491	0.328108	-0.368704	2.51767e-13	-0.273971	8.91229e-08	-0.318747	3.69632e-10	-0.360361	9.3243e-13	-0.460333	9.41802e-21
LDHC	brown	-0.00394561	0.939788	-0.00515498	0.921386	0.0112625	0.829286	-0.0185589	0.722345	-0.0702065	0.178397	-0.0457331	0.38104	-0.0565207	0.278848	-0.0612454	0.240556
MOCS1	brown	0.090378	0.0829601	-0.130285	0.0122489	0.0518808	0.320278	0.176932	0.000639693	0.204167	7.80535e-05	0.0549415	0.292521	0.121107	0.0199613	0.219536	2.09176e-05
PPA2	brown	0.136505	0.00865016	-0.263479	2.8198e-07	0.161573	0.00184782	-0.224218	1.37414e-05	-0.258052	5.0196e-07	-0.347455	6.56348e-12	-0.497078	2.00496e-24	-0.494103	4.13218e-24
TPCN2	brown	-0.145038	0.00524773	0.0729618	0.161915	0.0865641	0.0968504	0.15028	0.00381042	0.302139	3.15741e-09	0.328182	1.02888e-10	0.361497	7.81946e-13	0.477212	2.19865e-22
SLC29A2	brown	0.168638	0.00114694	-0.216492	2.73581e-05	0.063607	0.222867	-0.18842	0.000272847	-0.164466	0.00152343	-0.174316	0.00077124	-0.349543	4.81542e-12	-0.344712	9.82468e-12
FBP1	brown	0.223284	1.49529e-05	-0.175904	0.000688713	-0.053942	0.301403	-0.289661	1.4509e-08	-0.34402	1.08695e-11	-0.306886	1.73363e-09	-0.372901	1.28425e-13	-0.450129	8.26795e-20
HSDL1	brown	-0.173082	0.000841549	0.145342	0.00515274	0.0306008	0.557899	0.106161	0.0415364	0.0203058	0.69744	0.112363	0.0309329	0.14825	0.00431841	0.139062	0.00746749
ADCY9	brown	-0.0614724	0.238815	0.0287466	0.582015	0.0394052	0.450445	0.46162	7.12452e-21	0.475202	3.47781e-22	0.349377	4.93566e-12	0.434362	2.06182e-18	0.676402	1.115e-50
MTR	brown	-0.00989231	0.849791	0.0388096	0.457325	-0.0363061	0.48688	0.729031	2.15264e-62	0.365406	4.24376e-13	0.185847	0.000331681	0.346986	7.03355e-12	0.809051	1.00321e-86
PLCE1	brown	-0.080813	0.121229	0.0742438	0.154649	0.0063245	0.903629	0.384959	1.75757e-14	0.420682	2.94119e-17	0.430352	4.55008e-18	0.523747	2.21226e-27	0.805926	1.44122e-85
LSS	brown	-0.131017	0.0117659	0.0529333	0.310546	0.0943834	0.0701502	-0.0422588	0.418301	-0.148015	0.00438109	0.061871	0.235777	-0.123259	0.0178493	-0.133806	0.0100768
CA2	brown	0.191375	0.000217345	-0.163087	0.00167092	-0.0308608	0.554557	0.134413	0.00973869	0.0986572	0.0583134	-0.112366	0.0309287	-0.0795311	0.127265	0.0650468	0.212548
ALOX12B	brown	-0.026205	0.615836	-0.000767136	0.988283	0.0330435	0.526887	0.139007	0.00749123	-0.0258054	0.621231	0.086495	0.0971182	0.0231698	0.657312	0.127796	0.0140244
GANC	brown	0.0513225	0.325521	-0.0333387	0.5232	-0.0212481	0.684138	0.475785	3.04536e-22	0.329685	8.35895e-11	0.180143	0.000506729	0.241645	2.65469e-06	0.658963	2.55853e-47
ACSL4	brown	-0.279809	4.59539e-08	0.272128	1.09493e-07	0.00310409	0.952613	0.484244	4.31764e-23	0.681987	8.34253e-52	0.558392	1.23112e-31	0.643341	1.71249e-44	0.835622	1.61635e-97
ABCC9	brown	-0.210093	4.75102e-05	0.237312	4.04315e-06	-0.0388226	0.457174	0.503313	4.30345e-25	0.503382	4.22985e-25	0.327681	1.1024e-10	0.645067	8.50394e-45	0.893654	9.0375e-130
DPYSL4	brown	-0.0112275	0.829807	0.0111392	0.831126	-0.000149773	0.997712	-0.117036	0.0245571	-0.163651	0.0016091	-0.139732	0.0071825	-0.083195	0.110607	-0.18818	0.000277885
GRIK2	brown	-0.0436742	0.40287	0.0628301	0.228581	-0.02491	0.633393	0.229468	8.48641e-06	0.311077	1.01197e-09	0.304105	2.46634e-09	0.339707	2.03044e-11	0.460553	8.97961e-21
ABCC10	brown	-0.1813	0.000465441	0.194359	0.000172144	-0.0204902	0.69483	0.244493	2.0047e-06	0.374035	1.069e-13	0.549403	1.74586e-30	0.345711	8.48563e-12	0.388886	9.03393e-15
POMGNT1	brown	0.255149	6.79721e-07	-0.213853	3.44204e-05	-0.0456127	0.382296	-0.171519	0.000939147	-0.25857	4.75348e-07	-0.0680927	0.19186	-0.286017	2.23391e-08	-0.28968	1.44761e-08
SMS	brown	0.0215227	0.68028	-0.107899	0.0382948	0.108261	0.0376473	-0.170162	0.00103226	-0.198775	0.000121136	-0.219093	2.17565e-05	-0.255463	6.57912e-07	-0.262979	2.9752e-07
CACNA1C	brown	-0.113082	0.0298687	0.196774	0.000142188	-0.107032	0.039884	0.338822	2.30536e-11	0.39613	2.58451e-15	0.336462	3.22846e-11	0.633961	7.12251e-43	0.803546	1.06265e-84
COQ5	brown	0.169319	0.00109432	-0.230914	7.41614e-06	0.0807665	0.121444	-0.21365	3.50297e-05	-0.244071	2.09028e-06	-0.321373	2.60072e-10	-0.418988	4.05341e-17	-0.438598	8.83211e-19
LIPG	brown	0.080053	0.12478	-0.0525435	0.314128	-0.032467	0.534127	0.0720138	0.167451	0.150325	0.00379989	0.0691368	0.18512	0.0479722	0.358138	0.104994	0.0438425
ST6GALNAC3	brown	-0.175309	0.000718579	0.153417	0.00313123	0.0232539	0.656148	0.267549	1.81428e-07	0.440345	6.20495e-19	0.263903	2.69417e-07	0.493361	4.94294e-24	0.564288	2.06828e-32
SLC5A4	brown	0.0995021	0.0561809	-0.0592939	0.2559	-0.0478596	0.359269	0.197479	0.000134407	0.148414	0.00427516	0.094504	0.0697912	0.225749	1.19539e-05	0.566299	1.11629e-32
GMDS	brown	-0.164897	0.0014798	0.0961462	0.0650496	0.0819555	0.116039	-0.286427	2.12874e-08	-0.17886	0.000556423	-0.250374	1.11033e-06	-0.152497	0.00331799	-0.320555	2.90269e-10
TRPC4	brown	-0.236961	4.1816e-06	0.326493	1.29783e-10	-0.117186	0.0243736	0.311507	9.57186e-10	0.414778	8.92496e-17	0.399544	1.41766e-15	0.703223	2.51358e-56	0.852619	1.72219e-105
PFKFB1	brown	-0.0018181	0.972234	-0.130472	0.0121239	0.165002	0.00146936	-0.0355435	0.496083	-0.0196443	0.706834	-0.0724481	0.164898	-0.0949243	0.0685516	0.0468016	0.370002
SLC25A35	brown	0.0210288	0.687224	-0.0239365	0.646729	0.00411449	0.937216	-0.077822	0.135672	-0.196909	0.000140667	-0.149285	0.00405239	-0.20196	9.35681e-05	-0.217133	2.58638e-05
SLC35B1	brown	0.0754517	0.14803	-0.158606	0.00224503	0.10549	0.0428503	-0.354094	2.43186e-12	-0.300668	3.79335e-09	-0.280484	4.25261e-08	-0.449436	9.55839e-20	-0.57368	1.11937e-33
KCNJ12	brown	0.217709	2.45851e-05	-0.115872	0.0260286	-0.12201	0.01905	-0.0496682	0.341378	-0.129027	0.01312	-0.165149	0.00145488	-0.136171	0.00881642	-0.135587	0.00911355
ABCF1	brown	-0.088624	0.0891342	0.0217552	0.677018	0.0813731	0.118663	-0.078181	0.133871	0.102328	0.049514	0.182378	0.000429843	-0.0128173	0.806156	-0.112866	0.0301851
FUT10	brown	-0.147319	0.00457131	0.147625	0.00448673	-0.00379317	0.94211	0.497918	1.63256e-24	0.304992	2.20496e-09	0.222887	1.54996e-05	0.340432	1.82926e-11	0.650317	9.83034e-46
ENTPD2	brown	-0.0198872	0.70338	-0.0437546	0.402004	0.0789386	0.130133	-0.179443	0.000533307	-0.120694	0.0203916	0.0247127	0.636087	-0.0541695	0.299366	-0.164882	0.00148139
STARD9	brown	-0.100631	0.0534321	0.153617	0.0030918	-0.068435	0.189631	0.243447	2.2234e-06	0.406224	4.29102e-16	0.3908	6.51011e-15	0.586108	2.0367e-35	0.828323	2.27582e-94
ACAT2	brown	-0.189757	0.000246267	0.14098	0.00667747	0.0564599	0.279367	-0.0576799	0.269092	-0.227587	1.00989e-05	-0.0838451	0.10784	-0.125002	0.0162837	-0.206923	6.20697e-05
AQP9	brown	-0.0957329	0.0662172	0.102413	0.0493243	-0.0105502	0.839932	0.20823	5.56213e-05	0.383098	2.40207e-14	0.183103	0.000407326	0.319714	3.24884e-10	0.598475	3.17282e-37
SAT1	brown	0.157666	0.00238627	-0.170353	0.00101865	0.0194797	0.709179	-0.158301	0.00228988	-0.0285005	0.585251	-0.0629177	0.227931	-0.204401	7.65593e-05	-0.18857	0.000269731
SLC16A7	brown	-0.156631	0.00255105	0.169316	0.00109454	-0.0194525	0.709567	0.475699	3.10627e-22	0.658204	3.54231e-47	0.371464	1.61901e-13	0.588792	8.37999e-36	0.903281	6.21877e-137
SLC9A9	brown	-0.140613	0.00682287	0.137191	0.00831757	0.00101295	0.984528	0.188284	0.000275691	0.223402	1.4795e-05	0.0944748	0.0698781	0.10073	0.053198	0.209462	5.01225e-05
SULT1C4	brown	0.0917078	0.0785126	-0.0730252	0.161549	-0.0211848	0.685027	0.0998348	0.0553592	0.0440875	0.398429	-0.0278695	0.593588	0.0422932	0.417922	0.0903827	0.082944
SFXN5	brown	-0.0165447	0.751428	0.0358327	0.492582	-0.0244466	0.639727	-0.0588673	0.259343	-0.168826	0.00113218	-0.00352905	0.946135	-0.0495833	0.342206	-0.134818	0.00951872
KCNJ11	brown	0.0702404	0.178186	-0.10602	0.0418094	0.0462651	0.375519	-0.171905	0.000914124	-0.350085	4.44174e-12	-0.296196	6.58761e-09	-0.291192	1.20794e-08	-0.351445	3.62428e-12
PTS	brown	0.151101	0.00362079	-0.242589	2.41972e-06	0.117638	0.0238253	-0.350124	4.41598e-12	-0.357037	1.55459e-12	-0.353459	2.67699e-12	-0.441514	4.89337e-19	-0.508302	1.22791e-25
HDC	brown	-0.13982	0.007146	0.201576	9.65441e-05	-0.0802848	0.123689	0.0225954	0.665286	0.248519	1.33988e-06	0.224967	1.28368e-05	0.345201	9.1459e-12	0.384242	1.98286e-14
CACNB4	brown	-0.169144	0.00110762	0.0738235	0.157003	0.115005	0.0271739	0.28293	3.20501e-08	0.134382	0.00975554	0.177454	0.000616078	0.188638	0.000268338	0.357358	1.48009e-12
PLD1	brown	-0.0203836	0.696338	-0.0010484	0.983987	0.0262664	0.615009	0.315557	5.63913e-10	0.404831	5.51737e-16	0.307342	1.63567e-09	0.343085	1.24572e-11	0.601985	9.42113e-38
CDS2	brown	-0.0733334	0.159783	0.110615	0.033657	-0.0482103	0.355754	0.527454	8.18034e-28	0.351752	3.46099e-12	0.286057	2.22349e-08	0.513765	3.03602e-26	0.800791	1.03738e-83
OXA1L	brown	0.0596177	0.253309	-0.113599	0.0291218	0.0687274	0.187742	-0.136065	0.00886944	-0.0298387	0.567752	-0.123437	0.0176835	-0.192123	0.000205079	-0.224443	1.34637e-05
DOLK	brown	0.00653524	0.900434	0.0106671	0.838182	-0.0213102	0.683264	-0.124325	0.0168768	-0.238784	3.50794e-06	-0.217606	2.48099e-05	-0.333935	4.61575e-11	-0.405426	4.95622e-16
ATP2A1	brown	0.0522434	0.316904	-0.00940485	0.857111	-0.0522354	0.316977	-0.0478673	0.359192	-0.0330631	0.526642	-0.00649224	0.901086	0.0677715	0.193969	0.0562356	0.281284
GALNT5	brown	-0.290967	1.24099e-08	0.272949	9.99184e-08	0.0157423	0.763116	0.347718	6.31247e-12	0.321305	2.6248e-10	0.552225	7.66e-31	0.375429	8.52174e-14	0.471399	8.21062e-22
CNDP2	brown	-0.148236	0.00432224	0.0986004	0.0584592	0.0584923	0.262395	-0.000834871	0.987248	-0.228712	9.10228e-06	-0.107068	0.0398177	-0.134727	0.009568	-0.182887	0.000413914
GFOD1	brown	-0.141154	0.00660976	0.203468	8.26836e-05	-0.0810109	0.120317	0.270621	1.29428e-07	0.43601	1.48455e-18	0.424025	1.55336e-17	0.661766	7.64061e-48	0.815486	3.54025e-89
PIGT	brown	-0.155529	0.00273796	0.0960479	0.0653257	0.0706067	0.175929	-0.0732456	0.160285	-0.0719646	0.167743	-0.0700598	0.179308	-0.0658329	0.207061	-0.187618	0.000290039
PGAP1	brown	-0.152824	0.00325056	0.236862	4.22168e-06	-0.108384	0.0374279	0.585458	2.52224e-35	0.348431	5.68042e-12	0.445681	2.08386e-19	0.480008	1.15638e-22	0.775057	3.67172e-75
ALG13	brown	0.200113	0.000108741	-0.211557	4.19349e-05	0.0189117	0.71729	0.202977	8.60875e-05	-0.0513652	0.325118	-0.0298371	0.567773	-0.16483	0.00148656	0.160195	0.00202346
HSD17B7	brown	-0.0796261	0.12681	0.00782436	0.880928	0.0877358	0.0923989	-0.130884	0.0118526	0.0109156	0.834466	0.151377	0.00355905	-0.085074	0.102757	-0.102216	0.049764
COX16	brown	0.224225	1.37322e-05	-0.256583	5.85421e-07	0.0455617	0.382829	-0.235055	5.01762e-06	-0.404386	5.97762e-16	-0.356298	1.74009e-12	-0.38745	1.15359e-14	-0.465937	2.76845e-21
ALDH1L2	brown	-0.15632	0.00260262	0.159246	0.00215328	-0.00726996	0.889308	0.410406	2.00259e-16	0.447948	1.30314e-19	0.266127	2.11829e-07	0.607244	1.48412e-38	0.808545	1.54925e-86
VDAC2	brown	0.133309	0.010361	-0.114266	0.0281829	-0.0206705	0.69228	-0.129789	0.0125863	-0.145557	0.00508659	-0.0968784	0.0630224	-0.142939	0.00594896	-0.246632	1.6198e-06
PDE9A	brown	0.350537	4.15184e-12	-0.276068	7.03782e-08	-0.0847904	0.103913	-0.155373	0.00276529	-0.372912	1.28215e-13	-0.253555	8.01591e-07	-0.339987	1.95024e-11	-0.322396	2.26601e-10
ADCY2	brown	-0.0723363	0.165553	0.0617129	0.236979	0.0115787	0.824569	0.143169	0.00586794	0.124006	0.0171629	0.159292	0.00214678	0.157292	0.00244458	0.244696	1.96471e-06
KCNQ5	brown	-0.18107	0.000473405	0.228518	9.26719e-06	-0.0633892	0.224459	0.249295	1.23876e-06	0.263712	2.75003e-07	0.370904	1.77132e-13	0.464432	3.85433e-21	0.505223	2.6691e-25
DMGDH	brown	-0.0832061	0.11056	0.258905	4.5884e-07	-0.221128	1.8152e-05	0.296459	6.37884e-09	0.145422	0.005128	0.132546	0.010811	0.395622	2.82449e-15	0.508346	1.21428e-25
MICAL3	brown	-0.0331862	0.525103	0.0818614	0.11646	-0.0614952	0.23864	0.615084	8.85098e-40	0.294986	7.63597e-09	0.184988	0.000353825	0.339996	1.94772e-11	0.777328	7.19087e-76
BCAT1	brown	-0.067686	0.194534	-0.0269892	0.605309	0.116549	0.0251642	0.105466	0.0428975	0.152614	0.00329369	0.00821943	0.874963	0.0202378	0.698403	0.114722	0.0275571
SV2B	brown	-0.121417	0.0196448	0.155321	0.0027746	-0.0451097	0.387571	0.157113	0.00247307	-0.029965	0.566113	0.107368	0.0392608	0.182115	0.000438281	0.215529	2.97599e-05
COX7B2	brown	-0.0539297	0.301514	-0.0496539	0.341518	0.127982	0.0138848	-0.00592776	0.909647	0.0179641	0.730894	-0.0450557	0.388141	-0.0668903	0.199843	-0.0186806	0.720601
GYG1	brown	-0.0799439	0.125296	0.0727735	0.163004	0.0070947	0.89196	0.162398	0.00174932	0.106954	0.0400305	0.0368952	0.479834	0.202235	9.14887e-05	0.189545	0.000250312
SLC39A7	brown	0.0620314	0.234563	-0.0908821	0.0812507	0.0374303	0.473483	-0.277446	6.01984e-08	-0.38241	2.69498e-14	-0.288583	1.64941e-08	-0.407609	3.33748e-16	-0.547473	3.05377e-30
AGA	brown	-0.144433	0.00544183	0.115855	0.0260516	0.0323101	0.536105	0.0879205	0.0917122	-0.198235	0.000126504	-0.185418	0.000342575	-0.144987	0.0052641	-0.181747	0.000450349
LPIN1	brown	-0.18771	0.00028802	0.195689	0.000154986	-0.0143003	0.784253	0.319443	3.36858e-10	0.540447	2.26753e-29	0.46643	2.48321e-21	0.644811	9.43849e-45	0.762397	2.31804e-71
PC	brown	-0.219118	2.17089e-05	0.177433	0.000617028	0.0469321	0.368667	-0.149236	0.00406459	-0.275062	7.88349e-08	-0.0885368	0.0894507	-0.144984	0.00526497	-0.28306	3.15676e-08
ATP6V1D	brown	-0.0659359	0.20635	0.0352111	0.500122	0.0368054	0.480904	-0.0391511	0.453372	-0.19506	0.000162895	-0.124827	0.0164353	-0.158454	0.00226733	-0.198613	0.000122729
PLB1	brown	-0.111655	0.0320124	0.0925032	0.0759462	0.0213083	0.68329	0.154939	0.00284305	0.515169	2.11159e-26	0.405792	4.63953e-16	0.510355	7.28501e-26	0.684964	2.04525e-52
BDH1	brown	0.100623	0.0534521	-0.108994	0.0363634	0.0127734	0.806807	-0.260224	3.99128e-07	-0.30425	2.42152e-09	-0.301038	3.62263e-09	-0.420833	2.85758e-17	-0.45991	1.03221e-20
MGLL	brown	-0.0651626	0.211734	0.0992903	0.0567093	-0.0440864	0.398441	0.232747	6.24432e-06	0.0485843	0.352031	0.082029	0.115712	0.316108	5.24396e-10	0.317876	4.14986e-10
UAP1L1	brown	0.148829	0.00416777	-0.140847	0.00672987	-0.00651172	0.90079	-0.0276188	0.596916	0.0456007	0.382421	0.0592368	0.25636	-0.144608	0.00538508	-0.102145	0.0499235
B4GALT6	brown	-0.0478284	0.359583	0.128141	0.0137655	-0.101305	0.0518454	0.486396	2.60348e-23	0.122952	0.0181376	0.104243	0.045381	0.410345	2.02522e-16	0.623267	4.2812e-41
ABCG2	brown	-0.209255	5.10075e-05	0.267007	1.9247e-07	-0.0768963	0.1404	0.276413	6.76829e-08	0.308148	1.47549e-09	0.244303	2.04286e-06	0.519113	7.54383e-27	0.561488	4.84583e-32
ATP6AP1	brown	0.0123175	0.813574	-0.0552326	0.289968	0.0538258	0.302447	-0.183527	0.000394667	-0.356515	1.6836e-12	-0.28471	2.60417e-08	-0.350494	4.17858e-12	-0.469238	1.33152e-21
ENO1	brown	0.0937392	0.0720939	-0.268546	1.62658e-07	0.220259	1.96157e-05	-0.279558	4.72966e-08	-0.0308828	0.554274	-0.130198	0.0123075	-0.279647	4.68188e-08	-0.350959	3.89789e-12
INPP5F	brown	-0.137355	0.0082395	0.222686	1.57818e-05	-0.109639	0.0352656	0.591732	3.13738e-36	0.354287	2.36199e-12	0.383268	2.33479e-14	0.515202	2.0934e-26	0.788972	1.23202e-79
TPH1	brown	0.0164026	0.753494	-0.0370815	0.477618	0.0261786	0.616192	0.0523214	0.316181	0.0270505	0.604489	0.0238482	0.647944	0.00696756	0.893885	0.0947544	0.0690506
ENPP6	brown	-0.288754	1.6163e-08	0.302295	3.09619e-09	-0.0235795	0.651648	0.218251	2.34382e-05	0.301965	3.22669e-09	0.490884	8.96503e-24	0.504943	2.86298e-25	0.573794	1.07981e-33
HCN2	brown	0.0434544	0.405244	-0.0245449	0.638382	-0.0225853	0.665427	-0.115372	0.0266835	-0.0443645	0.395469	-0.0897035	0.0852921	-0.119088	0.0221384	-0.124219	0.0169713
GGT1	brown	-0.0165338	0.751587	-0.0752102	0.149336	0.114076	0.0284476	-0.0764719	0.14261	-0.141478	0.00648503	-0.0989443	0.0575815	-0.141586	0.00644398	-0.175871	0.000690333
SLC8A1	brown	-0.173693	0.000806002	0.231588	6.96259e-06	-0.0762514	0.143769	0.370258	1.96445e-13	0.412038	1.48313e-16	0.362088	7.13273e-13	0.701242	6.90046e-56	0.893249	1.74648e-129
TK1	brown	0.131873	0.0112226	-0.29865	4.87188e-09	0.211123	4.35186e-05	-0.211583	4.18436e-05	0.0452916	0.385659	-0.195274	0.000160152	-0.341946	1.46971e-11	-0.308231	1.45984e-09
GUCY1A2	brown	-0.0248694	0.633947	0.0225836	0.665451	0.00227591	0.965247	0.435239	1.73159e-18	0.375861	7.94271e-14	0.136253	0.00877519	0.314478	6.4971e-10	0.673503	4.18712e-50
MAN1A1	brown	-0.189211	0.000256818	0.202587	8.88878e-05	-0.0210691	0.686657	0.486476	2.55497e-23	0.563464	2.65916e-32	0.232861	6.17717e-06	0.483612	5.00547e-23	0.663002	4.46356e-48
ENPP2	brown	-0.108053	0.038018	0.120193	0.0209225	-0.0176483	0.735447	0.204562	7.55481e-05	0.417914	4.96244e-17	0.20705	6.14109e-05	0.374627	9.70978e-14	0.415111	8.3887e-17
NMNAT3	brown	0.0144247	0.782423	0.0118397	0.820681	-0.0324333	0.534552	0.0171667	0.742408	0.0572472	0.272706	0.118057	0.0233261	0.082685	0.112818	0.111387	0.0324299
ABCC5	brown	0.138406	0.00775646	-0.176317	0.000668602	0.0505028	0.333318	0.185384	0.00034346	0.269461	1.47107e-07	0.152614	0.00329364	-0.0343642	0.510493	0.219793	2.04466e-05
MGST1	brown	-0.183164	0.000405492	0.123445	0.0176757	0.070263	0.178047	-0.0537782	0.302876	-0.196576	0.000144447	-0.186788	0.000308912	-0.163776	0.00159566	-0.190696	0.000229071
PDE7B	brown	-0.129569	0.012738	0.237447	3.99105e-06	-0.137587	0.00813068	0.242387	2.46829e-06	0.294846	7.76731e-09	0.317153	4.56753e-10	0.586409	1.84472e-35	0.641208	4.04434e-44
CYB561	brown	-0.110309	0.034154	0.059667	0.252916	0.0606267	0.24535	-0.106902	0.0401278	-0.295975	6.76779e-09	-0.20121	9.94691e-05	-0.259951	4.1083e-07	-0.352468	3.10828e-12
SLC16A14	brown	-0.0322521	0.536838	-0.0789792	0.129935	0.138025	0.00792868	0.208994	5.21486e-05	0.202	9.32609e-05	0.0447878	0.390972	0.0234714	0.653142	0.19689	0.000140878
TRPM2	brown	0.164594	0.00151032	-0.230559	7.66678e-06	0.0861078	0.0986298	-0.101118	0.0522834	0.0178409	0.732669	-0.123724	0.0174189	-0.19515	0.000161734	-0.182972	0.000411292
ABHD6	brown	-0.316784	4.79594e-10	0.279218	4.91791e-08	0.0395328	0.448978	0.282732	3.27954e-08	0.332056	6.00842e-11	0.27575	7.29539e-08	0.377965	5.62755e-14	0.409155	2.5184e-16
PLCL1	brown	-0.290691	1.2828e-08	0.295846	6.87504e-09	-0.0131631	0.801035	0.287929	1.78248e-08	0.278339	5.43775e-08	0.234766	5.15783e-06	0.538192	4.27204e-29	0.605031	3.24411e-38
NUDT13	brown	0.042925	0.410995	-0.0507876	0.330596	0.0108032	0.836147	0.127207	0.0144762	0.144843	0.00530972	0.133111	0.0104761	0.159535	0.00211289	0.44672	1.68107e-19
SCN7A	brown	-0.23814	3.73319e-06	0.313297	7.58255e-10	-0.0992805	0.0567339	0.361298	8.06425e-13	0.278992	5.04655e-08	0.194275	0.000173293	0.636431	2.70231e-43	0.707226	3.18162e-57
PIP5K1B	brown	-0.182505	0.000425792	0.209121	5.15907e-05	-0.0374312	0.473472	0.152299	0.00335962	0.3365	3.21137e-11	0.383431	2.27194e-14	0.452163	5.39433e-20	0.513773	3.03013e-26
MBOAT1	brown	-0.297198	5.82568e-09	0.226753	1.09042e-05	0.0810063	0.120338	0.430029	4.84782e-18	0.466138	2.64852e-21	0.449769	8.91556e-20	0.353569	2.63284e-12	0.564326	2.04443e-32
SCD5	brown	-0.0151875	0.771228	0.0923696	0.0763725	-0.0966437	0.0636664	0.209116	5.16105e-05	0.277911	5.70923e-08	0.343599	1.1558e-11	0.327285	1.16414e-10	0.38387	2.11073e-14
PYGL	brown	-0.236815	4.24086e-06	0.131889	0.0112127	0.125421	0.0159256	0.0870373	0.0950326	0.195164	0.000161562	0.221687	1.72652e-05	0.177118	0.000631188	0.174844	0.000742792
EDEM2	brown	-0.1773	0.00062295	0.0686015	0.188554	0.131507	0.0114524	-0.206005	6.70121e-05	-0.0854761	0.101136	-0.125088	0.0162097	-0.210075	4.7581e-05	-0.318951	3.59687e-10
AOC2	brown	-0.0124493	0.811616	-0.10544	0.0429476	0.14679	0.00472062	0.0612505	0.240518	0.119165	0.0220511	0.0148633	0.77598	-0.00698631	0.893601	0.101771	0.0507728
HAO1	brown	-0.102955	0.0481268	0.00475027	0.92754	0.120136	0.0209841	-0.0649955	0.21291	-0.0642163	0.218458	-0.049354	0.344445	-0.0951884	0.0677817	-0.0987107	0.0581764
KCNC4	brown	0.153222	0.00317002	-0.139873	0.00712374	-0.0131057	0.801885	0.124347	0.0168572	0.147292	0.00457888	0.113889	0.0287111	0.10569	0.0424549	0.281821	3.64451e-08
AHCY	brown	0.106533	0.0408233	-0.124134	0.0170471	0.0244258	0.640012	-0.243212	2.27556e-06	-0.33872	2.33954e-11	-0.335449	3.72721e-11	-0.445799	2.03367e-19	-0.502505	5.26268e-25
ABCA8	brown	-0.286437	2.12613e-08	0.335984	3.45548e-11	-0.0684459	0.18956	0.386425	1.37239e-14	0.427988	7.22119e-18	0.340802	1.73415e-11	0.558276	1.27435e-31	0.740251	2.96339e-65
ARSJ	brown	-0.141912	0.0063213	0.171485	0.00094141	-0.0401805	0.441577	0.239605	3.23924e-06	0.188302	0.000275308	0.282464	3.38295e-08	0.300696	3.78028e-09	0.417103	5.78e-17
ENTPD1	brown	-0.099714	0.0556565	0.0835318	0.109167	0.0178799	0.732107	0.304743	2.27533e-09	0.628641	5.57613e-42	0.288753	1.61647e-08	0.56237	3.70971e-32	0.781315	3.92063e-77
SLC20A2	brown	-0.303193	2.76642e-09	0.183122	0.000406746	0.142779	0.0060055	0.34003	1.93823e-11	0.380501	3.70193e-14	0.44187	4.552e-19	0.43578	1.55462e-18	0.551267	1.01405e-30
DBH	brown	-0.0568292	0.276229	-0.0249772	0.632477	0.100745	0.053161	0.0448857	0.389936	0.0651892	0.211547	-0.000875995	0.98662	0.0334007	0.522427	0.0828948	0.111904
GALNT13	brown	0.0934483	0.0729861	-0.0592867	0.255958	-0.040456	0.438449	0.166578	0.00132058	0.0663298	0.203646	-0.0303894	0.560623	0.19232	0.000201951	0.353731	2.56932e-12
SLC22A4	brown	-0.278276	5.47646e-08	0.265051	2.38031e-07	0.0100569	0.847322	0.10495	0.0439312	0.193093	0.000190119	0.353664	2.59551e-12	0.273181	9.73662e-08	0.292597	1.02011e-08
MMEL1	brown	0.109225	0.0359672	-0.105824	0.0421919	-0.00171368	0.973828	-0.124226	0.0169648	-0.171229	0.000958395	-0.0591548	0.25702	-0.153104	0.00319371	-0.193672	0.000181688
ADH1C	brown	-0.105251	0.0433247	0.0648072	0.214241	0.0480207	0.357652	-0.119137	0.0220833	0.0446961	0.391943	-0.0324385	0.534486	0.0447536	0.391334	-0.0371016	0.477379
DECR1	brown	0.0767087	0.141374	-0.205789	6.82295e-05	0.162816	0.00170132	-0.190261	0.000236893	-0.10003	0.054881	-0.256928	5.64705e-07	-0.330767	7.1919e-11	-0.323318	2.00037e-10
ENTPD3	brown	-0.191566	0.000214147	0.117153	0.0244142	0.0884019	0.0899416	0.180702	0.000486372	0.158469	0.00226504	0.359206	1.11445e-12	0.221122	1.81616e-05	0.312703	8.19357e-10
ATP2C2	brown	-0.245535	1.80736e-06	0.235629	4.75039e-06	0.00667325	0.898342	0.196089	0.00015014	0.13039	0.0121784	0.290287	1.34635e-08	0.187777	0.000286567	0.23698	4.17403e-06
KCTD10	brown	-0.253692	7.90299e-07	0.188879	0.000263441	0.074987	0.15055	0.344008	1.08895e-11	0.508273	1.23679e-25	0.394627	3.35941e-15	0.540353	2.32846e-29	0.638448	1.21687e-43
IDS	brown	-0.00633589	0.903456	0.0635397	0.223358	-0.0715138	0.170428	0.648929	1.74632e-45	0.4982	1.52333e-24	0.36127	8.09976e-13	0.374684	9.62143e-14	0.735301	5.6501e-64
KCNN3	brown	-0.078045	0.134551	0.137433	0.00820307	-0.0758989	0.145635	0.382709	2.56345e-14	0.376554	7.09216e-14	0.175318	0.000718152	0.496431	2.34779e-24	0.778341	3.45527e-76
BEST1	brown	-0.0723951	0.165208	0.126274	0.0152186	-0.0688952	0.186664	0.234798	5.14205e-06	0.554604	3.80106e-31	0.39975	1.36687e-15	0.594807	1.11118e-36	0.751967	2.0971e-68
KCNB1	brown	-0.251846	9.55405e-07	0.367596	3.00243e-13	-0.15024	0.00381989	0.215777	2.91221e-05	0.180665	0.000487698	0.30071	3.77361e-09	0.649143	1.59823e-45	0.68234	7.06692e-52
DSE	brown	-0.187418	0.000294493	0.201481	9.72972e-05	-0.0218847	0.675205	0.511452	5.50264e-26	0.692958	4.31277e-54	0.445439	2.19038e-19	0.630087	3.19999e-42	0.918986	2.08897e-150
SLC2A3	brown	-0.118186	0.023175	0.126928	0.0146947	-0.0136437	0.793931	0.170628	0.000999392	0.449485	9.46083e-20	0.19068	0.000229362	0.401714	9.64327e-16	0.502665	5.05789e-25
PAM	brown	-0.239856	3.16137e-06	0.227492	1.01874e-05	0.00987079	0.850114	0.366966	3.31746e-13	0.448237	1.22708e-19	0.268093	1.70942e-07	0.541649	1.61452e-29	0.617854	3.20576e-40
UST	brown	-0.32998	8.02281e-11	0.350177	4.38095e-12	-0.0328376	0.529467	0.278837	5.13666e-08	0.296301	6.50311e-09	0.334586	4.21085e-11	0.517516	1.14621e-26	0.56466	1.84577e-32
PLA2G4A	brown	-0.260085	4.05041e-07	0.0966845	0.0635539	0.197835	0.000130629	0.408823	2.67563e-16	0.514377	2.5924e-26	0.296937	6.01531e-09	0.420424	3.08852e-17	0.626116	1.45986e-41
ABO	brown	-0.169705	0.00106553	0.20332	8.36969e-05	-0.0458678	0.379637	0.153551	0.00310478	0.102882	0.0482861	0.328889	9.33171e-11	0.28651	2.10812e-08	0.343098	1.24345e-11
CACNB2	brown	0.0527513	0.312215	0.0773201	0.13822	-0.161055	0.00191213	0.175157	0.000726451	0.0993039	0.0566752	0.114732	0.0275431	0.390204	7.21056e-15	0.535142	9.98753e-29
GOT1	brown	-0.0285755	0.584264	-0.0409806	0.43253	0.0861161	0.0985972	-0.0801211	0.124458	-0.226168	1.15047e-05	-0.175275	0.000720356	-0.269583	1.45144e-07	-0.346026	8.10263e-12
EXT1	brown	-0.193416	0.00018538	0.107187	0.0395955	0.1031	0.0478112	0.291871	1.11337e-08	0.506771	1.80839e-25	0.374138	1.05132e-13	0.525675	1.32067e-27	0.640783	4.79472e-44
GALNTL6	brown	0.13102	0.0117642	-0.088818	0.0884339	-0.0496173	0.341874	-0.148746	0.00418907	-0.136097	0.00885347	-0.0623679	0.232029	-0.185394	0.0003432	-0.177867	0.000597995
PDE8A	brown	-0.0517841	0.321183	0.0482265	0.355593	0.0032394	0.95055	0.589073	7.63275e-36	0.379909	4.08347e-14	0.399094	1.53507e-15	0.305769	1.99823e-09	0.721907	1.1922e-60
NAALAD2	brown	-0.086503	0.0970872	0.125277	0.016048	-0.0503772	0.334523	0.0337053	0.518639	0.0426375	0.414138	0.0688896	0.1867	0.0934196	0.0730745	0.128532	0.0134772
MLYCD	brown	-0.171499	0.000940467	0.187916	0.00028355	-0.0244519	0.639654	0.0162184	0.756174	0.0225604	0.665773	0.151433	0.00354663	0.261012	3.67066e-07	0.351927	3.37115e-12
KCTD9	brown	-0.313487	7.39748e-10	0.306471	1.82774e-09	0.0014946	0.977173	0.544109	8.02274e-30	0.308353	1.43734e-09	0.35381	2.5387e-12	0.478947	1.47667e-22	0.682562	6.36719e-52
CRYM	brown	0.100296	0.0542366	0.0467544	0.370485	-0.181137	0.000471075	-0.144202	0.0055177	-0.139388	0.00732762	0.0630596	0.226883	-0.0700075	0.179634	-0.162998	0.00168085
SLC25A22	brown	0.275037	7.90598e-08	-0.300036	4.10371e-09	0.0375567	0.471988	-0.334934	4.00886e-11	-0.199841	0.000111156	-0.32964	8.41107e-11	-0.494838	3.45804e-24	-0.528049	6.96483e-28
LIPM	brown	-0.157135	0.00246949	0.046609	0.371976	0.134254	0.00982654	-0.073824	0.157	-0.0809335	0.120673	-0.0210176	0.687383	-0.0860779	0.098747	-0.13029	0.0122455
HS3ST3B1	brown	-0.228299	9.45701e-06	0.231174	7.23853e-06	-0.00887257	0.865119	0.255333	6.66815e-07	0.467713	1.86922e-21	0.324135	1.79035e-10	0.44592	1.9836e-19	0.561688	4.56204e-32
HSD11B1	brown	-0.2022	9.17498e-05	0.253441	8.1108e-07	-0.0686093	0.188503	0.250281	1.12089e-06	0.495881	2.68415e-24	0.300883	3.6933e-09	0.54226	1.35771e-29	0.570262	3.27087e-33
IMPA2	brown	-0.0511365	0.327279	-0.0425167	0.415464	0.115657	0.0263087	-0.158729	0.00222704	-0.180305	0.00050075	-0.25051	1.09501e-06	-0.240539	2.95799e-06	-0.31589	5.39708e-10
ABCA9	brown	-0.0470998	0.366956	0.0527688	0.312054	-0.00816319	0.875812	0.301399	3.46306e-09	0.326506	1.29546e-10	0.0915146	0.0791466	0.331138	6.83023e-11	0.640433	5.51566e-44
MTHFS	brown	0.117634	0.0238302	-0.0333811	0.522672	-0.102389	0.049376	-0.100394	0.0540008	-0.354263	2.37067e-12	-0.199063	0.000118364	-0.301888	3.2578e-09	-0.350298	4.3024e-12
KCNJ3	brown	-0.0749226	0.150902	-0.0262734	0.614914	0.124517	0.0167069	0.0953518	0.0673091	0.159091	0.00217515	0.106101	0.0416527	0.190743	0.000228245	0.276381	6.79274e-08
INPP5B	brown	-0.0748725	0.151176	0.0893583	0.0865059	-0.0198061	0.704532	0.296113	6.6545e-09	0.685327	1.72146e-52	0.573585	1.15331e-33	0.594324	1.30862e-36	0.784726	3.09834e-78
TRPC1	brown	-0.186491	0.000315943	0.239265	3.34815e-06	-0.0701586	0.178694	0.291985	1.09812e-08	0.448557	1.14802e-19	0.448597	1.13871e-19	0.748039	2.49654e-67	0.858822	1.18162e-108
GABRD	brown	0.0875554	0.0930732	-0.0917195	0.0784745	0.00722241	0.890028	-0.16314	0.00166498	-0.00626118	0.904589	-0.089635	0.085532	-0.108404	0.0373932	-0.117638	0.0238254
CYP26B1	brown	-0.137931	0.00797152	0.12421	0.0169798	0.0139251	0.789779	0.163794	0.00159372	0.247045	1.55409e-06	0.321018	2.72781e-10	0.246373	1.66232e-06	0.28749	1.87769e-08
TPK1	brown	-0.161383	0.00187114	0.0350227	0.502419	0.15391	0.00303514	0.119147	0.022071	0.25672	5.77131e-07	0.0567317	0.277055	0.105692	0.0424503	0.202156	9.20796e-05
CRAT	brown	-0.0307136	0.556448	0.0162467	0.755762	0.0173376	0.739935	-0.107481	0.0390546	-0.00957984	0.854482	-0.153143	0.00318584	-0.204316	7.70958e-05	-0.246562	1.63125e-06
DHRS9	brown	-0.124999	0.016286	0.0780148	0.134703	0.0557233	0.285698	-0.0126916	0.808021	0.288522	1.66158e-08	0.0574811	0.270749	0.100734	0.0531871	0.14485	0.00530733
GPT2	brown	-0.0862286	0.0981563	0.197693	0.000132121	-0.141059	0.00664659	-0.0926574	0.0754567	-0.205644	6.90623e-05	-0.0909511	0.0810189	-0.0735085	0.158785	-0.158211	0.00230344
SULT1C3	brown	0.0114283	0.826811	-0.0211395	0.685666	0.0123802	0.812643	0.109613	0.035308	0.0897596	0.0850963	0.00484164	0.92615	0.108571	0.0370993	0.289559	1.46855e-08
DPYD	brown	-0.139537	0.00726436	0.172328	0.000887436	-0.04414	0.397867	0.455068	2.9155e-20	0.561902	4.2756e-32	0.37677	6.84581e-14	0.414978	8.59936e-17	0.657528	4.72774e-47
PDHB	brown	-0.036187	0.488311	-0.0163399	0.754406	0.0646943	0.215042	0.0037593	0.942627	-0.220683	1.88869e-05	-0.244247	2.05424e-06	-0.230809	7.48993e-06	-0.286747	2.04983e-08
RDH14	brown	-0.00974016	0.852075	-0.12977	0.012599	0.173827	0.000798421	-0.185346	0.000344441	-0.136725	0.00854236	-0.156644	0.00254895	-0.309987	1.16499e-09	-0.348659	5.49162e-12
AKR1C3	brown	-0.0507314	0.331132	-0.100131	0.0546371	0.18704	0.000303075	-0.00701314	0.893195	0.102298	0.0495795	0.0140261	0.78829	-0.0219012	0.674973	0.0259152	0.619747
DHRS7	brown	-0.102562	0.048993	0.0672749	0.197264	0.0416487	0.425058	-0.0780973	0.13429	-0.229785	8.24013e-06	-0.199065	0.000118344	-0.223116	1.51815e-05	-0.256873	5.67994e-07
GPLD1	brown	-0.182381	0.000429731	0.24626	1.68116e-06	-0.0839184	0.107531	0.467436	1.98772e-21	0.265533	2.25919e-07	0.310819	1.04636e-09	0.547632	2.91686e-30	0.722949	6.67914e-61
DGKH	brown	-0.0155602	0.765775	0.0551274	0.290889	-0.049724	0.340836	0.424206	1.50031e-17	0.436844	1.2566e-18	0.388268	1.0038e-14	0.428459	6.58796e-18	0.814012	1.31552e-88
NME5	brown	-0.0869893	0.0952155	-0.0391602	0.453268	0.155369	0.00276602	-0.156184	0.00262534	-0.10337	0.0472269	-0.145517	0.00509873	-0.164368	0.00153352	-0.195395	0.000158634
GAA	brown	0.0101102	0.846524	-0.00783971	0.880696	-0.0025985	0.960325	-0.243604	2.18918e-06	-0.197997	0.000128946	-0.121387	0.0196748	-0.136992	0.00841305	-0.330073	7.92085e-11
COX7A2L	brown	0.123115	0.017984	-0.220073	1.99436e-05	0.123814	0.0173367	-0.239808	3.17615e-06	-0.306543	1.81098e-09	-0.297094	5.90099e-09	-0.386458	1.36465e-14	-0.465615	2.97201e-21
ACACB	brown	-0.318867	3.6375e-10	0.373372	1.19024e-13	-0.0753831	0.1484	0.123862	0.0172931	0.498985	1.25649e-24	0.695258	1.38788e-54	0.812675	4.28211e-88	0.78232	1.86595e-77
MDH1	brown	-0.111036	0.0329835	0.0373361	0.474598	0.0893761	0.0864432	0.0466154	0.371911	-0.222823	1.55883e-05	-0.207567	5.88063e-05	-0.19842	0.00012464	-0.265719	2.21401e-07
SLC26A6	brown	0.135031	0.00940526	-0.25062	1.08279e-06	0.147336	0.00456661	-0.149105	0.00409748	-0.0511444	0.327204	-0.15254	0.00330902	-0.31057	1.08054e-09	-0.278414	5.39122e-08
NME7	brown	-0.00827503	0.874125	-0.158391	0.00227654	0.20774	5.79577e-05	0.00220447	0.966337	0.131383	0.0115312	0.0307416	0.556088	-0.0194428	0.709705	0.0358064	0.492899
GCSH	brown	0.116067	0.0257767	-0.0939982	0.0713073	-0.024846	0.634267	-0.156324	0.00260188	-0.315429	5.73476e-10	-0.201036	0.00010089	-0.313944	6.96855e-10	-0.380093	3.96123e-14
UGP2	brown	-0.334788	4.0927e-11	0.249031	1.27235e-06	0.0992378	0.056841	0.237045	4.14807e-06	0.326148	1.36067e-10	0.223891	1.41551e-05	0.345973	8.16514e-12	0.379021	4.72895e-14
NUDT3	brown	-0.038212	0.464287	-0.00605951	0.907648	0.0543481	0.297773	0.16239	0.00175033	0.163279	0.00164966	-0.0431692	0.408336	0.0990524	0.0573079	0.313328	7.5529e-10
SLC46A3	brown	-0.207059	6.13653e-05	0.227147	1.05164e-05	-0.0298555	0.567534	0.286203	2.18561e-08	0.416875	6.03264e-17	0.230523	7.69238e-06	0.436821	1.26221e-18	0.470104	1.09765e-21
ALG1	brown	-0.180081	0.000509032	0.0475688	0.362199	0.161151	0.00190001	-0.148582	0.00423149	-0.170424	0.0010137	-0.163416	0.00163457	-0.265729	2.21165e-07	-0.380358	3.79113e-14
OAT	brown	-0.0943101	0.0703692	0.137326	0.00825351	-0.0558499	0.284603	0.232357	6.4776e-06	0.208871	5.26921e-05	0.3319	6.14061e-11	0.237652	3.91282e-06	0.284493	2.67118e-08
SLC16A4	brown	-0.209359	5.05607e-05	0.206679	6.33519e-05	-0.00150312	0.977043	0.347566	6.45644e-12	0.593569	1.69004e-36	0.490734	9.29108e-24	0.665204	1.70336e-48	0.897681	1.11371e-132
GLUL	brown	-0.286889	2.01579e-08	0.242081	2.54353e-06	0.0492596	0.34537	0.295647	7.04415e-09	0.479394	1.33214e-22	0.493132	5.22433e-24	0.308545	1.4024e-09	0.414274	9.80262e-17
PRPSAP2	brown	0.168238	0.00117894	-0.166077	0.00136629	0.00120021	0.981669	-0.0756566	0.146929	0.0603569	0.247461	0.0299819	0.565894	-0.16224	0.00176786	-0.134385	0.00975409
MCOLN3	brown	0.154418	0.00293882	-0.118763	0.0225073	-0.0409078	0.433348	0.16317	0.00166168	0.0559768	0.283508	0.0135064	0.795959	-0.0170588	0.74397	0.14079	0.00675246
ABHD12	brown	0.0723474	0.165487	-0.207542	5.89302e-05	0.170344	0.00101935	-0.223268	1.49747e-05	-0.0297876	0.568416	-0.118385	0.0229428	-0.22121	1.80193e-05	-0.251989	9.4156e-07
PIK3R1	brown	-0.27112	1.22464e-07	0.24949	1.21452e-06	0.0207074	0.691759	0.592533	2.3969e-36	0.351055	3.84198e-12	0.399688	1.38204e-15	0.473154	5.53118e-22	0.729318	1.82633e-62
GLRB	brown	-0.136208	0.00879779	0.0985305	0.058639	0.0438524	0.400951	0.22298	1.53692e-05	0.137797	0.00803304	0.022036	0.673089	0.308219	1.46211e-09	0.314614	6.38228e-10
SLC6A16	brown	-0.186124	0.000324834	0.165248	0.00144521	0.0217347	0.677305	0.0459998	0.378266	0.409465	2.37955e-16	0.435826	1.54035e-18	0.517917	1.03208e-26	0.579476	1.76478e-34
KCNK17	brown	-0.0171685	0.742381	-0.113907	0.0286853	0.163132	0.00166593	-0.0235617	0.651895	0.110886	0.0332214	0.00538462	0.917896	-0.045828	0.380051	0.0120598	0.817406
PKD2	brown	0.0822467	0.114745	-0.0755366	0.147573	-0.00646702	0.901468	0.677774	5.9291e-51	0.375657	8.21167e-14	0.138435	0.00774335	0.32154	2.54295e-10	0.745925	9.2855e-67
SEPHS2	brown	-0.0495498	0.342532	-0.136382	0.00871123	0.23082	7.48224e-06	-0.0803995	0.123151	0.00495071	0.924491	-0.157343	0.00243663	-0.277596	5.91749e-08	-0.272536	1.04625e-07
PDE4D	brown	-0.180073	0.000509335	0.141355	0.00653216	0.0441341	0.39793	0.449811	8.8376e-20	0.192719	0.000195762	0.220289	1.95629e-05	0.431517	3.61967e-18	0.685251	1.78438e-52
WWOX	brown	0.0140247	0.78831	0.0307608	0.555841	-0.0555495	0.287206	0.101978	0.0503016	-0.00211544	0.967696	0.192627	0.000197177	0.0514944	0.323901	0.127415	0.0143151
CA12	brown	-0.00980659	0.851078	-0.052652	0.313128	0.0776958	0.136309	0.090066	0.0840324	0.0852845	0.101906	0.164637	0.001506	0.119386	0.0218044	0.152298	0.00335979
ACY1	brown	0.100713	0.0532373	-0.148019	0.00437997	0.0613503	0.239751	-0.302435	3.04252e-09	-0.267868	1.75203e-07	-0.272405	1.06166e-07	-0.441694	4.71748e-19	-0.472649	6.19924e-22
KCNK2	brown	-0.137009	0.00840487	0.111977	0.0315177	0.028057	0.591106	0.245215	1.86601e-06	0.402942	7.74444e-16	0.236935	4.19208e-06	0.435301	1.71044e-18	0.584407	3.56061e-35
SLC37A4	brown	-0.249763	1.18147e-06	0.140229	0.00697755	0.13087	0.0118616	-0.199664	0.00011276	-0.173345	0.000826109	0.133926	0.0100091	-0.0192728	0.712131	-0.200327	0.000106871
SLC18A2	brown	-0.224317	1.36184e-05	0.32272	2.16883e-10	-0.127961	0.0139001	0.220391	1.93866e-05	0.00643446	0.901961	0.300129	4.05667e-09	0.318199	3.97569e-10	0.310484	1.09269e-09
SLC9A3	brown	0.098448	0.0588516	-0.0504855	0.333484	-0.0575583	0.270105	0.0866317	0.096589	-0.012704	0.807837	-0.022298	0.669431	-0.0542732	0.298441	0.0416422	0.425131
SPHK2	brown	0.181378	0.000462794	-0.105002	0.0438251	-0.0910858	0.0805683	-0.181257	0.000466939	-0.200931	0.000101755	-0.118114	0.0232595	-0.257573	5.27814e-07	-0.325503	1.48595e-10
ALOX12	brown	0.0782041	0.133757	-0.0320343	0.539593	-0.0557903	0.285118	0.199606	0.000113292	0.229796	8.23181e-06	0.169558	0.00107643	0.228742	9.07769e-06	0.51461	2.44039e-26
AFMID	brown	0.2846	2.63797e-08	-0.202171	9.1967e-05	-0.0962477	0.0647653	-0.245442	1.82417e-06	-0.271668	1.15243e-07	-0.203847	8.01428e-05	-0.319768	3.22534e-10	-0.355619	1.92957e-12
ATP10D	brown	-0.133732	0.0101185	0.141954	0.0063057	-0.0133547	0.798201	0.642297	2.61056e-44	0.550373	1.31638e-30	0.354591	2.25552e-12	0.431195	3.85601e-18	0.811873	8.65675e-88
FUCA2	brown	-0.194228	0.000173924	0.061878	0.235724	0.160622	0.00196743	-0.126194	0.015284	-0.247082	1.54842e-06	-0.306275	1.87372e-09	-0.249121	1.26081e-06	-0.325725	1.4417e-10
RBKS	brown	0.0970606	0.062526	-0.108144	0.0378547	0.016075	0.758262	-0.00919927	0.860202	-0.078907	0.130287	-0.0641493	0.218939	-0.0487689	0.350202	-0.0390409	0.454646
RYR3	brown	-0.00671888	0.897651	0.0617895	0.236396	-0.0688614	0.186881	0.279311	4.86581e-08	0.158224	0.00230146	0.192198	0.000203883	0.346795	7.23495e-12	0.586052	2.07447e-35
PIP5KL1	green	-0.208347	5.5073e-05	0.224618	1.32512e-05	-0.0251234	0.630486	-0.353303	2.74078e-12	0.245802	1.75988e-06	0.694496	2.02307e-54	0.412131	1.45791e-16	0.163825	0.00159045
DUOX1	green	-0.346961	7.06018e-12	0.393177	4.32088e-15	-0.0656926	0.208033	0.0315027	0.546346	0.295549	7.12904e-09	0.882979	1.361e-122	0.560289	6.96224e-32	0.471298	8.39892e-22
SLC2A9	green	-0.373149	1.23385e-13	0.370661	1.84182e-13	-0.0055356	0.915602	0.188485	0.000271489	0.486244	2.69858e-23	0.802023	3.75951e-84	0.670742	1.45564e-49	0.625196	2.0691e-41
ALDH3B1	green	-0.26614	2.11512e-07	0.172006	0.000907669	0.111279	0.0325994	-0.0240351	0.645373	0.626617	1.20721e-41	0.65759	4.60456e-47	0.493282	5.03777e-24	0.402044	9.09233e-16
PLCD1	green	-0.43831	9.36078e-19	0.465535	3.02496e-21	-0.0441146	0.398139	-0.0495898	0.342142	0.33866	2.35947e-11	0.729785	1.39708e-62	0.629898	3.44104e-42	0.358202	1.30037e-12
TCN1	green	-0.1003	0.0542279	-0.0624601	0.231339	0.200736	0.000103383	-0.035054	0.502038	0.0817976	0.116746	0.0802141	0.124021	0.0128923	0.805046	0.00767024	0.883256
HSD11B2	green	-0.0699147	0.180212	0.0794988	0.12742	-0.0135759	0.794931	-0.143214	0.00585257	-0.0447702	0.391158	0.349916	4.55456e-12	0.111147	0.0328073	0.0190977	0.714631
ACER1	green	-0.238827	3.4931e-06	0.340216	1.88697e-11	-0.132022	0.0111303	-0.0353536	0.498388	-0.126008	0.0154361	0.234294	5.39441e-06	0.203902	7.97811e-05	0.0325375	0.533239
SLC39A2	green	-0.17567	0.000700328	0.205526	6.97399e-05	-0.0413162	0.428767	-0.00150683	0.976987	0.0455624	0.382822	0.385546	1.59218e-14	0.164744	0.00149518	0.140055	0.00704871
SLCO3A1	green	-0.320852	2.78934e-10	0.315571	5.62836e-10	-0.000840798	0.987157	0.158153	0.00231202	0.703371	2.32998e-56	0.834296	6.19195e-97	0.715497	3.97223e-59	0.7134	1.22521e-58
CLIC6	green	-0.365623	4.1012e-13	0.401802	9.49376e-16	-0.0536025	0.30446	0.0448413	0.390405	0.456764	2.03019e-20	0.805573	1.94151e-85	0.738478	8.58567e-65	0.578294	2.58037e-34
B4GALNT3	green	-0.212336	3.92278e-05	0.103953	0.0459876	0.130301	0.0122383	-0.11778	0.0236554	0.343652	1.14698e-11	0.521914	3.60185e-27	0.243145	2.29071e-06	0.14544	0.0051225
HSD17B13	green	-0.161902	0.00180792	0.140074	0.00704101	0.0234841	0.652965	0.0212967	0.683454	0.142511	0.00610156	0.609197	7.4061e-39	0.267393	1.84544e-07	0.24575	1.76907e-06
GATM	green	-0.335899	3.49706e-11	0.333428	4.95685e-11	-0.00469467	0.928386	0.237101	4.12576e-06	0.536514	6.82426e-29	0.776119	1.71742e-75	0.677629	6.33706e-51	0.676769	9.41999e-51
LCAT	green	-0.297396	5.68614e-09	0.337122	2.93914e-11	-0.0564487	0.279463	-0.39776	1.94188e-15	0.404021	6.38248e-16	0.732232	3.40117e-63	0.691392	9.27704e-54	0.382338	2.72734e-14
AMY2B	green	-0.0734609	0.159056	-0.0115912	0.824382	0.10441	0.045036	-0.0999291	0.0551281	0.126311	0.0151885	0.252825	8.6411e-07	0.128205	0.0137184	0.110252	0.0342477
SLC4A11	green	-0.129977	0.0124572	0.114422	0.0279683	0.0163978	0.753563	-0.0900407	0.0841199	0.183318	0.000400868	0.362788	6.39642e-13	0.230415	7.77045e-06	0.115335	0.0267336
PDE4A	green	-0.381046	3.382e-14	0.388584	9.51126e-15	-0.0182274	0.727105	0.111775	0.0318274	0.471578	7.88733e-22	0.779972	1.05211e-76	0.683877	3.42485e-52	0.571738	2.06143e-33
SLC10A3	green	-0.210567	4.56325e-05	0.19902	0.00011877	0.00953025	0.855227	-0.251853	9.54777e-07	0.305764	1.99944e-09	0.490159	1.06597e-23	0.317973	4.09664e-10	0.0612683	0.240381
CHST2	green	-0.280493	4.24816e-08	0.328765	9.49366e-11	-0.0667186	0.201003	-0.00486446	0.925803	0.365657	4.07926e-13	0.612857	1.98735e-39	0.531156	2.99177e-28	0.361335	8.01871e-13
GSTP1	green	-0.402989	7.68055e-16	0.40968	2.28744e-16	-0.0176798	0.734992	-0.428525	6.50316e-18	0.319524	3.33202e-10	0.769485	1.85188e-73	0.644842	9.32067e-45	0.21088	4.44321e-05
PLD2	green	-0.2614	3.52232e-07	0.255644	6.45606e-07	0.00112777	0.982775	-0.0319592	0.540545	0.352532	3.07846e-12	0.472338	6.64778e-22	0.272975	9.96286e-08	0.194783	0.00016649
BDH2	green	-0.374389	1.00937e-13	0.38623	1.4184e-14	-0.0234423	0.653544	-0.226587	1.10709e-05	0.424032	1.55133e-17	0.680741	1.49524e-51	0.623357	4.13922e-41	0.336493	3.21459e-11
GPD1L	green	-0.257113	5.53909e-07	0.27913	4.96731e-08	-0.0334226	0.522155	0.283495	3.00097e-08	0.0823081	0.114474	0.492058	6.76442e-24	0.282368	3.42108e-08	0.344115	1.07205e-11
TRPV4	green	-0.375949	7.82969e-14	0.340847	1.7229e-11	0.0350873	0.501631	-0.0719322	0.167934	0.426272	1.0073e-17	0.809684	5.81197e-87	0.570576	2.96499e-33	0.371588	1.58712e-13
ALDH1L1	green	-0.0320746	0.539083	0.0136803	0.793391	0.022206	0.670714	-0.117133	0.0244379	0.0171328	0.742898	0.315632	5.5831e-10	0.0505777	0.332601	-0.0161114	0.757732
GGT7	green	-0.444336	2.74877e-19	0.453483	4.08148e-20	-0.0217006	0.677784	-0.153204	0.00317363	0.128027	0.0138505	0.433653	2.3736e-18	0.327002	1.21033e-10	0.102292	0.0495942
ENTPD8	green	-0.097833	0.0604579	-0.032113	0.538597	0.159854	0.0020692	-0.134641	0.00961459	0.0559072	0.284108	0.0961906	0.0649251	0.0166204	0.750329	-0.0427885	0.412486
DUOX2	green	-0.171766	0.000923055	0.22529	1.2465e-05	-0.0707527	0.175034	0.087574	0.0930036	0.208018	5.66225e-05	0.513718	3.07319e-26	0.233686	5.71434e-06	0.267803	1.76447e-07
GSTM2	green	-0.318984	3.5813e-10	0.396692	2.34245e-15	-0.104334	0.0451922	-0.100753	0.0531426	0.285167	2.46835e-08	0.779103	1.98533e-76	0.652519	3.92448e-46	0.449668	9.10561e-20
HS6ST1	green	-0.138725	0.00761458	0.12108	0.0199892	0.0188016	0.718867	0.065138	0.211906	0.149053	0.00411063	0.357441	1.46125e-12	0.112617	0.0305537	0.0979032	0.0602726
ATP2A3	green	-0.116388	0.0253682	0.0980745	0.0598229	0.0201524	0.699615	0.0254732	0.625732	0.274357	8.53417e-08	0.319107	3.52271e-10	0.198514	0.000123703	0.167989	0.0011992
RHCG	green	-0.178218	0.000582962	0.170865	0.000983056	0.00504775	0.923016	-0.177079	0.000632986	0.145379	0.00514139	0.498229	1.51283e-24	0.178154	0.00058567	0.0656407	0.208393
DDO	green	-0.29531	7.34004e-09	0.205148	7.19619e-05	0.105647	0.0425382	-0.0785007	0.132284	0.391981	5.31281e-15	0.551406	9.73587e-31	0.492052	6.77457e-24	0.313353	7.5276e-10
PDE6B	green	-0.0889919	0.0878096	0.129052	0.0131019	-0.0520399	0.318795	-0.080065	0.124723	0.146902	0.00468861	0.33909	2.21871e-11	0.251009	1.0407e-06	0.127535	0.0142229
ATP6V0D2	green	-0.228692	9.11948e-06	0.201756	9.5141e-05	0.02831	0.587763	0.0778253	0.135656	0.253197	8.31714e-07	0.537799	4.76868e-29	0.338138	2.54259e-11	0.290843	1.25967e-08
SLC2A5	green	-0.265005	2.39218e-07	0.339278	2.15948e-11	-0.0987992	0.0579503	-0.000480811	0.992656	0.0398986	0.444789	0.550836	1.15012e-30	0.380048	3.99079e-14	0.228527	9.25998e-06
SLC22A17	green	-0.437109	1.19161e-18	0.505594	2.43181e-25	-0.0955629	0.0667025	-0.2152	3.06239e-05	0.0569622	0.275105	0.634616	5.5141e-43	0.591884	2.98198e-36	0.205063	7.24727e-05
SLC44A2	green	-0.0912689	0.0799588	-0.0223954	0.668072	0.139694	0.00719867	0.0249691	0.632588	-0.00627412	0.904393	0.211676	4.15097e-05	-0.00422091	0.935596	0.00194143	0.970352
LPCAT4	green	-0.29426	8.34055e-09	0.316381	5.0587e-10	-0.0344107	0.509921	-0.0893435	0.0865585	0.571733	2.06467e-33	0.773201	1.37282e-74	0.621382	8.66994e-41	0.433294	2.54854e-18
GABRE	green	-0.180816	0.000482324	0.223069	1.52469e-05	-0.0569013	0.275619	0.0592294	0.256419	0.379163	4.61978e-14	0.744131	2.80447e-66	0.473499	5.11626e-22	0.555971	2.53444e-31
ATP6V1B1	green	-0.00838376	0.872485	-0.00439051	0.933014	0.015743	0.763105	-0.26225	3.21677e-07	0.0068837	0.895155	0.409544	2.34531e-16	0.128286	0.0136583	-0.00407917	0.937754
TPCN1	green	-0.192226	0.000203437	0.23456	5.25967e-06	-0.0572668	0.272542	0.111857	0.0317018	0.524284	1.91696e-27	0.693202	3.82549e-54	0.558279	1.27339e-31	0.601786	1.00954e-37
AQP3	green	-0.227169	1.04947e-05	0.268477	1.63899e-07	-0.0567951	0.276517	-0.00510171	0.922195	0.150978	0.00364876	0.591975	2.89144e-36	0.273938	8.94543e-08	0.207178	6.07573e-05
ETNK2	green	-0.445968	1.96406e-19	0.427236	8.35681e-18	0.0130436	0.802804	-0.1421	0.00625165	0.384588	1.87102e-14	0.821994	9.30977e-92	0.705141	9.37765e-57	0.42882	6.14012e-18
SPTLC3	green	-0.349604	4.77138e-12	0.322958	2.10022e-10	0.025149	0.630137	0.177354	0.000620526	0.299797	4.22699e-09	0.620282	1.30555e-40	0.39898	1.56639e-15	0.424931	1.30505e-17
CYP2S1	green	-0.276586	6.63663e-08	0.240258	3.04002e-06	0.0389188	0.456059	0.0802424	0.123888	0.741457	1.43019e-65	0.723239	5.68459e-61	0.51668	1.42587e-26	0.452028	5.54956e-20
SLC16A13	green	-0.173724	0.000804247	0.116743	0.0249213	0.0670672	0.198654	0.132162	0.0110441	0.235635	4.74772e-06	0.424472	1.4254e-17	0.178444	0.000573518	0.20647	6.44639e-05
ATP1B1	green	-0.169855	0.00105445	0.122841	0.0182439	0.0547226	0.294452	0.144402	0.00545182	0.462778	5.53573e-21	0.628135	6.76771e-42	0.414755	8.96375e-17	0.435468	1.65443e-18
GLTP	green	0.0291926	0.57617	-0.0404347	0.43869	0.0147016	0.778353	0.013235	0.799971	0.0975352	0.0612483	0.288553	1.65541e-08	-0.029255	0.575354	0.0447319	0.391564
CHRNE	green	-0.102055	0.0501268	0.092338	0.0764737	0.00975996	0.851777	-0.181825	0.000447768	0.271206	1.21304e-07	0.347554	6.46824e-12	0.225727	1.19775e-05	0.12316	0.0179416
STARD5	green	-0.217694	2.4618e-05	0.274079	8.80425e-08	-0.0753869	0.14838	0.143354	0.00580382	0.505487	2.498e-25	0.717565	1.29544e-59	0.485669	3.09024e-23	0.557242	1.73634e-31
MTHFSD	green	-0.281632	3.7251e-08	0.236932	4.19355e-06	0.0492469	0.345494	-0.302115	3.16662e-09	0.181686	0.000452377	0.434348	2.06738e-18	0.31219	8.75904e-10	0.103103	0.047805
CYP2W1	green	-0.219993	2.00856e-05	0.19187	0.000209148	0.0299921	0.565762	-0.278844	5.13294e-08	0.10823	0.0377022	0.672954	5.3691e-50	0.328762	9.49731e-11	0.122476	0.0185943
KCTD11	green	-0.285117	2.48283e-08	0.297658	5.50536e-09	-0.0222479	0.67013	-0.253756	7.8515e-07	0.310137	1.14271e-09	0.56885	5.07473e-33	0.450038	8.42705e-20	0.167998	0.00119852
GSTA2	green	-0.156553	0.00256392	0.106415	0.04105	0.0589273	0.258857	-0.0268295	0.607447	0.0557038	0.285866	0.396122	2.58815e-15	0.132622	0.0107654	0.0950303	0.0682417
INPP1	green	-0.124132	0.0170491	0.146976	0.00466772	-0.0313736	0.547993	0.013061	0.802546	0.424304	1.47233e-17	0.601735	1.02749e-37	0.475725	3.08775e-22	0.422796	1.96569e-17
ABCB9	green	-0.042661	0.413881	-0.0338097	0.517344	0.0944167	0.0700511	-0.162189	0.00177379	0.266573	2.01799e-07	0.292071	1.08688e-08	0.127348	0.0143675	0.0551865	0.290371
ALAD	green	-0.333518	4.89434e-11	0.370562	1.87123e-13	-0.0539378	0.301441	0.197711	0.000131933	0.119052	0.0221785	0.530317	3.76162e-28	0.365739	4.02669e-13	0.322771	2.15381e-10
SLC14A1	green	-0.335527	3.68629e-11	0.374389	1.00924e-13	-0.0562531	0.281135	0.018219	0.727226	0.238193	3.71417e-06	0.807349	4.31026e-86	0.619597	1.68381e-40	0.455952	2.41533e-20
CYP3A5	green	-0.295468	7.19972e-09	0.368734	2.50564e-13	-0.0982474	0.0593716	0.00412383	0.937074	0.109146	0.0361016	0.607019	1.60724e-38	0.463027	5.24349e-21	0.360884	8.59861e-13
GSTA1	green	-0.107708	0.0386398	0.0855907	0.100677	0.0250994	0.630812	-0.10906	0.0362498	0.0360516	0.48994	0.310919	1.03291e-09	0.0916603	0.0786683	0.0152603	0.770162
PLCH2	green	-0.302766	2.91866e-09	0.311212	9.94397e-10	-0.017548	0.736895	-0.0535901	0.304572	0.258316	4.88193e-07	0.793327	4.17071e-81	0.438453	9.0954e-19	0.303167	2.77521e-09
DHRS2	green	-0.0628553	0.228394	0.0527173	0.312527	0.0111927	0.830327	0.0508345	0.330148	0.0199457	0.702548	0.0344451	0.509498	-0.024296	0.641792	0.00971349	0.852475
SCNN1A	green	-0.401183	1.05995e-15	0.29632	6.48806e-09	0.121537	0.0195225	-0.00463071	0.929359	0.299095	4.61123e-09	0.624075	3.15945e-41	0.35269	3.00601e-12	0.264817	2.44126e-07
B3GNT8	green	-0.376655	6.97551e-14	0.368893	2.44315e-13	0.000963203	0.985288	-0.358004	1.34058e-12	0.385738	1.54125e-14	0.814599	7.8089e-89	0.592708	2.25947e-36	0.241225	2.76622e-06
B3GNT3	green	-0.265962	2.1565e-07	0.0967137	0.0634737	0.204995	7.28841e-05	0.0430641	0.40948	0.398665	1.65584e-15	0.490712	9.34075e-24	0.30128	3.51506e-09	0.296145	6.62835e-09
GDPD3	green	-0.215144	3.07722e-05	0.12582	0.0155912	0.106459	0.0409657	-0.324616	1.67708e-10	0.50753	1.4928e-25	0.714042	8.68787e-59	0.436728	1.28608e-18	0.235442	4.83614e-06
AOX1	green	-0.358914	1.16555e-12	0.431395	3.70749e-18	-0.0987365	0.0581104	0.207766	5.78322e-05	0.22186	1.69983e-05	0.636762	2.37155e-43	0.583064	5.52158e-35	0.533293	1.66443e-28
ASS1	green	-0.154386	0.00294486	0.0147763	0.777256	0.170601	0.00100127	-0.0667821	0.200574	0.231941	6.736e-06	0.404144	6.24282e-16	0.140057	0.00704808	0.10572	0.0423952
GABRP	green	-0.222876	1.55145e-05	0.163962	0.0015759	0.0683403	0.190246	0.074242	0.154658	0.564774	1.78253e-32	0.63927	8.77496e-44	0.388218	1.0123e-14	0.38994	7.54382e-15
SCNN1B	green	-0.169387	0.00108916	0.166148	0.00135974	0.000119241	0.998179	-0.0863905	0.0975242	0.143459	0.00576768	0.536689	6.49932e-29	0.170833	0.00098522	0.102975	0.0480826
KCNJ5	green	-0.335281	3.81715e-11	0.288167	1.73293e-08	0.0510153	0.328429	0.0779042	0.135258	0.542916	1.12704e-29	0.683667	3.7818e-52	0.551068	1.07497e-30	0.478093	1.79671e-22
ABCC3	green	-0.274	8.88314e-08	0.164697	0.00149988	0.130021	0.0124276	0.0502272	0.335966	0.477779	1.93109e-22	0.678264	4.7262e-51	0.441371	5.0383e-19	0.418824	4.18039e-17
KCNJ15	green	-0.30083	3.71759e-09	0.291106	1.22051e-08	0.00516649	0.921211	0.0654306	0.209856	0.431982	3.30255e-18	0.771586	4.27862e-74	0.542053	1.43963e-29	0.498261	1.50097e-24
KCNQ1	green	-0.13859	0.00767454	0.139693	0.00719878	-0.00458606	0.930038	0.0615454	0.238256	0.237163	4.10138e-06	0.284488	2.6726e-08	0.123309	0.0178022	0.116534	0.0251834
ACSF2	green	-0.405913	4.53894e-16	0.389618	7.97113e-15	0.0109303	0.834246	-0.327307	1.16068e-10	0.439369	7.56087e-19	0.842788	9.17796e-101	0.651855	5.18091e-46	0.329713	8.32629e-11
SCNN1G	green	-0.233566	5.77945e-06	0.260565	3.84931e-07	-0.0390921	0.454054	0.00575686	0.912242	0.119442	0.0217419	0.419391	3.75586e-17	0.204629	7.51266e-05	0.146129	0.00491368
ACHE	green	-0.126991	0.0146455	0.0636326	0.22268	0.0761049	0.144542	-0.0677505	0.194108	0.241434	2.71005e-06	0.295615	7.07204e-09	0.153842	0.00304823	0.105179	0.0434692
B3GAT1	green	0.0447396	0.391482	0.0624401	0.231488	-0.132681	0.0107304	0.11219	0.0311931	-0.134766	0.00954692	-0.231379	7.10089e-06	-0.129156	0.0130281	-0.0665114	0.202409
ST3GAL5	green	-0.26201	3.30035e-07	0.22931	8.61161e-06	0.0347294	0.506007	0.0129372	0.80438	0.453509	4.05947e-20	0.634769	5.19276e-43	0.43958	7.24466e-19	0.42047	3.062e-17
GGT6	green	-0.338476	2.42267e-11	0.346881	7.14357e-12	-0.0183236	0.725723	-0.0465973	0.372096	0.270425	1.32265e-07	0.701549	5.90432e-56	0.43478	1.89747e-18	0.289266	1.52078e-08
CLCA2	green	-0.165964	0.00137682	0.18484	0.000357773	-0.0273924	0.599928	0.0796381	0.126752	0.183134	0.000406386	0.574247	9.35798e-34	0.28279	3.2576e-08	0.285793	2.2936e-08
FOLR1	green	-0.287954	1.7774e-08	0.25705	5.57535e-07	0.0318874	0.541455	-0.260257	3.97709e-07	0.241799	2.61503e-06	0.708354	1.76593e-57	0.433304	2.5432e-18	0.192533	0.000198626
CYP4F12	green	-0.2947	7.90669e-09	0.243166	2.28606e-06	0.0574699	0.270842	-0.20864	5.37287e-05	0.342584	1.33976e-11	0.752798	1.23512e-68	0.463004	5.26971e-21	0.300289	3.97677e-09
LIPE	green	-0.340685	1.76368e-11	0.403715	6.7428e-16	-0.0865244	0.0970041	-0.216114	2.82764e-05	0.44038	6.16165e-19	0.759995	1.14679e-70	0.711732	2.97799e-58	0.439559	7.27598e-19
CYP4B1	green	-0.326242	1.3432e-10	0.312274	8.66448e-10	0.00987288	0.850083	-0.0679151	0.193025	0.301811	3.2895e-09	0.869805	1.20828e-114	0.516669	1.42978e-26	0.368919	2.43287e-13
SLC15A1	green	-0.19313	0.000189581	0.22766	1.00317e-05	-0.0475512	0.362377	-0.00128941	0.980307	-0.118988	0.0222514	0.176761	0.000647626	0.160496	0.00198386	0.0455728	0.382714
DGKA	green	-0.355035	2.1089e-12	0.327439	1.13974e-10	0.0262072	0.615806	-0.0325425	0.533176	0.391223	6.0536e-15	0.483743	4.85455e-23	0.353573	2.63142e-12	0.30143	3.44993e-09
KCNH3	green	-0.131976	0.0111589	0.0675557	0.195396	0.0773143	0.13825	-0.167503	0.00123986	0.26641	2.05395e-07	0.365132	4.43079e-13	0.243348	2.24516e-06	0.115989	0.0258776
CLCA4	green	-0.142151	0.00623288	0.167609	0.00123087	-0.0350525	0.502056	0.0796284	0.126799	0.205202	7.16446e-05	0.547838	2.74831e-30	0.245498	1.81412e-06	0.269424	1.477e-07
ALDH3A1	green	-0.374334	1.01834e-13	0.281351	3.84806e-08	0.107338	0.0393175	-0.193267	0.000187554	0.266183	2.10544e-07	0.711308	3.72949e-58	0.483272	5.41872e-23	0.239705	3.208e-06
DGKZ	green	-0.0729996	0.161697	0.0487699	0.350192	0.0285385	0.584751	-0.297163	5.85072e-09	0.432571	2.94014e-18	0.47779	1.92631e-22	0.32688	1.2308e-10	0.110749	0.033441
CHST9	green	-0.138019	0.00793127	0.129014	0.0131291	0.00803848	0.877694	0.128359	0.0136045	0.141039	0.00665443	0.434323	2.0777e-18	0.175107	0.000729008	0.220159	1.97915e-05
SLC16A5	green	-0.364169	5.15388e-13	0.409492	2.36772e-16	-0.0649769	0.213041	-0.00597479	0.908934	0.199697	0.000112462	0.78391	5.71253e-78	0.52919	5.11126e-28	0.352151	3.25975e-12
AMT	green	-0.251476	9.92239e-07	0.337137	2.93293e-11	-0.112693	0.0304407	-0.279177	4.94111e-08	0.0923854	0.076322	0.624191	3.02378e-41	0.435978	1.49418e-18	0.169764	0.00106115
GPX2	green	-0.279215	4.91933e-08	0.231936	6.73932e-06	0.0525202	0.314342	-0.0473809	0.3641	0.329977	8.02657e-11	0.686693	8.96986e-53	0.407066	3.68395e-16	0.301947	3.23407e-09
PLA2G10	green	-0.2779	5.71671e-08	0.141127	0.00662022	0.164202	0.00155069	-0.160443	0.00199084	0.218949	2.20349e-05	0.359097	1.13322e-12	0.273377	9.52453e-08	0.209743	4.89429e-05
CYP24A1	green	-0.122064	0.0189963	0.120249	0.0208626	-0.000561427	0.991424	0.0754638	0.147965	0.622362	6.00997e-41	0.591073	3.9146e-36	0.348619	5.52429e-12	0.411889	1.52448e-16
ST6GALNAC2	green	-0.374928	9.24719e-14	0.352686	3.00801e-12	0.0190677	0.71506	-0.0848057	0.10385	0.396756	2.31632e-15	0.913562	1.82535e-145	0.599197	2.4748e-37	0.422404	2.11877e-17
ATP6V1C2	green	-0.106285	0.0412989	-0.0240168	0.645625	0.160102	0.00203584	-0.0640913	0.219357	0.174456	0.000763568	0.311563	9.50249e-10	0.0975915	0.0610984	0.0990339	0.0573544
CLCC1	turquoise	0.0547459	0.294246	-0.146482	0.00480966	0.115718	0.0262298	0.587396	1.3316e-35	-0.104822	0.0441904	-0.251166	1.0242e-06	-0.213166	3.65237e-05	0.137855	0.00800643
ABHD14A	turquoise	-0.172594	0.000870959	0.117646	0.023815	0.0645564	0.216023	-0.718492	7.81658e-60	-0.174521	0.000760066	0.0373536	0.47439	0.0128106	0.806256	-0.40053	1.19042e-15
SLC12A6	turquoise	-0.013448	0.796821	0.0420483	0.420625	-0.0359929	0.490648	0.747022	4.70497e-67	0.461083	8.00517e-21	0.196039	0.000150743	0.207964	5.68794e-05	0.663566	3.49148e-48
SLC25A41	turquoise	0.0111208	0.831401	0.000152621	0.997669	-0.0138071	0.791519	-0.595128	9.96234e-37	-0.0569976	0.274806	0.0557006	0.285894	-0.0231006	0.65827	-0.28554	2.36275e-08
ATP11B	turquoise	0.271671	1.15199e-07	-0.276298	6.85713e-08	0.0120623	0.817367	0.754175	5.10801e-69	-0.0651839	0.211584	-0.33424	4.42135e-11	-0.283154	3.12263e-08	0.227663	1.00285e-05
SUCLA2	turquoise	-0.1285	0.0135004	0.174858	0.000742077	-0.0608107	0.243917	0.544422	7.33544e-30	0.0447862	0.390989	0.109728	0.0351152	0.184823	0.000358225	0.330317	7.65616e-11
GLRX5	turquoise	0.0624054	0.231749	-0.200645	0.000104145	0.173912	0.000793623	-0.500789	8.0547e-25	-0.220696	1.88664e-05	-0.242004	2.56288e-06	-0.342735	1.31081e-11	-0.553145	5.84591e-31
ATP11C	turquoise	-0.0972247	0.0620817	0.0525792	0.313799	0.0534483	0.305856	0.738274	9.70089e-65	0.326175	1.3555e-10	0.0348152	0.504957	0.188398	0.00027331	0.592831	2.16771e-36
NDUFA13	turquoise	-0.0516987	0.321983	0.0137039	0.793042	0.046205	0.37614	-0.851944	3.72734e-105	-0.15329	0.00315642	0.0145426	0.780689	0.00872683	0.867314	-0.418532	4.41756e-17
ADSS	turquoise	0.155755	0.00269862	-0.161466	0.00186094	0.0107311	0.837224	0.604425	4.01356e-38	0.0424171	0.416558	-0.14898	0.00412907	-0.200723	0.000103489	0.164398	0.00153037
CYP20A1	turquoise	-0.0235712	0.651763	0.0815223	0.117986	-0.0728453	0.162588	0.365562	4.14103e-13	0.0243066	0.641646	-0.0207193	0.691591	0.0778627	0.135467	0.327196	1.17852e-10
RRM2B	turquoise	0.211103	4.35933e-05	-0.242241	2.50387e-06	0.0437354	0.40221	0.593326	1.8347e-36	0.083532	0.109166	-0.211369	4.26146e-05	-0.199264	0.000116464	0.213192	3.64431e-05
ABHD5	turquoise	0.106205	0.0414519	-0.210985	4.40353e-05	0.133182	0.0104347	0.697827	3.8608e-55	0.13889	0.00754218	-0.168669	0.0011445	-0.208492	5.44056e-05	0.284704	2.60596e-08
SCN8A	turquoise	0.18826	0.000276196	-0.194742	0.000167033	0.0124454	0.811674	0.207353	5.98732e-05	0.164243	0.00154642	0.116461	0.0252747	-0.0459639	0.378639	0.174636	0.000753873
PDE12	turquoise	0.0267333	0.608735	-0.0701962	0.178461	0.054843	0.293389	0.732145	3.57687e-63	0.0792129	0.128799	-0.110896	0.0332054	-0.141363	0.00652914	0.312171	8.78144e-10
SLC19A1	turquoise	0.160584	0.00197241	-0.169954	0.00104727	0.0154085	0.767993	-0.401573	9.88862e-16	-0.363099	6.09299e-13	-0.42034	3.1381e-17	-0.407433	3.44651e-16	-0.529655	4.50487e-28
CRLS1	turquoise	-0.16983	0.00105629	0.0430811	0.409294	0.154199	0.00297993	-0.0648336	0.214054	-0.130764	0.011931	-0.108617	0.0370178	-0.119753	0.0213998	-0.172893	0.00085284
IP6K1	turquoise	0.118176	0.0231871	-0.0193806	0.710592	-0.12052	0.0205746	0.365357	4.27651e-13	0.155195	0.002797	0.0384959	0.460972	0.0186228	0.721429	0.193183	0.000188797
SUCLG2	turquoise	-0.0902217	0.0834956	0.0406688	0.436042	0.0597329	0.252391	0.508522	1.16129e-25	-0.00996006	0.848775	-0.219173	2.16026e-05	-0.177659	0.000607042	0.0851533	0.102435
CACNA1G	turquoise	0.010387	0.842375	0.0411235	0.430925	-0.0640238	0.219844	0.0272157	0.602283	-0.0622199	0.233141	-0.00171572	0.973797	-0.0379947	0.466834	-0.0236159	0.651147
ACAD9	turquoise	0.105093	0.0436421	-0.201341	9.84152e-05	0.122512	0.0185594	-0.223392	1.48076e-05	-0.0912057	0.0801686	-0.12844	0.0135449	-0.304187	2.44102e-09	-0.320379	2.97217e-10
AASS	turquoise	0.050218	0.336054	0.00385759	0.941129	-0.0663017	0.203839	0.632103	1.46817e-42	0.214005	3.39708e-05	0.0880654	0.0911764	0.160384	0.00199848	0.645191	8.0866e-45
DHRS1	turquoise	-0.156606	0.00255524	0.173654	0.000808259	-0.0248955	0.633591	-0.53824	4.21517e-29	-0.152127	0.00339591	0.187842	0.00028515	0.0520688	0.318526	-0.305011	2.19968e-09
HSD17B12	turquoise	0.164044	0.0015672	-0.15727	0.00244814	-0.00465348	0.929012	0.462974	5.30403e-21	0.00216993	0.966864	-0.135601	0.00910676	-0.134118	0.00990175	0.151559	0.00351884
CYB5R4	turquoise	0.0553583	0.28887	-0.113263	0.0296054	0.073523	0.158703	0.574664	8.2002e-34	0.404344	6.02279e-16	0.103428	0.0471023	0.0998684	0.0552766	0.437422	1.11905e-18
MAN1B1	turquoise	0.0234647	0.653233	-0.042518	0.415449	0.0243141	0.641542	-0.654269	1.88273e-46	-0.173675	0.000807063	-0.0621809	0.233435	-0.110833	0.0333059	-0.449114	1.02235e-19
GCLM	turquoise	0.0233021	0.655481	-0.067282	0.197217	0.0554087	0.288431	0.547428	3.09411e-30	0.108234	0.0376944	-0.0673149	0.196997	-0.158962	0.00219346	0.21152	4.20671e-05
SULT1A1	turquoise	0.225381	1.23622e-05	-0.167358	0.00125215	-0.0671699	0.197966	-0.494964	3.35415e-24	-0.146476	0.00481162	-0.150075	0.00385915	-0.1914	0.000216924	-0.329806	8.21968e-11
FN3K	turquoise	0.189969	0.00024229	-0.138243	0.00782941	-0.0601335	0.249218	-0.492554	6.00458e-24	-0.254191	7.50662e-07	-0.111926	0.0315956	-0.268059	1.71579e-07	-0.458714	1.33598e-20
ADAL	turquoise	0.0445831	0.393143	-0.0623671	0.232036	0.0232195	0.656624	0.39385	3.84481e-15	-0.0528085	0.31169	-0.163409	0.00163536	-0.0845008	0.105103	0.158473	0.00226456
GPT	turquoise	0.0173217	0.740165	-0.0738473	0.156869	0.0709222	0.174001	-0.265021	2.38804e-07	-0.0142106	0.785573	0.0939414	0.0714792	-0.0701752	0.178591	-0.133203	0.0104227
MGAT5	turquoise	0.0633001	0.225112	-0.0967771	0.0632995	0.0432314	0.40766	0.558357	1.2441e-31	0.254135	7.55014e-07	-0.0101806	0.845467	0.0986341	0.0583726	0.424343	1.46132e-17
SLC22A23	turquoise	0.192854	0.000193708	-0.129215	0.0129862	-0.0749298	0.150863	0.440971	5.46518e-19	-0.152803	0.00325487	-0.189371	0.000253685	-0.183921	0.000383231	0.0853668	0.101574
SLC44A3	turquoise	-0.177363	0.000620165	0.114072	0.0284541	0.0748545	0.151275	0.110225	0.0342926	-0.0113243	0.828363	0.185601	0.000337881	0.0583936	0.263202	0.0837911	0.108067
PON2	turquoise	0.00327051	0.950076	-0.229408	8.53378e-06	0.282203	3.48677e-08	0.280919	4.04495e-08	-0.0355734	0.495719	-0.167231	0.00126306	-0.202164	9.20185e-05	0.0236653	0.650465
TRPM7	turquoise	0.104768	0.0442997	-0.0995786	0.055991	-0.00404876	0.938217	0.815264	4.31783e-89	0.183657	0.000390877	-0.0504975	0.333369	-0.0107749	0.83657	0.533049	1.78004e-28
NUDT16	turquoise	0.0811584	0.119641	-0.111004	0.0330338	0.0391143	0.453798	0.108434	0.0373402	-0.0681075	0.191764	-0.157148	0.00246754	-0.179398	0.000535054	-0.077045	0.139632
ATP9A	turquoise	0.0800483	0.124802	-0.172751	0.000861393	0.117509	0.0239801	0.711331	3.68427e-58	0.141508	0.00647383	-0.00619537	0.905587	0.00104714	0.984006	0.43995	6.72244e-19
MICAL2	turquoise	0.0558763	0.284375	-0.106002	0.0418445	0.0638305	0.221242	0.329806	8.2199e-11	0.0803175	0.123535	-0.135142	0.00934635	-0.0215989	0.679209	0.188875	0.000263515
SLC12A7	turquoise	0.147442	0.00453716	-0.233488	5.82218e-06	0.110765	0.0334155	0.278795	5.16164e-08	0.258279	4.90091e-07	-0.0234501	0.653435	-0.190233	0.00023741	0.0692603	0.184334
RENBP	turquoise	-0.0715587	0.170159	-0.0305011	0.559184	0.125672	0.0157146	-0.240235	3.04692e-06	0.305905	1.96403e-09	0.0880826	0.0911127	0.0796091	0.126891	-0.0412667	0.429321
GSTCD	turquoise	0.164884	0.00148117	-0.178389	0.000575792	0.0206669	0.692331	0.513024	3.67553e-26	0.096	0.0654605	-0.139856	0.00713084	-0.136109	0.00884733	0.212576	3.84251e-05
SMPD2	turquoise	0.0284828	0.585485	0.0072246	0.889995	-0.0438888	0.40056	-0.585556	2.44221e-35	-0.244408	2.02167e-06	-0.153117	0.00319097	-0.221146	1.81222e-05	-0.487711	1.90834e-23
PANK2	turquoise	-0.0822962	0.114526	-0.0137926	0.791733	0.117974	0.0234242	0.307615	1.57957e-09	0.280549	4.22098e-08	0.207164	6.08312e-05	0.0795838	0.127012	0.278798	5.15992e-08
ACBD3	turquoise	0.138945	0.00751839	-0.217728	2.45452e-05	0.101506	0.0513807	0.762876	1.68164e-71	0.0761451	0.14433	-0.197223	0.00013718	-0.212033	4.02607e-05	0.268545	1.6268e-07
EHHADH	turquoise	-0.309833	1.18836e-09	0.21514	3.0784e-05	0.110964	0.033097	0.214687	3.20204e-05	0.0029233	0.95537	-0.079481	0.127506	0.0403832	0.439274	0.0770899	0.139401
ISYNA1	turquoise	-0.139073	0.00746296	0.145431	0.00512528	-0.0111526	0.830925	-0.419674	3.56013e-17	0.241717	2.63608e-06	0.603081	6.42836e-38	0.430877	4.10497e-18	0.0794387	0.127709
CACNA1B	turquoise	0.209528	4.9844e-05	-0.121459	0.0196015	-0.105022	0.0437851	0.0679685	0.192674	-0.0687536	0.187573	-0.0518424	0.320637	-0.0632041	0.225818	-0.00747202	0.886252
GNPNAT1	turquoise	0.0180299	0.729947	-0.0576972	0.268949	0.0499061	0.339068	0.509673	8.66685e-26	-0.211182	4.33019e-05	-0.417358	5.50995e-17	-0.372653	1.33677e-13	-0.0662227	0.204379
MMAB	turquoise	-0.175333	0.00071738	0.118345	0.0229894	0.0670383	0.198848	-0.73034	1.01571e-62	-0.237959	3.7989e-06	-0.0385944	0.459826	-0.0750718	0.150088	-0.46423	4.0292e-21
SLC25A15	turquoise	0.172242	0.000892792	-0.181608	0.000455019	0.0156725	0.764134	0.554445	3.98382e-31	-0.0985715	0.0585335	-0.2518	9.59979e-07	-0.237457	3.98706e-06	0.0982092	0.059471
CYP39A1	turquoise	0.0818749	0.1164	-0.0794649	0.127583	-0.00111089	0.983033	0.303871	2.54008e-09	-0.305745	2.00419e-09	-0.257358	5.39843e-07	-0.305567	2.04994e-09	-0.120052	0.0210746
TPO	turquoise	0.316497	4.98116e-10	-0.258226	4.92836e-07	-0.0653705	0.210277	0.276091	7.01921e-08	-0.131612	0.0113862	-0.271042	1.23536e-07	-0.210704	4.51033e-05	0.0538797	0.301963
PLA2G1B	turquoise	-0.0011734	0.982078	-0.150144	0.00384279	0.188755	0.000265942	-0.272751	1.02156e-07	-0.107059	0.0398331	-0.143559	0.0057336	-0.182014	0.000441579	-0.252935	8.5442e-07
FAR1	turquoise	-0.00304255	0.953552	-0.0916506	0.0786998	0.118068	0.0233133	0.596868	5.50598e-37	0.199683	0.000112585	0.00506328	0.922779	-0.0769024	0.140369	0.355037	2.10799e-12
THNSL1	turquoise	0.175781	0.000694758	-0.175514	0.000708166	0.00373654	0.942973	0.277853	5.74749e-08	-0.147776	0.00444563	-0.28414	2.78361e-08	-0.315069	6.01289e-10	-0.0917768	0.0782874
SLC4A4	turquoise	-0.0203827	0.696351	0.0473635	0.364277	-0.0341331	0.513343	0.291746	1.13014e-08	-0.103325	0.0473252	-0.184554	0.000365529	-0.154696	0.00288738	0.0341704	0.512882
SLC25A20	turquoise	-0.213648	3.5034e-05	0.117398	0.024115	0.115135	0.0269997	0.047651	0.361369	-0.123743	0.0174021	-0.0454273	0.384236	-0.0460205	0.378051	-0.0886262	0.0891265
SLC4A3	turquoise	-0.036646	0.482808	0.127802	0.0140202	-0.114574	0.0277587	-0.329322	8.7893e-11	-0.0185512	0.722456	0.225108	1.2673e-05	0.425095	1.26432e-17	0.0933596	0.0732598
NDUFAF1	turquoise	-0.093607	0.0724984	0.000493173	0.992467	0.114001	0.0285535	-0.463793	4.4343e-21	-0.18196	0.000443326	-0.00700869	0.893262	-0.145426	0.00512679	-0.397249	2.1245e-15
MAT2A	turquoise	-0.0121474	0.816102	0.0608285	0.243779	-0.0610155	0.24233	0.457863	1.60416e-20	0.167174	0.00126798	0.2861	2.21234e-08	0.0930377	0.0742605	0.350777	4.00508e-12
NDUFB11	turquoise	0.0523513	0.315904	-0.0674317	0.19622	0.0200263	0.701403	-0.891228	4.48837e-128	-0.23893	3.45847e-06	-0.100279	0.0542775	-0.154114	0.00299615	-0.564781	1.77878e-32
SLC2A12	turquoise	-0.139042	0.00747634	0.111262	0.0326256	0.0314383	0.547168	0.395497	2.88669e-15	-0.131005	0.0117737	-0.215599	2.95776e-05	-0.0995895	0.055964	0.0792879	0.128436
SLC26A1	turquoise	0.25517	6.78253e-07	-0.279621	4.69577e-08	0.0364137	0.485589	0.207663	5.83356e-05	-0.00699707	0.893438	-0.162474	0.00174053	-0.308504	1.40975e-09	-0.05822	0.264627
GSS	turquoise	-0.254368	7.36994e-07	0.178707	0.000562646	0.0885045	0.0895681	-0.546068	4.57736e-30	-0.151372	0.00356031	-0.0151571	0.771673	-0.081593	0.117667	-0.414965	8.61944e-17
FOXRED1	turquoise	0.0599986	0.250284	-0.206343	6.51529e-05	0.183968	0.000381913	-0.333844	4.67508e-11	-0.180193	0.000504877	-0.119444	0.0217395	-0.278142	5.56081e-08	-0.377482	6.09207e-14
CHID1	turquoise	-0.0427634	0.41276	0.0015651	0.976097	0.0504086	0.334221	-0.768263	4.30902e-73	-0.356131	1.78508e-12	-0.141108	0.00662775	-0.202879	8.67856e-05	-0.622043	6.77363e-41
NEU1	turquoise	-0.013005	0.803376	0.0792949	0.128402	-0.0830041	0.111431	-0.0665664	0.202035	-0.0661995	0.204538	0.0938848	0.071651	0.0237804	0.648878	-0.087763	0.0922972
HS2ST1	turquoise	0.194033	0.000176613	-0.230074	8.02125e-06	0.0494569	0.343439	0.460347	9.38989e-21	0.00627007	0.904454	-0.178917	0.000554142	-0.210078	4.75694e-05	0.103938	0.0460191
PDE10A	turquoise	0.192017	0.000206767	-0.120799	0.0202809	-0.0844051	0.105499	0.268926	1.56017e-07	-0.0242243	0.642774	-0.172815	0.000857517	-0.141614	0.00643334	0.127909	0.0139396
CPT2	turquoise	0.0720035	0.167512	-0.0723731	0.165337	0.00212826	0.9675	0.268406	1.65175e-07	-0.27465	8.25801e-08	-0.3633	5.90454e-13	-0.425097	1.2639e-17	-0.247695	1.45593e-06
ATP6V1F	turquoise	-0.0640295	0.219803	-0.0744455	0.153528	0.171278	0.000955119	-0.599335	2.35983e-37	-0.138307	0.00780066	-0.139297	0.00736658	-0.214078	3.37571e-05	-0.493549	4.72397e-24
CHST14	turquoise	0.238126	3.73796e-06	-0.184479	0.000367589	-0.0614167	0.239242	0.13102	0.0117643	-0.113314	0.0295318	-0.142105	0.0062498	-0.189376	0.000253583	-0.10138	0.0516715
MAN2A1	turquoise	-0.00672916	0.897495	-0.0502893	0.335368	0.07098	0.173649	0.676249	1.19605e-50	0.13208	0.0110947	-0.103107	0.0477958	-0.0056475	0.913902	0.368043	2.79692e-13
HMGCL	turquoise	-0.199982	0.000109899	0.165349	0.00143536	0.0385768	0.46003	-0.638293	1.29397e-43	-0.152791	0.00325717	0.0895232	0.0859246	-0.0171119	0.743201	-0.405668	4.74456e-16
COX5B	turquoise	0.0139967	0.788724	-0.0135171	0.7958	-0.000274185	0.995812	-0.901844	8.10955e-136	-0.222378	1.62264e-05	-0.0719943	0.167567	-0.113828	0.0287973	-0.544733	6.7117e-30
ADCY6	turquoise	0.252615	8.8296e-07	-0.245415	1.82914e-06	-0.00313373	0.952161	0.39444	3.47027e-15	-0.114185	0.0282954	-0.160596	0.00197082	-0.302023	3.20341e-09	0.0195984	0.707487
MANBAL	turquoise	-0.313056	7.82531e-10	0.323489	1.95458e-10	-0.0202643	0.698028	-0.715923	3.15668e-59	0.0249009	0.633518	0.371036	1.73429e-13	0.352467	3.10839e-12	-0.17186	0.000916998
ATP2C1	turquoise	0.154577	0.00290926	-0.101428	0.0515605	-0.062729	0.229333	0.519727	6.41849e-27	-0.19291	0.00019287	-0.284713	2.60337e-08	-0.284647	2.6235e-08	0.0270719	0.604204
IDUA	turquoise	0.0843052	0.105914	-0.0421701	0.419279	-0.0506155	0.332239	-0.542827	1.15587e-29	-0.128641	0.0133976	-0.0242686	0.642167	-0.142483	0.00611186	-0.355719	1.90045e-12
NAGPA	turquoise	-0.346238	7.85333e-12	0.284935	2.53651e-08	0.0684644	0.189441	-0.606748	1.76936e-38	0.0648669	0.213818	0.220211	1.97001e-05	0.149101	0.00409858	-0.242464	2.44965e-06
PIK3R3	turquoise	0.00986226	0.850242	-0.0648543	0.213907	0.0688361	0.187043	0.172974	0.000847988	0.0880403	0.0912689	-0.180498	0.000493703	-0.0636121	0.22283	0.0688414	0.187009
OGDH	turquoise	-0.0605354	0.246063	0.0840825	0.106843	-0.0307789	0.555608	0.491951	6.94059e-24	0.0275661	0.597616	0.00713533	0.891346	0.0808481	0.121067	0.220453	1.92783e-05
CLCNKA	turquoise	-0.0779096	0.135231	0.0379101	0.467827	0.0480992	0.356866	-0.149719	0.00394504	0.0692425	0.184448	0.175151	0.000726759	0.12479	0.0164675	0.0961003	0.0651782
ACOT2	turquoise	-0.112811	0.0302658	0.0432366	0.407604	0.0841883	0.1064	-0.0617466	0.236723	0.01125	0.829472	0.0308878	0.55421	0.0400792	0.442729	-0.0816363	0.117472
ACSL5	turquoise	0.000438262	0.993306	-0.106129	0.0415995	0.131869	0.0112253	0.123959	0.0172052	0.0625914	0.230357	-0.0216498	0.678496	-0.0362141	0.487985	0.0797981	0.125989
PLA2G15	turquoise	-0.20278	8.74938e-05	0.14258	0.0060768	0.0704098	0.17714	-0.406454	4.1155e-16	0.0801236	0.124447	0.0724665	0.16479	0.0309814	0.553009	-0.224585	1.32906e-05
MFSD5	turquoise	-0.242665	2.40162e-06	0.19227	0.000202741	0.0572541	0.272648	-0.577757	3.06416e-34	-0.108688	0.0368944	0.0700131	0.179599	-0.0641967	0.218598	-0.399733	1.37104e-15
SLC30A4	turquoise	0.0537971	0.302706	0.0342922	0.511381	-0.108654	0.0369539	0.505049	2.78804e-25	-0.172979	0.00084767	-0.158652	0.00223829	-0.113275	0.0295877	0.128542	0.0134704
NDUFB10	turquoise	0.0995002	0.0561856	-0.130453	0.0121369	0.0409199	0.433212	-0.853068	1.02713e-105	-0.268668	1.60497e-07	-0.211305	4.28495e-05	-0.24202	2.55892e-06	-0.610679	4.35759e-39
B3GNT2	turquoise	-0.230501	7.70843e-06	0.121283	0.0197814	0.130923	0.0118275	0.372715	1.32347e-13	0.331503	6.49112e-11	0.222482	1.60747e-05	0.139738	0.00718018	0.335148	3.8896e-11
IPPK	turquoise	0.117027	0.0245687	-0.125409	0.0159362	0.0131668	0.800981	0.694545	1.9741e-54	0.0349395	0.503437	-0.149208	0.00407155	-0.218317	2.33015e-05	0.193274	0.000187458
GSTA4	turquoise	-0.171487	0.000941275	0.136676	0.00856638	0.0394599	0.449816	-0.0165529	0.75131	0.0617119	0.236986	-0.0243219	0.641436	0.0348488	0.504546	-0.0249215	0.633236
CYB5R1	turquoise	-0.288022	1.76303e-08	0.118192	0.0231677	0.20521	7.15965e-05	-0.221562	1.74592e-05	-0.0429579	0.410636	0.115207	0.0269035	0.0824292	0.113939	-0.164487	0.00152132
GALNT10	turquoise	-0.1255	0.0158589	0.0416157	0.425425	0.101748	0.0508249	0.313355	7.52613e-10	0.184886	0.000356551	-0.0635325	0.223411	0.020178	0.699251	0.211615	4.17291e-05
SIAE	turquoise	-0.296176	6.60367e-09	0.253641	7.94462e-07	0.0462078	0.376111	0.305992	1.94244e-09	-0.0670505	0.198766	-0.0661963	0.20456	-0.0087295	0.867274	0.0501089	0.337106
CA8	turquoise	0.265525	2.26107e-07	-0.181272	0.000466423	-0.0989664	0.0575254	0.12156	0.0194996	-0.117996	0.0233984	-0.142082	0.00625822	-0.112299	0.0310285	0.00584049	0.910972
HPGD	turquoise	-0.102234	0.0497237	0.0183209	0.725763	0.102322	0.0495257	0.0563235	0.280532	-0.0201852	0.69915	-0.0487076	0.350808	-0.0896502	0.0854787	-0.0595519	0.253834
NMRAL1	turquoise	0.0512258	0.326434	-0.0961461	0.0650498	0.0572283	0.272865	-0.830672	2.29178e-95	-0.295693	7.00509e-09	-0.185923	0.000329787	-0.261203	3.59685e-07	-0.614144	1.24605e-39
AGPS	turquoise	-0.0904365	0.0827603	0.0424836	0.415827	0.0577317	0.268662	0.500028	9.71998e-25	0.39446	3.45819e-15	0.228219	9.52752e-06	0.336739	3.10378e-11	0.58755	1.26534e-35
SPTLC1	turquoise	0.0670763	0.198593	-0.100756	0.0531351	0.0435721	0.403972	0.865545	2.9391e-112	0.116245	0.025549	-0.0657953	0.207321	-0.118176	0.0231871	0.353568	2.63341e-12
ACYP1	turquoise	0.136978	0.00841975	-0.177	0.000636568	0.0531037	0.308989	-0.360873	8.61334e-13	0.101665	0.0510159	0.0826175	0.113113	-0.0546648	0.294963	-0.130837	0.0118829
AKR1A1	turquoise	0.0957262	0.0662361	-0.154315	0.00295817	0.075311	0.14879	-0.636306	2.83927e-43	-0.338928	2.27068e-11	-0.284734	2.59691e-08	-0.437733	1.05129e-18	-0.699875	1.3786e-55
PFAS	turquoise	0.170126	0.00103489	-0.157086	0.00247734	-0.0123288	0.813407	0.454654	3.1842e-20	-0.0750823	0.15003	-0.168768	0.00113673	-0.236461	4.38718e-06	0.0427493	0.412915
ELOVL6	turquoise	0.126397	0.0151186	-0.302355	3.07316e-09	0.22245	1.61212e-05	0.227943	9.77323e-06	-0.0196158	0.70724	-0.189781	0.00024581	-0.256627	5.82746e-07	-0.0211789	0.685111
GALK2	turquoise	0.00502817	0.923313	-0.0837356	0.108302	0.0983114	0.0592053	0.482231	6.90747e-23	-0.0185203	0.722899	-0.246492	1.6426e-06	-0.167884	0.00120787	0.179594	0.000527473
ARG2	turquoise	-0.0875933	0.0929311	0.178563	0.000568577	-0.115521	0.0264872	0.172711	0.000863854	-0.170372	0.00101735	-0.0786049	0.13177	-0.0588493	0.259489	-0.0374019	0.473819
SLC36A4	turquoise	0.0638992	0.220744	-0.0256134	0.62383	-0.0462855	0.375308	0.414102	1.01222e-16	0.18665	0.000312151	0.129859	0.0125379	0.1877	0.000288247	0.444733	2.5334e-19
DPM2	turquoise	0.019618	0.707209	-0.0472441	0.365488	0.0349204	0.503669	-0.842073	1.96872e-100	-0.214942	3.13182e-05	-0.101581	0.0512079	-0.206344	6.5149e-05	-0.579885	1.54716e-34
NDUFA7	turquoise	0.0768826	0.140471	-0.0991884	0.0569651	0.0296088	0.570741	-0.753425	8.26655e-69	-0.254724	7.10325e-07	-0.152541	0.00330893	-0.229911	8.14417e-06	-0.52286	2.80213e-27
EPHX1	turquoise	-0.00700309	0.893347	-0.0290806	0.577635	0.0448556	0.390254	-0.221007	1.83489e-05	-0.0235004	0.652741	0.186168	0.000323736	-0.00807393	0.877159	-0.141503	0.00647553
CYP2J2	turquoise	-0.108202	0.0377508	0.0436721	0.402893	0.0780022	0.134766	-0.0721288	0.166772	-0.0960191	0.0654066	-0.198017	0.000128744	-0.180127	0.000507298	-0.175866	0.000690564
FTCD	turquoise	-0.17018	0.00103095	0.168553	0.00115366	-0.00191008	0.97083	-0.469714	1.19744e-21	-0.0358517	0.492352	0.271021	1.23819e-07	0.204926	7.33014e-05	-0.0474482	0.363419
HSD17B3	turquoise	0.0950432	0.068204	-0.0481347	0.35651	-0.0563221	0.280544	-0.330186	7.79696e-11	0.0321946	0.537564	0.118209	0.0231474	-0.0223737	0.668375	-0.0964087	0.0643168
FUT8	turquoise	0.0328453	0.52937	-0.122147	0.0189149	0.112173	0.0312196	0.446128	1.90012e-19	0.521972	3.54702e-27	0.118247	0.0231036	0.125541	0.0158249	0.442144	4.30409e-19
SLC2A11	turquoise	0.0613557	0.239709	0.0555725	0.287006	-0.144458	0.00543364	-0.275789	7.26276e-08	-0.0164414	0.752929	0.199595	0.000113387	0.129343	0.0128959	0.0390511	0.454529
MCAT	turquoise	0.0846756	0.104383	-0.112762	0.0303382	0.0370008	0.478577	-0.828277	2.37906e-94	-0.31206	8.90829e-10	-0.199582	0.000113512	-0.268571	1.62216e-07	-0.620881	1.04498e-40
PNMT	turquoise	-0.132105	0.0110795	0.0984032	0.0589675	0.0389869	0.45527	-0.205993	6.70842e-05	0.0623492	0.23217	0.192069	0.000205934	0.309434	1.25096e-09	0.0657994	0.207293
COX4I1	turquoise	-0.152297	0.00335986	0.124328	0.0168743	0.0313683	0.548061	-0.837793	1.74593e-98	-0.118068	0.0233138	0.113478	0.0292946	0.115409	0.0266353	-0.381368	3.2056e-14
SLC26A11	turquoise	0.195254	0.000160406	-0.152985	0.00321763	-0.0482137	0.355721	0.109818	0.0349647	0.0550464	0.2916	0.133955	0.00999281	-0.110093	0.0345083	-0.00338286	0.948363
B4GALT4	turquoise	0.00202001	0.969152	-0.0700904	0.179117	0.084971	0.103175	0.159316	0.0021434	0.0718337	0.168519	0.158165	0.00231028	-0.0466677	0.371374	0.0834647	0.109452
SLC25A4	turquoise	-0.295913	6.81904e-09	0.336433	3.24172e-11	-0.0574043	0.27139	-0.470012	1.1202e-21	-0.122519	0.0185523	0.178749	0.000560925	0.371171	1.69701e-13	-0.0879644	0.0915497
PIK3C3	turquoise	-0.031383	0.547873	0.12878	0.0132974	-0.122238	0.0188255	0.66796	5.04159e-49	0.204523	7.5791e-05	0.157241	0.00245274	0.249139	1.25848e-06	0.643939	1.34476e-44
HYAL2	turquoise	-0.0963161	0.0645743	0.063568	0.223151	0.0386261	0.459456	-0.282139	3.51273e-08	0.0775755	0.136919	0.0639181	0.220608	0.0549266	0.292653	-0.141001	0.00666938
PIGS	turquoise	-0.0117551	0.821941	-0.00384339	0.941345	0.0191884	0.713335	0.381665	3.05105e-14	0.0292178	0.57584	0.0373264	0.474712	-0.0594738	0.254458	0.0460691	0.377548
SUCLG1	turquoise	0.0328787	0.528952	-0.105371	0.0430857	0.0912023	0.08018	-0.466576	2.40404e-21	-0.188543	0.000270294	-0.0222051	0.670726	-0.164372	0.00153313	-0.392404	4.93832e-15
GCLC	turquoise	-0.152112	0.00339921	0.141252	0.00657201	0.0100271	0.847769	0.464732	3.60927e-21	0.224356	1.35704e-05	0.273903	8.98049e-08	0.151009	0.00364172	0.397958	1.87554e-15
SLC9A1	turquoise	-0.171733	0.000925244	0.153419	0.0031309	0.0188721	0.717857	0.240068	3.09679e-06	0.232223	6.55999e-06	0.368243	2.70938e-13	0.217319	2.54425e-05	0.26752	1.82003e-07
KDSR	turquoise	-0.135256	0.00928639	0.207596	5.86672e-05	-0.0933825	0.0731891	0.437735	1.05075e-18	0.319884	3.17568e-10	0.375977	7.79384e-14	0.319581	3.30675e-10	0.520744	4.90877e-27
SLC25A26	turquoise	-0.144936	0.0052801	0.157752	0.00237295	-0.0193451	0.711099	-0.666969	7.82303e-49	0.125565	0.0158049	0.327239	1.17159e-10	0.326914	1.22496e-10	-0.0297911	0.56837
NSDHL	turquoise	-0.246798	1.59317e-06	0.0886831	0.0889204	0.191548	0.000214442	-0.536248	7.3472e-29	-0.215403	3.00878e-05	0.0922396	0.0767892	-0.0382922	0.46335	-0.379459	4.39883e-14
SGMS2	turquoise	-0.0498253	0.339852	0.0377957	0.469172	0.0138544	0.790822	0.67627	1.18414e-50	0.0835063	0.109275	-0.0697497	0.181245	-0.0201089	0.700231	0.339429	2.11329e-11
PRDX5	turquoise	-0.0227395	0.663282	-0.0141375	0.78665	0.045481	0.383673	-0.904297	9.85419e-138	-0.138935	0.00752285	0.113776	0.0288702	-0.0104728	0.841091	-0.478738	1.54937e-22
SLC31A2	turquoise	-0.106764	0.0403866	0.0819096	0.116244	0.0285361	0.584783	0.429961	4.91293e-18	0.56058	6.37662e-32	0.216756	2.67316e-05	0.166022	0.00137144	0.419286	3.83108e-17
SLC39A10	turquoise	-0.170542	0.00100541	0.0491992	0.345962	0.147437	0.00453838	0.272496	1.05099e-07	-0.0637052	0.222152	-0.0929907	0.0744074	-0.0847617	0.10403	0.0562425	0.281225
SYNJ1	turquoise	0.019744	0.705416	-0.0220048	0.673525	0.00327769	0.949966	0.783381	8.4788e-78	0.429288	5.60353e-18	0.134982	0.00943126	0.17354	0.000814803	0.668044	4.85779e-49
ATP10A	turquoise	-0.0765403	0.142252	0.0113854	0.827451	0.0795146	0.127344	0.243473	2.21762e-06	0.0936268	0.0724376	-0.0150711	0.772933	0.000563392	0.991394	0.147478	0.00452702
GNMT	turquoise	-0.155623	0.00272146	0.141914	0.00632086	0.0135007	0.796043	-0.212845	3.75462e-05	-0.120732	0.0203507	-0.0631348	0.226328	-0.0999477	0.0550826	-0.198102	0.000127864
SLC12A8	turquoise	0.149116	0.0040947	-0.318501	3.81935e-10	0.214776	3.17739e-05	0.378483	5.16743e-14	-0.194808	0.000166158	-0.416162	6.89464e-17	-0.473048	5.66469e-22	-0.167522	0.0012382
LPIN2	turquoise	0.226906	1.07517e-05	-0.181856	0.000446748	-0.0509501	0.329048	0.671114	1.23154e-49	0.189933	0.000242959	-0.147077	0.00463917	-0.0685773	0.18871	0.366185	3.75326e-13
DHRS4	turquoise	-0.118048	0.0233372	0.141707	0.00639818	-0.0322506	0.536858	-0.673548	4.10282e-50	-0.105086	0.0436555	0.197691	0.000132148	0.147259	0.00458795	-0.319782	3.21936e-10
QDPR	turquoise	0.0771666	0.139007	-0.00494367	0.924598	-0.0883182	0.0902478	-0.2594	4.35498e-07	-0.347732	6.29938e-12	-0.176037	0.000682144	-0.156605	0.0025554	-0.295501	7.17156e-09
ABHD1	turquoise	-0.119755	0.0213971	0.128284	0.0136593	-0.0134139	0.797325	-0.279579	4.71818e-08	-0.167597	0.00123188	-0.0448407	0.390411	-0.057592	0.269824	-0.176005	0.000683741
COX7C	turquoise	0.0699554	0.179959	-0.0746554	0.152369	0.00748349	0.886079	-0.716042	2.95981e-59	-0.228802	9.0272e-06	-0.0973534	0.0617352	-0.111443	0.0323428	-0.486429	2.58366e-23
NIT1	turquoise	-0.113309	0.0295383	0.0661857	0.204633	0.0561674	0.28187	-0.414063	1.01946e-16	-0.0351601	0.500744	0.231644	6.92613e-06	0.0581926	0.264853	-0.180423	0.000496443
GCDH	turquoise	-0.000596459	0.990889	-0.031573	0.545451	0.0401206	0.442257	-0.629935	3.39246e-42	-0.254753	7.08174e-07	-0.131591	0.0113994	-0.278651	5.24706e-08	-0.561	5.61753e-32
TTYH3	turquoise	0.0880749	0.0911412	-0.243064	2.30902e-06	0.195403	0.000158531	0.334708	4.13918e-11	0.123693	0.0174474	-0.207703	5.81402e-05	-0.251329	1.00734e-06	-0.00628203	0.904273
CLIC1	turquoise	-0.0368912	0.479882	-0.0036321	0.944565	0.0497024	0.341045	-0.75167	2.53383e-68	-0.275079	7.86898e-08	-0.126774	0.0148167	-0.230117	7.98902e-06	-0.59015	5.33044e-36
SLC25A30	turquoise	0.0682067	0.191116	-0.0109182	0.834428	-0.0698935	0.180345	0.562698	3.35786e-32	-0.0312516	0.549552	-0.150036	0.00386843	0.0052787	0.919505	0.271438	1.18225e-07
PFKL	turquoise	-0.0275355	0.598023	-0.125956	0.015479	0.190857	0.00022623	-0.507235	1.60841e-25	-0.0842405	0.106183	-0.00289201	0.955847	-0.214756	3.18303e-05	-0.43314	2.62716e-18
ELOVL2	turquoise	-0.0655897	0.208748	-0.0167633	0.748254	0.101224	0.0520339	0.148398	0.00427953	-0.135095	0.00937124	-0.18895	0.000262011	-0.187587	0.000290743	-0.0959003	0.0657421
COX15	turquoise	-0.0683592	0.190123	0.0167765	0.748063	0.0627715	0.229017	0.291048	1.22901e-08	-0.0316126	0.544947	-0.0805145	0.122614	-0.0904814	0.0826072	0.0468969	0.369027
IP6K2	turquoise	0.221865	1.69908e-05	-0.219156	2.16351e-05	0.00175715	0.973165	-0.295918	6.81526e-09	-0.225461	1.22725e-05	-0.110506	0.0338341	-0.355262	2.03742e-12	-0.38507	1.72504e-14
DIRC2	turquoise	0.0463871	0.37426	-0.0943163	0.0703507	0.0608703	0.243455	0.371568	1.59223e-13	-0.0298377	0.567765	-0.169523	0.00107898	-0.181784	0.000449121	0.0641009	0.219288
LNPEP	turquoise	0.0350354	0.502265	-0.0205054	0.694615	-0.0173163	0.740242	0.679267	2.97051e-51	0.260632	3.82208e-07	0.0675521	0.19542	0.209112	5.16298e-05	0.654812	1.49729e-46
NIT2	turquoise	0.135587	0.00911359	-0.270948	1.24817e-07	0.172015	0.000907108	-0.481146	8.88646e-23	-0.23653	4.35829e-06	-0.273177	9.74084e-08	-0.413351	1.16353e-16	-0.479515	1.29556e-22
GLB1L	turquoise	-0.0302748	0.562104	-0.0114062	0.827141	0.0513	0.325733	0.107814	0.0384469	0.0196232	0.707136	0.0471614	0.366329	-0.0125832	0.809629	0.0214706	0.68101
TRPM4	turquoise	-0.0487463	0.350426	-0.0409498	0.432875	0.110776	0.0333984	-0.456497	2.14986e-20	-0.309873	1.18228e-09	-0.327613	1.11281e-10	-0.332309	5.79938e-11	-0.500625	8.38801e-25
PDE7A	turquoise	0.0610194	0.2423	-0.0387093	0.458489	-0.026421	0.612928	0.226923	1.07351e-05	0.325648	1.45681e-10	0.133455	0.0102768	0.0254101	0.626588	0.267011	1.92389e-07
GPX3	turquoise	-0.388501	9.64663e-15	0.399761	1.36422e-15	-0.0230439	0.659057	-0.160242	0.00201719	0.284454	2.68336e-08	0.460143	9.81329e-21	0.566804	9.55451e-33	0.275479	7.52203e-08
SLC25A13	turquoise	0.0973562	0.0617277	-0.261232	3.58594e-07	0.206704	6.32152e-05	0.457234	1.83613e-20	-0.0630649	0.226843	-0.274508	8.39093e-08	-0.338345	2.46838e-11	0.0130313	0.802986
ACADVL	turquoise	-0.177606	0.000609359	0.163555	0.00161941	0.0134173	0.797275	-0.639299	8.67454e-44	-0.0549407	0.292528	0.264838	2.43567e-07	0.0888175	0.0884356	-0.277363	6.07697e-08
NAGK	turquoise	-0.0883376	0.0901768	0.0255517	0.624666	0.0762858	0.143587	-0.537333	5.4316e-29	0.259268	4.41577e-07	0.311414	9.68734e-10	0.125063	0.0162313	-0.11207	0.0313756
NPC2	turquoise	-0.0901641	0.0836938	0.0255927	0.624111	0.0784712	0.132429	-0.304284	2.41127e-09	0.169093	0.00111156	0.206122	6.63639e-05	0.0653772	0.210229	-0.10582	0.0422005
PIP4K2B	turquoise	0.147166	0.00461391	-0.111017	0.0330124	-0.0416917	0.42458	0.480833	9.55333e-23	0.275928	7.14988e-08	0.116311	0.0254648	0.198855	0.000120364	0.477801	1.92128e-22
PANK1	turquoise	0.0897281	0.0852063	-0.153254	0.00316353	0.0813325	0.118847	0.245003	1.90571e-06	0.131567	0.0114142	0.0273964	0.599874	-0.0625654	0.230552	0.111868	0.031685
ATP5S	turquoise	-0.0110683	0.832185	0.0345637	0.508041	-0.029569	0.571259	0.333038	5.23635e-11	-0.0121098	0.816662	0.0239273	0.646856	0.0768332	0.140727	0.329077	9.09315e-11
ST3GAL4	turquoise	-0.196709	0.000142917	0.085661	0.100397	0.133988	0.00997398	-0.0734676	0.159018	-0.0029819	0.954477	-0.0152786	0.769894	0.0376596	0.470775	-0.0452666	0.385921
PNPLA7	turquoise	-0.039698	0.447084	0.149995	0.00387826	-0.138526	0.00770291	-0.464478	3.81635e-21	-0.213482	3.55418e-05	0.121383	0.0196786	0.00938063	0.857476	-0.198005	0.000128862
MIOX	turquoise	0.0774375	0.137621	-0.134784	0.00953722	0.0733382	0.159755	-0.431438	3.67612e-18	-0.0550931	0.29119	-0.0523329	0.316073	-0.132508	0.0108341	-0.237341	4.03185e-06
MT-ND3	turquoise	-0.107372	0.0392542	0.0792563	0.128589	0.0325908	0.532568	-0.334832	4.06737e-11	-0.0462707	0.375462	0.130597	0.0120412	0.153613	0.00309261	-0.134105	0.00990902
AMPD3	turquoise	0.137818	0.00802369	-0.205206	7.16217e-05	0.0872638	0.0941719	0.334447	4.29446e-11	0.0020887	0.968104	-0.115168	0.0269552	-0.148134	0.00434926	0.0723567	0.165433
MBOAT7	turquoise	0.0402932	0.440295	-0.0692952	0.184112	0.0371157	0.477211	-0.3635	5.72269e-13	-0.0883476	0.09014	0.0645954	0.215746	-0.126952	0.0146758	-0.314432	6.53655e-10
SLC31A1	turquoise	-0.1516	0.00350985	0.113613	0.0291019	0.043882	0.400634	0.45456	3.24789e-20	0.0985851	0.0584986	0.0478491	0.359374	-0.000822736	0.987433	0.179135	0.000545405
MAN2B2	turquoise	-0.257476	5.33226e-07	0.268701	1.59918e-07	-0.0199662	0.702257	0.359782	1.01966e-12	0.00846298	0.87129	0.00709839	0.891905	0.127369	0.0143506	0.205665	6.8937e-05
ECHDC3	turquoise	-0.0959665	0.0655551	0.102804	0.0484585	-0.0107521	0.836911	-0.176984	0.000637313	-0.0684506	0.18953	0.119398	0.0217914	0.0365775	0.483626	-0.105512	0.0428064
ELOVL5	turquoise	0.169006	0.00111821	-0.188674	0.000267594	0.0284511	0.585902	0.410932	1.81835e-16	-0.268469	1.64035e-07	-0.344071	1.07889e-11	-0.324197	1.7753e-10	-0.0645209	0.216277
NUDT2	turquoise	0.104526	0.044796	-0.049409	0.343907	-0.0663433	0.203554	-0.589912	5.7702e-36	-0.177719	0.000604397	-0.115504	0.0265099	-0.157584	0.00239892	-0.403627	6.85052e-16
PANK3	turquoise	0.184991	0.000353734	-0.190707	0.000228884	0.0114137	0.82703	0.819451	9.7626e-91	0.011606	0.824162	-0.2274	1.0274e-05	-0.201476	9.73389e-05	0.340298	1.86493e-11
SLC7A8	turquoise	-0.258008	5.0426e-07	0.280199	4.39445e-08	-0.0336587	0.519218	0.102385	0.0493856	-0.144172	0.00552766	0.0297266	0.569209	-0.00361659	0.944801	-0.0234732	0.653116
NDUFA12	turquoise	0.0910218	0.0807821	-0.194791	0.000166388	0.131569	0.011413	-0.396748	2.31968e-15	-0.196997	0.00013968	-0.22557	1.21504e-05	-0.293889	8.72499e-09	-0.447259	1.50371e-19
GSTA3	turquoise	-0.100073	0.0547762	0.0856189	0.100565	0.0157161	0.763498	-0.0330762	0.526479	0.0607384	0.24448	-0.0224916	0.666731	0.0221952	0.670865	-0.0088592	0.86532
STARD10	turquoise	-0.249839	1.17232e-06	0.192183	0.000204123	0.066147	0.204898	-0.725925	1.25872e-61	-0.108747	0.0367912	0.129258	0.0129563	0.105589	0.0426539	-0.349779	4.6485e-12
IDH3G	turquoise	-0.0258077	0.6212	-0.0344835	0.509025	0.0746214	0.152556	-0.866348	1.05896e-112	-0.249565	1.20543e-06	-0.0745268	0.153078	-0.154627	0.00290008	-0.601962	9.49668e-38
AMDHD2	turquoise	0.06937	0.183638	-0.145579	0.00507975	0.0966839	0.0635555	-0.608362	9.97776e-39	-0.0541757	0.299311	-0.013876	0.790503	-0.17999	0.000512405	-0.424965	1.29652e-17
PLD3	turquoise	-0.326852	1.23543e-10	0.359349	1.09016e-12	-0.0481105	0.356753	-0.366961	3.3205e-13	0.073254	0.160236	0.334603	4.20098e-11	0.305731	2.00783e-09	-0.0961492	0.0650412
SLC37A3	turquoise	0.277774	5.79893e-08	-0.339353	2.13638e-11	0.083257	0.110341	0.519763	6.35812e-27	-0.00725076	0.889599	-0.277303	6.11831e-08	-0.335458	3.72291e-11	0.0618245	0.23613
HSD17B11	turquoise	0.264536	2.51635e-07	-0.335822	3.53556e-11	0.095061	0.0681523	0.270867	1.25951e-07	-0.0459336	0.378953	-0.229016	8.84999e-06	-0.248261	1.37525e-06	-0.0121157	0.816573
GCNT1	turquoise	0.147953	0.00439777	-0.142151	0.00623299	-0.00381253	0.941816	0.29009	1.37842e-08	-0.0881644	0.0908116	-0.29753	5.59298e-09	-0.195446	0.000157995	-0.0221876	0.670971
B3GALNT1	turquoise	0.0164839	0.752312	-0.0153621	0.768671	-0.00101779	0.984454	0.35807	1.32706e-12	-0.0688096	0.187213	-0.0236134	0.651181	0.0296923	0.569654	0.162587	0.00172751
DGUOK	turquoise	0.163482	0.00162738	-0.120092	0.0210316	-0.050348	0.334803	-0.781526	3.35721e-77	-0.273894	8.98942e-08	-0.140765	0.00676234	-0.225839	1.18558e-05	-0.557648	1.53784e-31
CATSPERB	turquoise	0.0723799	0.165297	-0.0897611	0.0850909	0.0233606	0.654672	-0.16891	0.00112563	0.108896	0.0365329	0.00479107	0.926919	-0.0534052	0.306246	-0.0170007	0.744811
NDST1	turquoise	0.236626	4.31826e-06	-0.239429	3.29508e-06	0.00897619	0.863559	0.595608	8.463e-37	0.0364418	0.485252	-0.189798	0.000245497	-0.189159	0.000257845	0.191274	0.000219058
FAR2	turquoise	-0.220515	1.91735e-05	0.0824678	0.113769	0.16712	0.00127266	0.484576	3.99461e-23	0.47556	3.20593e-22	0.117419	0.0240897	0.284723	2.60018e-08	0.592386	2.51857e-36
MCOLN2	turquoise	0.151191	0.00360069	-0.212009	4.0343e-05	0.0793773	0.128005	0.20859	5.39586e-05	0.0821833	0.115026	-0.147983	0.00438952	-0.121229	0.0198365	0.0611388	0.241378
NDUFV3	turquoise	0.0527106	0.312589	-0.0795792	0.127034	0.0347417	0.505857	-0.725676	1.44869e-61	-0.293858	8.75745e-09	-0.194322	0.000172645	-0.26819	1.69135e-07	-0.550587	1.2368e-30
SULT4A1	turquoise	0.295003	7.62047e-09	-0.235021	5.03428e-06	-0.0680026	0.19245	0.0109615	0.83378	-0.0619592	0.235109	-0.143314	0.00581775	-0.149341	0.00403838	-0.0687222	0.187775
ENOX2	turquoise	0.127486	0.0142611	-0.153702	0.00307524	0.0356595	0.494676	0.675984	1.35046e-50	0.186835	0.000307805	-0.0449067	0.389714	-0.0196806	0.706318	0.351416	3.6398e-12
COX6C	turquoise	0.0435424	0.404292	-0.134757	0.00955206	0.114806	0.027442	-0.675564	1.63652e-50	-0.105875	0.042093	-0.122683	0.0183949	-0.136463	0.00867104	-0.436826	1.26107e-18
COX8A	turquoise	-0.0399417	0.444297	-0.022187	0.670979	0.0765866	0.14201	-0.842464	1.29808e-100	-0.252864	8.60673e-07	-0.104497	0.0448556	-0.157613	0.00239445	-0.587831	1.15284e-35
NDUFS4	turquoise	-0.0509214	0.329321	0.0870505	0.0949819	-0.0462536	0.375638	-0.625032	2.2016e-41	-0.166244	0.00135095	0.0455125	0.383343	0.0696697	0.181747	-0.323185	2.0367e-10
MAGT1	turquoise	-0.0393861	0.450664	-0.0451645	0.386995	0.104573	0.0446995	0.670066	1.97173e-49	-0.093252	0.0735931	-0.173729	0.000803952	-0.195082	0.000162613	0.132297	0.010962
ATP6V0D1	turquoise	-0.25418	7.51477e-07	0.242355	2.47614e-06	0.00886804	0.865187	-0.506173	2.10211e-25	-0.0791961	0.128881	0.174825	0.000743812	0.107093	0.0397698	-0.275306	7.6695e-08
NNMT	turquoise	-0.218032	2.38953e-05	0.14713	0.00462418	0.0834088	0.109691	-0.381167	3.31481e-14	0.299975	4.13488e-09	0.17027	0.00102459	0.330234	7.74546e-11	0.0363131	0.486795
DDAH1	turquoise	0.00861127	0.869055	-0.124141	0.0170416	0.144333	0.00547449	0.451951	5.64005e-20	-0.230608	7.6312e-06	-0.384733	1.82574e-14	-0.278924	5.08585e-08	0.0271189	0.603576
EXTL2	turquoise	-0.0115622	0.824815	0.00385768	0.941128	0.00934436	0.858021	0.232681	6.28303e-06	-0.158183	0.0023075	-0.184144	0.000376923	-0.152711	0.00327372	0.00200812	0.969334
XDH	turquoise	0.184336	0.000371541	-0.11106	0.0329452	-0.0871508	0.0946004	0.195421	0.000158301	0.0400888	0.44262	0.0777911	0.135828	-0.0457704	0.380652	0.0797689	0.126128
ATP8A1	turquoise	0.379238	4.56285e-14	-0.295647	7.04446e-09	-0.0955059	0.0668658	0.530913	3.19696e-28	-0.113056	0.0299063	-0.296467	6.37277e-09	-0.330093	7.89863e-11	0.0916349	0.0787515
ACOX3	turquoise	-0.21483	3.16248e-05	0.211351	4.26809e-05	-0.000633674	0.990321	-0.0875643	0.09304	-0.0821602	0.115128	0.0113538	0.827922	0.0427475	0.412934	-0.00155944	0.976183
NAALADL2	turquoise	0.244517	1.99992e-06	-0.306558	1.80762e-09	0.083063	0.111176	0.328449	9.9164e-11	-0.0851405	0.102487	-0.248231	1.37936e-06	-0.321444	2.57608e-10	0.00176847	0.972992
GLOD4	turquoise	-0.0349918	0.502797	0.122984	0.0181082	-0.110588	0.0337004	0.158648	0.00223883	-0.131931	0.0111869	-0.0391571	0.453304	-0.0573988	0.271436	-0.0407869	0.43471
ALOX5	turquoise	0.00137323	0.979026	0.0358305	0.492608	-0.0463834	0.374298	0.240845	2.87079e-06	0.386624	1.32702e-14	0.321834	2.44428e-10	0.184756	0.000360049	0.291763	1.1279e-08
CACNA2D2	turquoise	0.139439	0.00730587	-0.0420427	0.420687	-0.118283	0.0230617	0.391162	6.11663e-15	-0.2062	6.59358e-05	-0.139855	0.0071315	-0.136453	0.00867566	0.045687	0.381521
KCNN4	turquoise	0.0765874	0.142006	-0.0865679	0.0968357	0.0142249	0.785361	-0.13609	0.00885713	-0.118738	0.0225354	-0.036449	0.485166	-0.0822449	0.114753	-0.174631	0.000754138
RRM1	turquoise	0.0975606	0.0611806	-0.318181	3.9852e-10	0.277504	5.9803e-08	0.432177	3.17808e-18	0.0628713	0.228276	-0.221927	1.68976e-05	-0.316359	5.07293e-10	0.00835797	0.872874
NT5DC3	turquoise	-0.208492	5.44053e-05	0.182842	0.000415289	0.0271728	0.602856	0.301621	3.3684e-09	0.129225	0.0129796	0.0174917	0.737708	0.186466	0.000316542	0.364068	5.23635e-13
SARDH	turquoise	-0.0158289	0.761852	0.0788887	0.130376	-0.0790396	0.129641	-0.0897216	0.0852289	-0.035438	0.497363	-0.0424888	0.41577	-0.0463133	0.375021	-0.0745811	0.152778
HS6ST2	turquoise	0.169754	0.00106192	-0.0971094	0.0623937	-0.0866999	0.0963258	0.194457	0.000170817	-0.0878453	0.091991	-0.165013	0.00146828	-0.0796249	0.126816	0.0256747	0.623001
CES3	turquoise	-0.0410237	0.432045	-0.0647607	0.214571	0.131026	0.0117602	-0.0281258	0.590195	0.0798631	0.12568	-0.0423116	0.417719	-0.0803947	0.123174	-0.0469937	0.368038
DBT	turquoise	-0.0673905	0.196494	0.0999982	0.0549593	-0.0422416	0.418491	0.622271	6.21958e-41	-0.0641358	0.219036	-0.209913	4.82425e-05	-0.124168	0.0170168	0.209775	4.88107e-05
PCK2	turquoise	-0.124192	0.0169957	-0.0542158	0.298952	0.219705	2.06068e-05	-0.185044	0.000352334	0.17415	0.000780365	0.112936	0.0300817	-0.109847	0.0349169	-0.157542	0.00240545
GMPR	turquoise	-0.276046	7.05514e-08	0.270387	1.32809e-07	0.000667825	0.989799	-0.230026	8.05706e-06	-0.121332	0.0197314	0.107342	0.0393093	0.0711259	0.172764	-0.160151	0.0020293
SMPDL3B	turquoise	-0.0466664	0.371388	0.0273642	0.600303	0.0230007	0.659656	-0.172475	0.000878274	-0.2341	5.49464e-06	-0.299829	4.21059e-09	-0.232968	6.11541e-06	-0.332715	5.4786e-11
SLC4A1AP	turquoise	0.0766048	0.141915	-0.128962	0.0131667	0.0670938	0.198476	0.559874	7.88727e-32	0.0855674	0.10077	-0.0256773	0.622965	-0.151207	0.00359712	0.169897	0.0010514
HMGCS1	turquoise	-0.12242	0.0186479	-0.0746369	0.15247	0.243013	2.32074e-06	0.398921	1.58264e-15	0.0178405	0.732676	-0.000115288	0.998239	-0.114238	0.0282229	0.110124	0.0344573
MOCS3	turquoise	0.129141	0.0130387	-0.182784	0.000417078	0.0699149	0.180211	0.461367	7.52608e-21	-0.0490748	0.347184	-0.228664	9.14337e-06	-0.312964	7.91927e-10	-0.0246175	0.637388
GBA	turquoise	-0.169089	0.00111184	0.122738	0.018342	0.0539122	0.301671	-0.00881546	0.865979	0.0799599	0.125221	0.0158674	0.761289	0.0394425	0.450016	-0.013097	0.802013
COX17	turquoise	0.00354909	0.94583	-0.10219	0.0498233	0.123146	0.0179553	-0.65125	6.66897e-46	-0.25291	8.56583e-07	-0.214637	3.21597e-05	-0.273507	9.38727e-08	-0.539173	3.24527e-29
UGCG	turquoise	0.0819205	0.116196	-0.0978486	0.0604166	0.0217686	0.676831	0.48662	2.46974e-23	0.46664	2.37063e-21	0.145381	0.00514056	0.076554	0.14218	0.40775	3.25342e-16
ST8SIA6	turquoise	-0.00128144	0.980428	0.0762723	0.143658	-0.0935879	0.0725569	0.323935	1.83965e-10	-0.0231551	0.657517	-0.118678	0.022604	0.0209716	0.688031	0.224204	1.37586e-05
PTGES2	turquoise	0.13617	0.008817	-0.107654	0.0387387	-0.0324236	0.534674	-0.840395	1.1598e-99	-0.184921	0.000355602	-0.0901766	0.0836507	-0.195599	0.000156094	-0.582319	7.03525e-35
TK2	turquoise	0.0544583	0.296793	0.0102846	0.84391	-0.0795119	0.127357	0.222717	1.57376e-05	-0.0175786	0.736453	-0.0110221	0.832875	-0.0461445	0.376766	0.071801	0.168713
MCOLN1	turquoise	-0.115401	0.0266453	0.032545	0.533144	0.100699	0.0532714	-0.526786	9.79628e-28	-0.00741901	0.887054	0.0259586	0.61916	-0.099199	0.0569385	-0.392911	4.52393e-15
PNPLA8	turquoise	-0.0351243	0.50118	0.0225992	0.665233	0.0148129	0.77672	0.689683	2.12814e-53	0.0806611	0.121932	-0.0384234	0.461818	-0.0361264	0.489039	0.32509	1.57226e-10
SLC22A5	turquoise	-0.151506	0.00353059	0.0971269	0.0623461	0.0643346	0.217608	0.381439	3.16793e-14	0.00759267	0.884428	0.0889581	0.0879308	0.038584	0.459946	0.276462	6.73099e-08
UPRT	turquoise	0.170235	0.00102707	-0.229307	8.61395e-06	0.0776401	0.136591	0.49173	7.3195e-24	-0.0647459	0.214676	-0.224667	1.31919e-05	-0.300048	4.09751e-09	0.0355352	0.496183
SLC26A5	turquoise	-0.019408	0.710202	-0.00834144	0.873123	0.0341706	0.51288	0.113325	0.0295149	-0.0815514	0.117855	-0.0595909	0.253523	-0.0374235	0.473563	0.080861	0.121007
HK2	turquoise	-0.0591919	0.256721	0.032086	0.538938	0.0324465	0.534385	0.298185	5.15985e-09	0.0669764	0.199264	-0.126764	0.0148244	-0.200426	0.000106013	-0.00649128	0.9011
NDUFA4L2	turquoise	-0.00822971	0.874808	-0.0282342	0.588763	0.0453016	0.385554	-0.310025	1.15934e-09	0.233462	5.83661e-06	0.0661747	0.204708	0.114928	0.0272778	-0.0312592	0.549454
C1GALT1	turquoise	-0.00616216	0.906091	-0.0807232	0.121644	0.108255	0.0376572	0.562372	3.70653e-32	0.473383	5.25222e-22	0.181549	0.000456982	0.0588156	0.259762	0.41236	1.3975e-16
DHRS4L1	turquoise	-0.0629459	0.227723	0.0512411	0.32629	0.0131454	0.801297	-0.519304	7.17447e-27	-0.0601916	0.24876	0.174984	0.000735466	0.0646981	0.215015	-0.171991	0.000908629
TXNRD2	turquoise	-0.000954814	0.985416	0.0683177	0.190393	-0.0840636	0.106922	-0.585285	2.6697e-35	-0.23913	3.39223e-06	-0.0833335	0.110013	-0.114968	0.0272239	-0.390371	7.0074e-15
GSR	turquoise	-0.199647	0.000112918	0.0839318	0.107475	0.139742	0.00717832	0.207202	6.06361e-05	-0.104005	0.0458791	-0.0165955	0.75069	-0.0379111	0.467816	0.0496344	0.341707
FN3KRP	turquoise	-0.179226	0.000541817	0.103044	0.0479323	0.0908936	0.0812121	-0.240002	3.11686e-06	0.10373	0.0464591	0.281051	3.98359e-08	0.159087	0.00217568	-0.0355236	0.496324
GUCY2D	turquoise	-0.189991	0.000241871	0.110751	0.0334372	0.0944599	0.0699225	-0.458413	1.42549e-20	-0.108606	0.0370384	-0.0145275	0.78091	0.0368656	0.480187	-0.222009	1.6773e-05
PMVK	turquoise	-0.0908466	0.0813703	0.0110677	0.832194	0.0974281	0.0615347	-0.849068	9.59857e-104	-0.12195	0.0191096	0.061723	0.236902	-0.0112063	0.830125	-0.458225	1.48405e-20
STS	turquoise	-0.205695	6.87693e-05	0.171091	0.000967658	0.0384083	0.461993	0.399897	1.33174e-15	0.12728	0.0144201	0.109658	0.0352338	0.125635	0.0157456	0.296983	5.98182e-09
SLC35F5	turquoise	0.176895	0.000641419	-0.174673	0.000751898	0.00132419	0.979775	0.73174	4.52304e-63	-0.0617443	0.23674	-0.333004	5.26125e-11	-0.282923	3.20735e-08	0.180612	0.000489586
SLC24A1	turquoise	0.0258696	0.620363	-0.0219933	0.673686	-0.00423713	0.935349	0.538022	4.48004e-29	0.0389485	0.455715	-0.0466955	0.371088	-0.0207866	0.69064	0.303701	2.59518e-09
SLC39A1	turquoise	-0.0811154	0.119838	0.0134246	0.797167	0.0825724	0.11331	0.0985306	0.0586386	0.186354	0.000319239	0.1361	0.00885206	-0.0202264	0.698565	-0.00462578	0.929434
SDHB	turquoise	0.146486	0.00480869	-0.227369	1.0304e-05	0.104301	0.045261	-0.33257	5.59133e-11	-0.188395	0.000273366	-0.24973	1.18539e-06	-0.389512	8.11797e-15	-0.50103	7.5883e-25
FECH	turquoise	-0.0556803	0.28607	-0.0376885	0.470435	0.115197	0.0269165	0.100648	0.0533928	-0.0388695	0.45663	-0.135775	0.00901719	-0.136039	0.00888293	-0.0383408	0.462781
ACER2	turquoise	0.00313123	0.952199	0.0312023	0.550181	-0.0427618	0.412778	0.70202	4.64708e-56	0.0607607	0.244306	-0.0830835	0.111088	-0.0261925	0.616005	0.375748	8.0909e-14
PIK3CB	turquoise	0.00922638	0.859795	-0.140888	0.00671377	0.164474	0.00152264	0.448628	1.13128e-19	-0.0104556	0.841348	-0.194214	0.000174122	-0.22187	1.69837e-05	0.0883247	0.0902237
SLCO2A1	turquoise	-0.128681	0.0133686	0.148583	0.00423111	-0.0278086	0.594396	0.305028	2.19492e-09	0.269381	1.4841e-07	0.177687	0.000605807	0.328265	1.01726e-10	0.403289	7.27851e-16
SLC39A8	turquoise	-0.0318856	0.541478	0.0237201	0.649709	0.00944889	0.85645	0.130678	0.0119873	-0.0073438	0.888191	-0.148323	0.00429921	-0.0819094	0.116245	0.0185828	0.722003
SLC2A8	turquoise	0.0579517	0.266839	-0.0723726	0.16534	0.0193333	0.711267	-0.715478	4.01424e-59	-0.112628	0.0305371	0.0617088	0.23701	-0.0835891	0.108923	-0.437248	1.15863e-18
PIGQ	turquoise	0.00638503	0.902711	-0.0782693	0.133432	0.0898302	0.08485	-0.821159	2.02176e-91	-0.151508	0.00353011	0.0435505	0.404205	-0.10184	0.050614	-0.495863	2.69629e-24
KCNQ2	turquoise	-0.0104384	0.841606	-0.0670407	0.198832	0.0964207	0.0642833	-0.11441	0.0279843	0.046356	0.37458	-0.03276	0.530442	-0.00505435	0.922915	-0.0611793	0.241066
MTHFD2	turquoise	0.0404878	0.438089	-0.138532	0.0077002	0.123257	0.0178514	0.334053	4.53963e-11	0.00201063	0.969295	-0.41783	5.04152e-17	-0.357425	1.4648e-12	-0.0974026	0.0616031
ALG11	turquoise	0.0392229	0.452544	0.00969426	0.852764	-0.0601206	0.24932	0.727935	4.02623e-62	0.0909047	0.0811747	-0.0168649	0.74678	0.04416	0.397652	0.425484	1.17299e-17
ABCB10	turquoise	0.079652	0.126686	-0.114626	0.0276876	0.0454776	0.383709	0.687241	6.90011e-53	0.131206	0.0116442	-0.0896489	0.0854832	-0.0906784	0.081938	0.286173	2.19346e-08
ACO2	turquoise	0.0123746	0.812726	-0.0161564	0.757078	0.00500463	0.923671	0.516868	1.35761e-26	-0.102865	0.0483242	-0.156229	0.00261777	-0.189012	0.000260759	0.0341403	0.513254
CA11	turquoise	-0.39634	2.49126e-15	0.427394	8.10388e-18	-0.0479202	0.35866	-0.408662	2.75518e-16	0.267601	1.80402e-07	0.585064	2.87072e-35	0.61582	6.76472e-40	0.182336	0.000431179
ALDH16A1	turquoise	-0.111644	0.0320289	-0.00383844	0.941421	0.141491	0.00648031	-0.600883	1.38157e-37	0.190104	0.000239783	0.19427	0.000173352	0.0499562	0.338583	-0.256582	5.8551e-07
NAT10	turquoise	0.153314	0.00315168	-0.238069	3.75881e-06	0.10929	0.0358561	0.392019	5.27775e-15	0.14617	0.00490162	-0.0181342	0.728447	-0.148401	0.00427874	0.138819	0.00757343
HEXDC	turquoise	0.0031888	0.951322	0.00847404	0.871123	-0.0144767	0.781658	-0.797726	1.25485e-82	-0.0673379	0.196844	0.205323	7.0925e-05	0.0341661	0.512936	-0.349046	5.18466e-12
SLC35A5	turquoise	0.00231124	0.964708	-0.0608056	0.243957	0.0730307	0.161518	0.694739	1.79376e-54	0.0144497	0.782054	-0.139229	0.00739572	-0.102985	0.0480606	0.281768	3.66691e-08
MMADHC	turquoise	0.198416	0.000124679	-0.152434	0.00333122	-0.0527734	0.312012	0.483918	4.6595e-23	-0.207468	5.92969e-05	-0.306635	1.78992e-09	-0.330978	6.98383e-11	-0.0809532	0.120583
PGM3	turquoise	0.178836	0.000557383	-0.114239	0.0282211	-0.0764507	0.142721	0.522739	2.89377e-27	-0.210176	4.71761e-05	-0.295392	7.26731e-09	-0.241678	2.64624e-06	0.0548521	0.293309
HSD17B1	turquoise	0.0579911	0.266513	-0.112706	0.0304209	0.0696047	0.182156	-0.530981	3.13866e-28	-0.168886	0.00112747	-0.0847145	0.104224	-0.153899	0.00303709	-0.289615	1.45875e-08
PIK3CA	turquoise	0.00618445	0.905753	-0.0468498	0.369509	0.050877	0.329743	0.71155	3.28023e-58	0.292123	1.08011e-08	0.0244658	0.639463	0.0896044	0.0856391	0.524918	1.61804e-27
GSTO2	turquoise	-0.167154	0.00126972	0.188847	0.000264078	-0.0309342	0.553615	-0.259836	4.15882e-07	-0.0484054	0.353809	0.21405	3.38373e-05	0.0979116	0.0602505	-0.0486465	0.351414
MGAT1	turquoise	-0.307667	1.56922e-09	0.269359	1.4876e-07	0.0406682	0.436049	-0.480247	1.09424e-22	0.334421	4.31045e-11	0.35913	1.12756e-12	0.303168	2.77509e-09	-0.0671318	0.198221
DDHD1	turquoise	0.0791426	0.12914	-0.0316743	0.544162	-0.0573887	0.271521	0.568671	5.36424e-33	0.367389	3.10244e-13	0.0448774	0.390024	0.22365	1.44674e-05	0.672998	5.26495e-50
TSTA3	turquoise	0.122426	0.0186426	-0.221377	1.77508e-05	0.126286	0.0152088	-0.409492	2.36757e-16	-0.146669	0.0047554	-0.156994	0.00249206	-0.278924	5.08607e-08	-0.415552	7.72584e-17
CHSY3	turquoise	0.0723644	0.165387	-0.167014	0.00128196	0.119759	0.0213925	0.277403	6.04915e-08	0.113665	0.0290277	-0.0967154	0.0634689	-0.0343459	0.510719	0.184553	0.000365566
LDHB	turquoise	-0.173832	0.000798114	0.227447	1.02296e-05	-0.0709148	0.174045	-0.072739	0.163204	0.209412	5.03351e-05	0.354072	2.44007e-12	0.405912	4.54014e-16	0.186627	0.000312704
PI4KB	turquoise	0.103477	0.0469978	-0.111057	0.03295	0.0118523	0.820493	-0.0462331	0.37585	0.0669592	0.19938	0.141494	0.00647903	-0.0276556	0.596427	-0.0263825	0.613447
DAGLA	turquoise	-0.214261	3.3226e-05	0.246307	1.67331e-06	-0.0449421	0.38934	0.453349	4.1985e-20	0.199834	0.000111222	0.215454	2.99532e-05	0.20513	7.20704e-05	0.354628	2.24294e-12
STARD3	turquoise	-0.0344786	0.509086	-0.0476917	0.360959	0.101717	0.0508962	-0.0881536	0.0908515	0.0368217	0.480709	0.0336189	0.519712	-0.0046899	0.928458	-0.0492363	0.345599
GLB1	turquoise	-0.0383852	0.462263	-0.0315674	0.545522	0.0863837	0.097551	0.406867	3.81874e-16	-0.03672	0.481924	-0.182118	0.000438187	-0.178473	0.000572303	0.0267725	0.60821
CHPF	turquoise	-0.112304	0.0310218	0.114212	0.0282586	-0.00498095	0.924031	-0.469249	1.32838e-21	-0.19744	0.000134828	-0.13359	0.0101994	-0.127668	0.0141214	-0.394419	3.48303e-15
NDUFV2	turquoise	0.128746	0.0133222	-0.144076	0.0055592	0.0221078	0.672085	-0.734447	9.33534e-64	-0.229301	8.61867e-06	-0.223449	1.47321e-05	-0.263285	2.87916e-07	-0.502124	5.78533e-25
IDH3A	turquoise	-0.0746568	0.152361	0.120119	0.0210023	-0.058447	0.262766	0.759745	1.35305e-70	0.173508	0.000816666	0.122132	0.0189294	0.186836	0.000307794	0.505796	2.31157e-25
SGPL1	turquoise	0.0632006	0.225843	-0.0951901	0.0677769	0.0413732	0.428129	0.639495	8.02286e-44	0.0959941	0.0654773	-0.138302	0.0078029	-0.178349	0.000577465	0.225366	1.23787e-05
PTGS2	turquoise	-0.0927738	0.075089	0.00877365	0.866609	0.10265	0.0487973	0.179544	0.000529403	0.201576	9.6549e-05	0.261423	3.51354e-07	0.129301	0.012926	0.23124	7.19372e-06
ALG14	turquoise	0.0412297	0.429735	-0.147036	0.0046508	0.132957	0.0105663	-0.313342	7.53826e-10	-0.307611	1.58033e-09	-0.318029	4.06668e-10	-0.379731	4.20562e-14	-0.442936	3.66144e-19
THEM5	turquoise	0.270186	1.35793e-07	-0.218913	2.21057e-05	-0.0577121	0.268824	0.0848061	0.103849	0.167744	0.00121957	-0.0200815	0.700621	-0.093236	0.0736426	0.0769094	0.140333
HSD17B8	turquoise	-0.147811	0.00443602	0.0780382	0.134585	0.0836255	0.108768	-0.702079	4.50811e-56	-0.112702	0.0304261	0.18042	0.000496554	0.0255469	0.624731	-0.376852	6.75468e-14
STARD13	turquoise	-0.00553992	0.915536	0.0687171	0.187808	-0.0789478	0.130088	0.42134	2.59504e-17	0.18723	0.000298736	0.0805353	0.122517	0.225811	1.18856e-05	0.427391	8.10943e-18
NPC1	turquoise	-0.0294471	0.572847	-0.0324614	0.534197	0.0765549	0.142176	0.538943	3.4615e-29	0.237503	3.96965e-06	0.0904345	0.0827671	0.0797384	0.126274	0.39351	4.07863e-15
ILVBL	turquoise	-0.311741	9.28513e-10	0.267927	1.74079e-07	0.0474441	0.363461	-0.693209	3.81318e-54	0.0777762	0.135903	0.44226	4.20371e-19	0.290535	1.30692e-08	-0.192712	0.000195871
NDUFB9	turquoise	0.0979959	0.0600287	-0.171369	0.000949064	0.0938089	0.0718815	-0.658172	3.58995e-47	-0.198896	0.000119967	-0.204714	7.4601e-05	-0.258514	4.78156e-07	-0.522934	2.74712e-27
ISCA1	turquoise	0.329734	8.30167e-11	-0.312189	8.76023e-10	-0.0142542	0.784931	0.437621	1.07515e-18	0.0170698	0.74381	-0.223546	1.46041e-05	-0.232202	6.57292e-06	0.128413	0.0135643
ALG10	turquoise	0.00526968	0.919642	-0.111204	0.0327174	0.132285	0.0109694	0.691947	7.07534e-54	0.0347969	0.50518	-0.136164	0.00882002	-0.135046	0.00939735	0.308356	1.43664e-09
SAT2	turquoise	-0.0870615	0.0949402	0.114541	0.0278034	-0.0362997	0.486956	-0.788147	2.31927e-79	-0.175058	0.000731584	0.0523018	0.316362	0.0161005	0.757892	-0.406248	4.27217e-16
SCN1B	turquoise	0.231242	7.1921e-06	-0.16521	0.00144892	-0.0770273	0.139724	-0.224065	1.3933e-05	0.00806143	0.877348	-0.122801	0.0182815	-0.0768243	0.140773	-0.157496	0.00241268
COQ4	turquoise	0.114119	0.0283884	-0.0834434	0.109543	-0.035628	0.495058	-0.848163	2.63174e-103	-0.288474	1.67098e-08	-0.0740328	0.155827	-0.199998	0.000109754	-0.583539	4.72818e-35
ABHD13	turquoise	-0.0139149	0.789929	0.0727696	0.163026	-0.073749	0.157423	0.697429	4.7107e-55	0.218416	2.31001e-05	0.122811	0.0182717	0.08488	0.103546	0.43876	8.54982e-19
LPIN3	turquoise	-0.041867	0.422632	0.017923	0.731487	0.0289031	0.579961	-0.0227959	0.662499	0.265858	2.18095e-07	0.464387	3.89298e-21	0.206704	6.3217e-05	0.234366	5.3576e-06
CLCN3	turquoise	0.116863	0.0247713	-0.176144	0.000676931	0.0766647	0.141603	0.672444	6.7647e-50	-0.133574	0.0102082	-0.276494	6.70661e-08	-0.309616	1.22197e-09	0.100245	0.0543594
POFUT2	turquoise	0.106684	0.0405377	-0.123549	0.0175796	0.0235114	0.652589	0.124609	0.0166254	-0.00034831	0.99468	0.121184	0.0198821	-0.0557377	0.285572	0.0470864	0.367093
GLYCTK	turquoise	0.056808	0.276409	-0.139658	0.00721361	0.104678	0.0444831	-0.478811	1.52354e-22	-0.184608	0.000364044	-0.0815766	0.117741	-0.259427	4.34252e-07	-0.370888	1.77583e-13
SLC5A3	turquoise	0.0260894	0.617395	-0.0855292	0.100923	0.0747608	0.151788	0.601167	1.25199e-37	0.29109	1.22279e-08	0.0491203	0.346737	0.134786	0.00953594	0.598965	2.68023e-37
CKMT1B	turquoise	-0.0655843	0.208786	0.0668812	0.199905	-0.00313664	0.952117	-0.418385	4.54145e-17	-0.121712	0.0193463	0.0051237	0.921861	-0.10581	0.0422186	-0.287038	1.98067e-08
SMOX	turquoise	-0.0797405	0.126263	0.00215043	0.967162	0.0949546	0.0684629	-0.239004	3.43397e-06	-0.242217	2.50984e-06	-0.199329	0.000115852	-0.10403	0.0458251	-0.262095	3.27065e-07
PTDSS1	turquoise	0.0105011	0.840667	-0.252079	9.32926e-07	0.301634	3.36307e-09	0.182267	0.000433372	0.110354	0.0340811	-0.193588	0.000182892	-0.251116	1.0294e-06	-0.0764736	0.142601
CYB5B	turquoise	-0.207639	5.84547e-05	0.102971	0.0480912	0.125775	0.0156292	0.272759	1.02062e-07	0.026446	0.612593	0.0680347	0.19224	0.122972	0.018119	0.163817	0.00159128
ALDH4A1	turquoise	-0.216683	2.69049e-05	0.17979	0.000519947	0.0410092	0.432208	-0.316506	4.97528e-10	-0.148491	0.00425513	0.115472	0.0265514	0.00737102	0.88778	-0.212584	3.83996e-05
PAPSS2	turquoise	-0.0212148	0.684606	-0.064528	0.216226	0.106481	0.0409232	0.295317	7.33405e-09	0.17065	0.000997831	0.00729236	0.88897	0.0924131	0.0762337	0.214549	3.2405e-05
SLC19A2	turquoise	0.279809	4.5956e-08	-0.346378	7.6928e-12	0.0895305	0.0858989	0.396845	2.28027e-15	-0.0489364	0.348548	-0.232827	6.19716e-06	-0.341334	1.60585e-11	0.017668	0.735162
THNSL2	turquoise	-0.101079	0.0523741	0.15299	0.00321673	-0.0671042	0.198406	-0.334736	4.12294e-11	-0.0617101	0.237	0.181043	0.000474344	0.180303	0.000500825	-0.0593834	0.255182
UGDH	turquoise	0.303641	2.61467e-09	-0.33428	4.39686e-11	0.0452551	0.386042	0.44035	6.19915e-19	-0.125485	0.0158719	-0.285621	2.34041e-08	-0.347564	6.45823e-12	-0.0282868	0.588069
FPGS	turquoise	0.11271	0.0304145	-0.119319	0.0218785	0.0108553	0.835368	-0.727394	5.47823e-62	-0.0948325	0.0688208	0.0711674	0.172513	-0.159295	0.00214634	-0.487729	1.90017e-23
SLC27A3	turquoise	-0.340092	1.92107e-11	0.394787	3.26716e-15	-0.0761116	0.144506	-0.445577	2.12912e-19	0.201462	9.745e-05	0.556199	2.3687e-31	0.52061	5.08577e-27	0.0720773	0.167076
ASNA1	turquoise	0.0660402	0.205632	-0.185947	0.000329196	0.151124	0.00361573	-0.476605	2.52646e-22	-0.197318	0.000136141	-0.240292	3.03e-06	-0.388034	1.04456e-14	-0.56933	4.37219e-33
KCTD18	turquoise	-0.00146332	0.977651	0.0438645	0.400821	-0.0529334	0.310545	0.754503	4.13483e-69	0.101298	0.0518624	0.013381	0.797812	0.0843189	0.105857	0.433723	2.34077e-18
CLCN4	turquoise	-0.00477641	0.927142	-0.0603669	0.247382	0.0811618	0.119626	0.375849	7.95772e-14	0.170488	0.00100914	-0.0575466	0.270202	-0.0161049	0.757828	0.204806	7.40325e-05
MAN1A2	turquoise	-0.00560816	0.9145	-0.00964834	0.853453	0.0189041	0.7174	0.80221	3.22098e-84	0.22052	1.91638e-05	-0.0532198	0.307931	0.101817	0.0506666	0.598616	3.02232e-37
ABHD8	turquoise	-0.12365	0.0174868	0.13884	0.00756413	-0.021814	0.676195	-0.648721	1.90264e-45	0.12327	0.0178388	0.350826	3.97634e-12	0.283538	2.98588e-08	-0.162928	0.00168866
PFKM	turquoise	0.106719	0.0404712	-0.073351	0.159682	-0.0391588	0.453284	0.35386	2.51945e-12	0.128219	0.0137078	0.0651859	0.21157	0.104186	0.0454996	0.241048	2.81454e-06
FXN	turquoise	0.0535499	0.304936	-0.0845564	0.104874	0.0399235	0.444505	-0.200153	0.000108383	-0.0566947	0.277369	-0.124747	0.0165046	-0.0904159	0.0828306	-0.143074	0.00590123
ALDH18A1	turquoise	0.269554	1.45598e-07	-0.311055	1.01484e-09	0.0580177	0.266293	0.41082	1.85597e-16	-0.163635	0.00161079	-0.368108	2.76805e-13	-0.43498	1.82315e-18	-0.139735	0.00718121
DGKE	turquoise	0.101927	0.0504169	0.0295688	0.571261	-0.161693	0.0018331	0.453799	3.81725e-20	0.226438	1.12236e-05	0.166457	0.00133147	0.272329	1.07075e-07	0.541186	1.84029e-29
MGAT4A	turquoise	0.0841331	0.106631	-0.10066	0.0533645	0.0225666	0.665688	0.362485	6.70516e-13	0.00310058	0.952667	-0.245678	1.78179e-06	-0.143754	0.00566728	0.114069	0.028458
ACBD4	turquoise	-0.11942	0.021767	0.122469	0.018601	-0.0065692	0.899919	-0.716796	1.96767e-59	0.0325089	0.533599	0.386968	1.25191e-14	0.2363	4.45549e-06	-0.175451	0.000711363
B4GALT2	turquoise	0.122889	0.0181982	-0.102806	0.0484538	-0.0222097	0.670663	-0.698231	3.15265e-55	-0.176621	0.000654157	-0.101843	0.0506074	-0.098016	0.0599761	-0.459076	1.23562e-20
ATP6V0E1	turquoise	-0.137453	0.00819364	0.0309208	0.553786	0.129726	0.0126296	-0.528409	6.31815e-28	-0.133255	0.0103924	-0.0181678	0.727963	-0.12698	0.0146541	-0.391984	5.31003e-15
FIG4	turquoise	0.049246	0.345503	-0.00984599	0.850486	-0.0480149	0.35771	0.119698	0.0214595	0.00330401	0.949565	0.0159065	0.76072	-0.0369923	0.478678	0.0300581	0.564908
CHRNA2	turquoise	-0.275169	7.78969e-08	0.268491	1.63641e-07	0.00195897	0.970084	-0.102141	0.0499326	-0.2499	1.16509e-06	-0.0919829	0.0776173	0.0130037	0.803395	-0.139684	0.00720277
SLC9A6	turquoise	-0.166042	0.00136956	-0.00341801	0.947827	0.207573	5.87796e-05	0.513179	3.53127e-26	0.450665	7.39104e-20	0.222172	1.65291e-05	0.251241	1.01636e-06	0.495819	2.72505e-24
MFSD11	turquoise	-0.0709932	0.173569	-0.037499	0.472671	0.13371	0.0101307	0.380438	3.7409e-14	0.0558027	0.285011	-0.0638279	0.221261	-0.144679	0.0053621	0.108079	0.0379701
HIBCH	turquoise	-0.0581802	0.264955	0.0196407	0.706886	0.0467345	0.370689	-0.0025364	0.961272	-0.172979	0.000847716	-0.0610197	0.242298	-0.129017	0.0131274	-0.0601269	0.24927
A4GALT	turquoise	-0.441233	5.18156e-19	0.481898	7.46263e-23	-0.0609501	0.242836	-0.316788	4.79374e-10	0.362976	6.21155e-13	0.598564	3.0776e-37	0.593619	1.66176e-36	0.221116	1.81703e-05
GLRX3	turquoise	0.0205403	0.694121	-0.156953	0.00249872	0.170663	0.000996951	-0.282759	3.26902e-08	-0.0753976	0.148322	-0.127774	0.0140415	-0.287493	1.87697e-08	-0.308117	1.48139e-09
UQCRH	turquoise	0.20596	6.72655e-05	-0.264938	2.40958e-07	0.0783489	0.133036	-0.65245	4.04021e-46	-0.223948	1.40813e-05	-0.213357	3.5927e-05	-0.334191	4.4521e-11	-0.563683	2.48756e-32
MT-CYB	turquoise	-0.0664318	0.20295	0.0627908	0.228873	0.00300438	0.954134	0.120513	0.0205819	0.020226	0.698571	0.158002	0.00233483	0.139774	0.00716507	0.129035	0.0131146
NUDT21	turquoise	0.0599773	0.250452	-0.0629842	0.22744	0.0051401	0.921612	0.710467	5.81736e-58	0.210295	4.67023e-05	0.100328	0.054159	0.0605668	0.245817	0.427638	7.72887e-18
ALG5	turquoise	-0.176634	0.000653571	0.138681	0.00763413	0.04326	0.40735	-0.328374	1.00203e-10	-0.232412	6.44442e-06	-0.0859944	0.0990758	-0.146842	0.00470597	-0.389693	7.87029e-15
ABCC1	turquoise	0.0369616	0.479044	-0.127866	0.0139719	0.114267	0.0281815	0.434028	2.20323e-18	0.0363133	0.486794	-0.11116	0.032786	-0.101428	0.0515609	0.204582	7.54225e-05
PAPSS1	turquoise	-0.059968	0.250525	-0.102806	0.0484535	0.201687	9.56747e-05	0.315635	5.58088e-10	-0.0548692	0.293158	-0.153848	0.00304691	-0.171359	0.000949762	0.00899637	0.863255
CLCN5	turquoise	0.0786958	0.131322	-0.156155	0.00263026	0.09846	0.0588207	0.425678	1.12993e-17	0.191566	0.000214151	-0.0890861	0.087473	-0.0169435	0.745641	0.36314	6.05421e-13
ACAD8	turquoise	-0.251416	9.98432e-07	0.182057	0.000440176	0.0807103	0.121704	0.0429208	0.411041	-0.059478	0.254425	-0.0542597	0.298561	0.00822217	0.874922	-0.0314411	0.547131
ATP6V0A2	turquoise	-0.0114873	0.825932	0.0233308	0.655085	-0.0150418	0.773362	0.473652	4.94182e-22	0.158287	0.00229207	0.0193858	0.710519	0.0246331	0.637175	0.343531	1.16735e-11
SLC35F2	turquoise	0.096771	0.0633163	-0.107835	0.0384094	0.0160443	0.75871	0.277481	5.99557e-08	-0.215168	3.0709e-05	-0.30171	3.33108e-09	-0.267858	1.75394e-07	-0.0597718	0.252081
SLC25A29	turquoise	0.161662	0.00183695	-0.121651	0.0194083	-0.0461742	0.376459	-0.361084	8.33641e-13	-0.0379402	0.467473	0.136291	0.0087562	-0.0692364	0.184486	-0.149622	0.00396879
PLA2G12A	turquoise	-0.0389619	0.45556	0.00150975	0.976942	0.045823	0.380104	0.541633	1.62159e-29	-0.256683	5.79382e-07	-0.417734	5.13381e-17	-0.307245	1.65606e-09	-0.000732865	0.988806
SFXN4	turquoise	0.117004	0.0245965	-0.142283	0.00618443	0.0342468	0.511941	-0.609842	5.88134e-39	-0.282395	3.41011e-08	-0.280004	4.49387e-08	-0.375148	8.92154e-14	-0.571372	2.31159e-33
PCYT1A	turquoise	-0.067263	0.197344	-0.0197572	0.705229	0.107008	0.0399282	0.646408	4.91944e-45	0.217853	2.42749e-05	-0.0162291	0.756018	0.0354116	0.497684	0.375723	8.12339e-14
CYB5D1	turquoise	0.0197273	0.705653	-0.0158324	0.7618	-0.00440245	0.932832	0.59713	5.03369e-37	0.0799066	0.125473	0.039575	0.448494	0.0478537	0.359328	0.340286	1.86813e-11
NDUFAF2	turquoise	0.137616	0.00811737	-0.119389	0.021801	-0.0195531	0.708134	-0.593684	1.62527e-36	-0.270889	1.25647e-07	-0.218641	2.26455e-05	-0.242138	2.52938e-06	-0.498025	1.59011e-24
SLC5A1	turquoise	-0.0452332	0.386273	-0.0986883	0.0582338	0.178508	0.000570835	0.210759	4.48936e-05	0.221216	1.80097e-05	0.108577	0.0370882	-0.0355593	0.495891	0.107506	0.0390075
TALDO1	turquoise	-0.0330109	0.527296	-0.11944	0.0217446	0.189432	0.000252493	-0.762615	2.00289e-71	-0.232076	6.65125e-06	-0.159723	0.00208711	-0.301649	3.35683e-09	-0.633005	1.03405e-42
ECHS1	turquoise	-0.118117	0.0232556	-0.00133463	0.979616	0.146293	0.00486533	-0.628834	5.17782e-42	-0.215397	3.01034e-05	-0.154561	0.00291222	-0.246776	1.59654e-06	-0.534676	1.13636e-28
PLA1A	turquoise	0.0368043	0.480918	-0.182207	0.000435294	0.182256	0.000433723	0.0912025	0.0801793	-0.0680519	0.192128	-0.175053	0.000731826	-0.154264	0.00296778	-0.05217	0.317585
SLC27A5	turquoise	-0.0333031	0.523645	-0.0098212	0.850858	0.0530305	0.309658	-0.786294	9.49765e-79	-0.152314	0.00335639	-0.073064	0.161327	-0.109706	0.0351519	-0.453027	4.49517e-20
B3GAT3	turquoise	0.0153636	0.768649	-0.0570514	0.274352	0.0523652	0.315775	-0.857209	8.11807e-108	-0.261515	3.47937e-07	-0.108287	0.0375999	-0.204196	7.78682e-05	-0.605781	2.49012e-38
FH	turquoise	0.140275	0.00695897	-0.296121	6.64799e-09	0.197681	0.000132249	-0.139234	0.0073934	-0.188188	0.000277725	-0.378178	5.43325e-14	-0.417006	5.88601e-17	-0.399841	1.34506e-15
MT-ND2	turquoise	-0.0300852	0.564556	-0.00382158	0.941678	0.0416053	0.425541	0.0998957	0.0552097	0.0455979	0.382451	0.123665	0.0174729	0.0799138	0.125439	0.0970921	0.0624405
DHFR	turquoise	0.265145	2.35608e-07	-0.32858	9.73889e-11	0.0852806	0.101921	0.429049	5.87171e-18	-0.00743361	0.886833	-0.289852	1.41817e-08	-0.332595	5.57188e-11	-0.0153802	0.768408
CATSPER2	turquoise	0.209625	4.94333e-05	-0.152893	0.00323648	-0.0659257	0.20642	-0.0945896	0.0695372	0.102741	0.0485965	0.160727	0.00195395	0.0420635	0.420457	0.213959	3.41067e-05
KCTD5	turquoise	0.199104	0.000117968	-0.33683	3.06408e-11	0.176436	0.000662938	0.260865	3.72875e-07	0.109702	0.0351587	-0.150254	0.00381661	-0.322331	2.28596e-10	-0.0946184	0.0694521
GK	turquoise	0.0271965	0.60254	-0.208825	5.28965e-05	0.227229	1.04377e-05	0.355367	2.00518e-12	0.291479	1.16706e-08	0.000695996	0.989369	-0.124192	0.0169954	0.223552	1.45952e-05
MFSD10	turquoise	0.109152	0.0360924	-0.134417	0.00973649	0.0340486	0.514387	-0.723595	4.65915e-61	-0.230128	7.98112e-06	-0.0426271	0.414252	-0.227407	1.02678e-05	-0.536579	6.70086e-29
SLC38A1	turquoise	0.0240182	0.645605	0.0211346	0.685735	-0.0557762	0.28524	0.584845	3.08444e-35	0.186431	0.000317385	-0.0504698	0.333634	0.104904	0.0440247	0.393796	3.88082e-15
ATP8B1	turquoise	-0.160177	0.00202593	0.120501	0.0205939	0.0457896	0.380451	0.668312	4.31218e-49	-0.0226675	0.664284	0.0206079	0.693166	0.0632616	0.225395	0.351353	3.67429e-12
POFUT1	turquoise	0.196426	0.000146179	-0.201035	0.000100894	0.0102991	0.843691	0.62429	2.91346e-41	0.00459223	0.929944	-0.210921	4.42754e-05	-0.202864	8.68902e-05	0.173299	0.000828799
ACYP2	turquoise	0.132201	0.0110202	-0.0358218	0.492713	-0.117182	0.0243788	-0.292219	1.06765e-08	-0.270395	1.32698e-07	-0.155178	0.00280002	-0.15703	0.00248638	-0.274086	8.79759e-08
SOAT1	turquoise	-0.0249179	0.633285	0.00841593	0.872	0.0200108	0.701623	0.501057	7.53689e-25	-0.0766646	0.141603	-0.235153	4.97126e-06	-0.143869	0.00562855	0.119761	0.0213913
SPR	turquoise	-0.172481	0.000877959	0.123899	0.0172595	0.056616	0.278037	-0.617289	3.94739e-40	-0.287141	1.95682e-08	-0.0792389	0.128673	-0.142779	0.0060055	-0.485618	3.12743e-23
TM7SF2	turquoise	0.0301212	0.564091	-0.000252519	0.996143	-0.0365665	0.483758	-0.598177	3.51555e-37	-0.250503	1.09576e-06	-0.0852977	0.101852	-0.22495	1.28568e-05	-0.482165	7.0137e-23
ALDH6A1	turquoise	-0.0101606	0.845768	0.0423869	0.41689	-0.0404406	0.438623	0.493525	4.75155e-24	-0.191721	0.000211577	-0.301691	3.33912e-09	-0.246708	1.60748e-06	0.0359732	0.490885
ACAA1	turquoise	-0.330128	7.86e-11	0.257909	5.0956e-07	0.0824566	0.113819	-0.471084	8.81349e-22	-0.219164	2.1619e-05	0.0872716	0.0941425	-0.0191713	0.71358	-0.361659	7.62451e-13
FDFT1	turquoise	-0.237225	4.07702e-06	0.0417658	0.423757	0.238361	3.65427e-06	0.0166691	0.749621	-0.039162	0.453247	0.0317834	0.542775	-0.0902125	0.0835274	-0.0746403	0.152452
ABCC8	turquoise	0.0636989	0.222198	-0.0855192	0.100963	0.0286978	0.582656	0.125727	0.0156693	-0.101989	0.0502773	-0.0682815	0.190629	-0.0190582	0.715196	0.0465255	0.372834
PLA2G6	turquoise	0.090639	0.0820714	-0.0388578	0.456766	-0.0625033	0.231016	-0.459173	1.21018e-20	-0.107412	0.0391805	0.207111	6.10979e-05	-0.0410902	0.431298	-0.19715	0.000137983
THEM4	turquoise	0.234391	5.34492e-06	-0.192499	0.000199159	-0.0468372	0.369637	-0.0086077	0.869109	0.0779469	0.135044	-0.0622624	0.232822	-0.165573	0.00141383	-0.0500762	0.337422
PDE1A	turquoise	-0.0788124	0.13075	0.0180868	0.729128	0.0739359	0.15637	0.0765728	0.142082	0.0607516	0.244377	-0.0202224	0.698623	0.0324383	0.534489	0.0700208	0.17955
SLC35B3	turquoise	-0.0973532	0.0617356	-0.0244246	0.640028	0.149675	0.00395585	0.465279	3.20007e-21	0.114165	0.0283234	-0.0455839	0.382597	-0.125375	0.0159646	0.129975	0.0124587
ME3	turquoise	0.0132752	0.799376	0.0370917	0.477497	-0.0625301	0.230815	-0.276471	6.72414e-08	-0.110203	0.0343275	0.0975563	0.0611921	0.00806811	0.877247	-0.107274	0.0394346
CYP4F11	turquoise	-0.290452	1.31992e-08	0.189363	0.00025383	0.119393	0.0217969	0.0698612	0.180547	0.0108199	0.835897	0.173029	0.000844722	0.0418216	0.423136	0.0559729	0.283542
ABCA5	turquoise	0.163351	0.00164166	-0.0147804	0.777196	-0.181574	0.000456154	0.37452	9.88137e-14	0.101289	0.0518846	0.0881266	0.0909507	0.038599	0.459772	0.381196	3.29885e-14
PPAT	turquoise	0.239903	3.14695e-06	-0.300568	3.84125e-09	0.0812398	0.119269	0.546761	3.75005e-30	-0.0580692	0.265868	-0.424074	1.53867e-17	-0.429091	5.82344e-18	-0.0225056	0.666537
PTER	turquoise	-0.156371	0.00259408	0.0793006	0.128375	0.0925317	0.0758558	0.555366	3.03284e-31	0.0611841	0.241028	-0.0430047	0.410127	0.0153596	0.768708	0.284307	2.72988e-08
CHPT1	turquoise	0.0766965	0.141437	-0.127321	0.0143878	0.0649351	0.213336	0.20838	5.49204e-05	0.23864	3.55704e-06	0.197842	0.000130559	0.0138493	0.790896	0.178316	0.000578834
ARSA	turquoise	-0.126416	0.0151036	0.0673242	0.196935	0.0707953	0.174774	-0.577316	3.52847e-34	-0.169621	0.00107175	-0.0615724	0.23805	-0.128063	0.0138235	-0.452027	5.55029e-20
DLAT	turquoise	0.155741	0.00270095	-0.262955	2.98306e-07	0.137365	0.00823522	0.699761	1.46034e-55	0.00860185	0.869197	-0.254917	6.9626e-07	-0.26297	2.97798e-07	0.159706	0.00208944
ATP6V0B	turquoise	-0.0137507	0.792351	-0.0561038	0.282415	0.0868317	0.095819	-0.696819	6.38779e-55	-0.241665	2.6495e-06	-0.152495	0.00331834	-0.28577	2.29977e-08	-0.59957	2.17567e-37
PCCA	turquoise	-0.237515	3.96499e-06	0.249773	1.18016e-06	-0.0207935	0.690544	0.168619	0.00114846	-0.1494	0.0040236	-0.0396431	0.447713	-0.0303676	0.560905	0.0366752	0.482458
LIAS	turquoise	-0.02306	0.658834	0.0179181	0.731557	0.00588107	0.910356	-0.0789196	0.130225	0.0994837	0.0562267	0.161661	0.00183707	0.0776708	0.136436	0.010728	0.837271
SGPP2	turquoise	-0.050778	0.330687	-0.123532	0.0175957	0.216292	2.78405e-05	0.293869	8.74571e-09	0.284244	2.75012e-08	0.122815	0.018268	-0.0367172	0.481957	0.185378	0.000343612
PDE6D	turquoise	0.14882	0.00417006	-0.218831	2.22672e-05	0.0907916	0.0815555	0.0967229	0.0634484	0.103187	0.0476221	-0.0772393	0.138634	-0.109362	0.035734	0.0664858	0.202582
SLC4A2	turquoise	0.0602461	0.248331	-0.0651897	0.211543	0.0075626	0.884883	0.27452	8.37948e-08	0.00160169	0.975538	-0.00160393	0.975504	-0.117494	0.0239983	-0.000664412	0.989851
PLA2G7	turquoise	0.218148	2.36519e-05	-0.238636	3.55849e-06	0.0306112	0.557765	0.204995	7.28819e-05	-0.117267	0.0242747	-0.254837	7.02072e-07	-0.253105	8.39572e-07	-0.0786747	0.131426
ST3GAL6	turquoise	-0.0115053	0.825662	-0.0405781	0.437067	0.0647126	0.214912	0.153142	0.00318599	-0.00518027	0.921001	0.0402535	0.440746	0.0538908	0.301863	0.155861	0.00268029
AKR7A3	turquoise	-0.0171818	0.742188	0.0201621	0.699477	-0.00411595	0.937194	-0.380962	3.42928e-14	-0.0765775	0.142058	0.0130551	0.802634	-0.0867989	0.0959449	-0.22014	1.98247e-05
SLC45A4	turquoise	-0.0503334	0.334944	0.135362	0.00923066	-0.107247	0.0394851	0.290287	1.34632e-08	0.199756	0.000111927	0.24653	1.63637e-06	0.249333	1.23403e-06	0.337979	2.60091e-11
MGST3	turquoise	-0.136727	0.00854111	0.0559306	0.283906	0.0976355	0.060981	-0.256344	6.00231e-07	-0.0447693	0.391167	0.121896	0.0191632	0.0511117	0.327515	-0.128006	0.0138665
GLS	turquoise	0.0859595	0.0992133	-0.119331	0.0218652	0.0436248	0.403402	0.538426	4.0012e-29	0.397427	2.05919e-15	0.0186939	0.720409	0.071184	0.172413	0.468439	1.59074e-21
ABCA2	turquoise	0.257082	5.55688e-07	-0.22278	1.56491e-05	-0.0368422	0.480465	0.185758	0.000333905	-0.00382619	0.941607	-0.136993	0.00841257	-0.2197	2.06147e-05	-0.0301829	0.563292
PIGN	turquoise	0.0888916	0.0881691	-0.104782	0.0442713	0.0218833	0.675224	0.623913	3.3575e-41	-0.0996432	0.0558313	-0.154238	0.00297258	-0.179828	0.000518534	0.180582	0.000490658
GMPPA	turquoise	-0.080831	0.121146	0.0409337	0.433056	0.0479039	0.358824	-0.763993	7.92896e-72	-0.201578	9.65339e-05	-0.0214817	0.680855	-0.13156	0.0114188	-0.514541	2.48446e-26
CA5B	turquoise	-0.0318125	0.542406	-0.00896359	0.863749	0.0501354	0.336851	0.399916	1.32746e-15	0.0562655	0.281028	-0.0877765	0.0922471	0.0352394	0.499777	0.27872	5.20626e-08
SLC43A1	turquoise	0.00225126	0.965623	-0.0439553	0.399846	0.0520819	0.318404	-0.165132	0.00145653	-0.286785	2.04074e-08	-0.321639	2.50927e-10	-0.268427	1.64804e-07	-0.333678	4.78539e-11
CLCN6	turquoise	0.0431938	0.408069	0.0563217	0.280547	-0.123155	0.0179467	0.37421	1.03909e-13	0.249631	1.19733e-06	0.259004	4.54098e-07	0.249767	1.18097e-06	0.528162	6.75558e-28
HCN3	turquoise	0.183754	0.000388045	-0.185866	0.000331197	0.00689006	0.895059	-0.0165172	0.751827	0.14908	0.0041038	0.0923593	0.0764055	-0.0512158	0.326529	0.0404314	0.438728
IMPA1	turquoise	0.130955	0.0118066	-0.184977	0.000354105	0.0704307	0.177011	0.26224	3.22035e-07	-0.0157964	0.762326	-0.196418	0.000146272	-0.255046	6.86989e-07	-0.0239984	0.645878
CHST10	turquoise	0.0464001	0.374126	-0.0163111	0.754825	-0.0364645	0.484979	-0.178368	0.000576666	-0.193393	0.000185716	-0.160263	0.00201451	-0.183435	0.000397387	-0.252285	9.13412e-07
SLC27A1	turquoise	-0.1334	0.0103085	0.179579	0.000528043	-0.0607017	0.244765	-0.542144	1.40295e-29	0.0237042	0.649929	0.410419	1.99791e-16	0.25222	9.19538e-07	-0.119911	0.0212272
MFSD8	turquoise	0.0333926	0.522528	-0.0396354	0.4478	0.00856167	0.869803	0.48059	1.01084e-22	0.217743	2.45124e-05	0.239892	3.15032e-06	0.0564094	0.279798	0.344374	1.03224e-11
PDXK	turquoise	-0.096723	0.063448	0.0644233	0.216974	0.0380573	0.466099	-0.421128	2.70212e-17	0.135938	0.00893404	0.234129	5.47927e-06	0.0907231	0.0817867	-0.102014	0.0502194
IDH2	turquoise	-0.133846	0.0100541	0.063903	0.220717	0.0841611	0.106514	-0.408544	2.81517e-16	-0.131843	0.0112413	-0.116858	0.0247777	-0.117008	0.0245922	-0.352463	3.11045e-12
B4GALT1	turquoise	-0.344575	1.00235e-11	0.261167	3.61062e-07	0.0960804	0.0652343	0.332705	5.48635e-11	0.263004	2.96736e-07	0.289715	1.44157e-08	0.265766	2.20281e-07	0.350697	4.05331e-12
MAN1C1	turquoise	0.114038	0.0285013	-0.0348496	0.504536	-0.0961545	0.0650261	0.18105	0.000474082	0.109309	0.0358232	0.0268268	0.607483	0.01295	0.804191	0.121067	0.0200027
HADHA	turquoise	-0.0704157	0.177103	-0.0165812	0.750898	0.106906	0.0401189	-0.218506	2.29154e-05	-0.0841007	0.106766	0.0034352	0.947565	-0.0548532	0.293299	-0.210794	4.47604e-05
INPP4A	turquoise	0.177295	0.000623199	-0.186125	0.000324799	0.0151215	0.772194	0.655519	1.11045e-46	0.537727	4.86529e-29	0.119819	0.0213269	0.181483	0.000459225	0.67884	3.61971e-51
GANAB	turquoise	0.15609	0.00264136	-0.209587	4.95957e-05	0.070357	0.177465	0.555831	2.64231e-31	-0.140906	0.00670658	-0.311683	9.35584e-10	-0.301931	3.24031e-09	-0.0140271	0.788276
DUT	turquoise	0.198834	0.000120565	-0.198892	0.000120001	0.00467671	0.928659	-0.374953	9.20909e-14	-0.099451	0.0563079	-0.0367259	0.481854	-0.220345	1.94657e-05	-0.31395	6.96299e-10
CSGALNACT2	turquoise	0.0681071	0.191766	-0.0962176	0.0648495	0.0366474	0.482791	0.628757	5.33217e-42	0.468446	1.58851e-21	-0.0167084	0.749051	0.185396	0.000343149	0.633074	1.00674e-42
IDI1	turquoise	-0.183399	0.000398446	0.114539	0.0278067	0.081663	0.117351	0.135453	0.00918343	-0.159213	0.00215783	0.016484	0.75231	-0.0714236	0.170969	-0.0606084	0.245493
PCYT2	turquoise	-0.101717	0.0508962	0.0141565	0.786369	0.106884	0.04016	-0.648231	2.32835e-45	-0.195361	0.000159064	-0.0173662	0.739522	-0.135847	0.00898027	-0.447155	1.53632e-19
SLC22A1	turquoise	-0.193416	0.000185374	0.265578	2.24817e-07	-0.0945073	0.0697814	-0.346147	7.95955e-12	-0.0578064	0.268042	0.119121	0.0221006	0.227633	1.00559e-05	0.00358376	0.945301
ALDH9A1	turquoise	-0.0407999	0.434563	0.028953	0.579306	0.0138354	0.791102	0.492374	6.26998e-24	-0.175889	0.000689451	-0.0967325	0.0634221	-0.129468	0.0128087	0.0451798	0.386834
CEL	turquoise	-0.0325331	0.533294	0.057734	0.268643	-0.0321937	0.537577	-0.0739407	0.156344	-0.0273514	0.600474	0.0269399	0.605969	-0.00908571	0.861911	-0.0400555	0.442999
ATP6V1A	turquoise	0.109308	0.0358253	-0.241765	2.62356e-06	0.167784	0.00121618	0.733986	1.22325e-63	-0.0195356	0.708382	-0.290358	1.33492e-08	-0.329874	8.14193e-11	0.126672	0.0148979
APEH	turquoise	0.035901	0.491756	-0.123449	0.0176723	0.110056	0.0345708	-0.421603	2.46831e-17	-0.355895	1.85033e-12	-0.295206	7.43359e-09	-0.415896	7.24612e-17	-0.607497	1.35687e-38
ABCE1	turquoise	0.217398	2.52673e-05	-0.267565	1.81104e-07	0.0676218	0.194958	0.686575	9.49228e-53	0.0172017	0.741901	-0.313126	7.75392e-10	-0.360115	9.68513e-13	0.0865482	0.096912
NDST2	turquoise	0.138808	0.00757824	-0.0656493	0.208334	-0.0880582	0.0912028	0.1201	0.0210231	0.228061	9.66712e-06	0.190666	0.000229608	-0.0010343	0.984202	0.131518	0.0114454
NDUFAB1	turquoise	0.0394979	0.449379	-0.104302	0.0452586	0.0817638	0.116898	-0.792591	7.433e-81	-0.198632	0.000122535	-0.153224	0.00316955	-0.190034	0.000241081	-0.555239	3.14976e-31
PI4K2B	turquoise	-0.0752658	0.149034	-0.0638401	0.221173	0.171805	0.00092057	0.456426	2.18267e-20	0.0646279	0.215514	-0.136651	0.00857829	-0.168634	0.00114724	0.0593495	0.255454
HYI	turquoise	0.0604973	0.24636	-0.0309229	0.55376	-0.0354961	0.496657	-0.46305	5.21647e-21	-0.0575152	0.270464	0.213074	3.68147e-05	0.0169113	0.746108	-0.215525	2.97694e-05
ALDOA	turquoise	-0.0384373	0.461655	-0.0755606	0.147444	0.141333	0.00654057	-0.44516	2.32038e-19	-0.0722172	0.166252	-0.0291749	0.576402	-0.0982584	0.0593429	-0.320245	3.02581e-10
SLC11A1	turquoise	0.0421436	0.419572	-0.0404897	0.438068	-0.00108765	0.983387	-0.505998	2.19699e-25	0.00963654	0.853631	-0.0327385	0.530711	-0.0516771	0.322185	-0.238451	3.62276e-06
ARSB	turquoise	0.00201885	0.96917	0.0540405	0.30052	-0.0698925	0.180351	0.659925	1.6924e-47	0.304839	2.24787e-09	0.0343929	0.510141	0.321693	2.49103e-10	0.661878	7.27613e-48
SLC10A7	turquoise	0.105469	0.0428918	-0.10192	0.0504324	-0.00198485	0.969689	0.271679	1.15105e-07	-0.0119153	0.819556	-0.0984561	0.0588308	-0.170986	0.000974759	0.0268125	0.607675
PRDX6	turquoise	0.10523	0.0433663	-0.0932404	0.0736291	-0.0125222	0.810534	-0.187979	0.000282179	-0.180956	0.000477369	-0.120418	0.0206825	-0.197032	0.000139286	-0.267893	1.74734e-07
ATIC	turquoise	0.100083	0.054752	-0.154417	0.00293897	0.0701041	0.179033	-0.239069	3.41244e-06	-0.0287768	0.581618	-0.155877	0.00267757	-0.200063	0.000109182	-0.279813	4.59339e-08
DGKD	turquoise	0.258316	4.88217e-07	-0.226734	1.09231e-05	-0.0334205	0.522181	0.25092	1.05023e-06	-0.101656	0.0510365	-0.203979	7.92748e-05	-0.303398	2.69598e-09	-0.0496152	0.341895
HAGH	turquoise	0.146135	0.00491197	-0.165438	0.0014268	0.0274656	0.598954	-0.610334	4.93153e-39	-0.293712	8.91369e-09	-0.173991	0.000789181	-0.260105	4.04186e-07	-0.514459	2.53759e-26
CBR1	turquoise	-0.346527	7.52578e-12	0.293038	9.6719e-09	0.0587096	0.260623	-0.282008	3.56667e-08	0.0133292	0.798578	0.132639	0.0107553	0.083257	0.110341	-0.183231	0.000403455
TPMT	turquoise	-0.104091	0.0456975	0.0426961	0.413497	0.0741862	0.15497	0.3675	3.04858e-13	-0.160153	0.00202912	-0.179171	0.000543992	-0.236348	4.43475e-06	-0.0794074	0.12786
ALOX15	turquoise	0.211045	4.38093e-05	-0.254226	7.47915e-07	0.0587586	0.260225	0.20185	9.44092e-05	-0.108235	0.0376922	-0.228292	9.46343e-06	-0.257092	5.55133e-07	-0.0605261	0.246136
GSTZ1	turquoise	-0.0636731	0.222386	0.0221238	0.671862	0.0503623	0.334666	-0.763031	1.51529e-71	-0.320584	2.89153e-10	-0.148733	0.00419241	-0.191919	0.000208357	-0.545339	5.64289e-30
ARSG	turquoise	0.167356	0.00125231	-0.144388	0.00545668	-0.0247807	0.635159	0.163802	0.00159285	-0.0641777	0.218735	-0.212191	3.97168e-05	-0.208711	5.34109e-05	-0.0155072	0.76655
ALG12	turquoise	0.0398609	0.44522	-0.00280869	0.957118	-0.0453031	0.385538	0.422083	2.2528e-17	-0.100264	0.0543138	-0.103068	0.0478799	-0.157169	0.0024641	0.0778238	0.135663
NDUFA4	turquoise	-0.0426538	0.41396	-0.0802099	0.124041	0.152296	0.00336009	-0.563726	2.45506e-32	-0.212147	3.98699e-05	-0.0846894	0.104327	-0.116983	0.0246234	-0.410285	2.04773e-16
KCND3	turquoise	-0.0683753	0.190018	0.106747	0.0404192	-0.0494551	0.343456	0.498479	1.42276e-24	0.0055273	0.915728	-0.124076	0.0170997	0.0613876	0.239464	0.294607	7.99608e-09
MT-ND6	turquoise	-0.161253	0.00188732	0.253006	8.48164e-07	-0.118205	0.0231524	0.168479	0.00115958	0.104525	0.0447977	0.383509	2.2425e-14	0.371504	1.6087e-13	0.383628	2.19799e-14
NDUFB8	turquoise	-0.117288	0.0242491	0.0969032	0.0629546	0.0227158	0.663613	-0.836323	7.8996e-98	-0.138342	0.00778489	0.0538926	0.301847	0.0550784	0.291319	-0.417159	5.71896e-17
ORAI1	turquoise	0.0316092	0.54499	-0.110893	0.0332112	0.0996453	0.055826	-0.363879	5.39352e-13	0.0977294	0.0607318	-0.0664815	0.202612	-0.0756999	0.146697	-0.251209	1.01975e-06
SLC30A7	turquoise	0.100073	0.054777	-0.137483	0.00817965	0.0489891	0.348028	0.688408	3.93954e-53	0.0350662	0.501888	-0.241733	2.63202e-06	-0.202419	9.01206e-05	0.278954	5.06834e-08
NDUFS2	turquoise	-0.00911435	0.86148	-0.0667703	0.200653	0.0944622	0.0699156	-0.242517	2.43686e-06	-0.102383	0.0493895	-0.144252	0.00550127	-0.246048	1.71727e-06	-0.352889	2.91712e-12
PGLS	turquoise	0.0604237	0.246937	-0.0921773	0.0769895	0.0410146	0.432147	-0.883835	3.84149e-123	-0.222743	1.57011e-05	-0.0834797	0.109388	-0.180494	0.000493867	-0.566042	1.208e-32
PEMT	turquoise	-0.0570652	0.274237	0.071196	0.17234	-0.0189509	0.716731	-0.684349	2.73785e-52	-0.309702	1.20854e-09	-0.140725	0.00677803	-0.16218	0.00177495	-0.527041	9.14506e-28
SRD5A1	turquoise	-0.00800689	0.878171	-0.105932	0.0419819	0.141963	0.00630228	0.190598	0.00023082	0.113301	0.0295502	-0.157435	0.0024221	-0.207685	5.8228e-05	-0.0116972	0.822802
KCNK15	turquoise	0.0903533	0.0830445	-0.0649541	0.213202	-0.0295958	0.57091	0.0453873	0.384655	0.0919539	0.0777114	0.0246778	0.636563	-0.0224512	0.667294	0.0117889	0.821437
TGDS	turquoise	0.0588821	0.259223	0.000520927	0.992043	-0.0727475	0.163154	0.410917	1.82322e-16	0.11065	0.033601	0.0774555	0.137529	-0.0341203	0.513501	0.1574	0.0024276
UGT1A3	turquoise	-0.147771	0.00444692	-0.123116	0.0179831	0.334535	4.24129e-11	0.0682956	0.190536	0.0593134	0.255744	-0.000407839	0.99377	-0.0001291	0.998028	0.0449768	0.388973
SCNN1D	turquoise	0.158816	0.00221446	-0.123623	0.0175114	-0.0402291	0.441023	-0.648641	1.9667e-45	-0.0993083	0.0566643	0.0863262	0.0977747	-0.0780247	0.134653	-0.311782	9.23542e-10
ABCC4	turquoise	0.116327	0.0254452	-0.104832	0.0441693	-0.0116469	0.823552	0.359955	9.92769e-13	-0.236301	4.45475e-06	-0.394294	3.55955e-15	-0.329493	8.58347e-11	-0.0925323	0.0758538
ADPGK	turquoise	-0.029547	0.571545	0.140077	0.00703963	-0.138581	0.0076784	0.1717	0.00092737	-0.121244	0.019821	-0.105422	0.0429844	-0.0680438	0.19218	0.00431887	0.934105
LIPH	turquoise	-0.202352	9.06148e-05	0.22416	1.38139e-05	-0.0318925	0.541391	0.141463	0.00649092	-0.128388	0.0135832	-0.0468414	0.369594	-0.0480056	0.357803	-0.00186558	0.971509
GNS	turquoise	-0.0866222	0.0966259	0.00621369	0.905309	0.0983114	0.0592053	0.662543	5.45168e-48	0.236559	4.34635e-06	-0.0692542	0.184373	0.0350842	0.501669	0.366472	3.58725e-13
CHSY1	turquoise	-0.0220565	0.672803	0.0532469	0.307684	-0.0394237	0.450231	0.653027	3.17257e-46	0.124875	0.0163932	-0.0830412	0.111271	0.0273431	0.600585	0.34323	1.21976e-11
CLIC3	turquoise	-0.283056	3.15841e-08	0.227979	9.74088e-06	0.0621596	0.233595	-0.42343	1.74104e-17	0.238886	3.47346e-06	0.557082	1.82088e-31	0.367571	3.01461e-13	0.0378703	0.468294
SLC25A27	turquoise	0.208062	5.64113e-05	-0.116592	0.0251106	-0.1093	0.0358382	-0.0716478	0.169627	-0.0120362	0.817756	0.113048	0.029917	-0.0178371	0.732724	0.121406	0.0196558
TRPV6	turquoise	-0.0433001	0.406915	0.106568	0.0407571	-0.0799356	0.125336	-0.185174	0.000348915	-0.116956	0.0246568	-0.0110864	0.831915	-0.0869136	0.0955049	-0.1536	0.00309525
ABCB7	turquoise	0.173839	0.000797764	-0.30828	1.45081e-09	0.171753	0.000923914	0.533676	1.49796e-28	0.140569	0.00684029	-0.139847	0.00713481	-0.208869	5.27009e-05	0.174621	0.000754712
NMNAT2	turquoise	0.0421186	0.419848	-0.103899	0.0461008	0.0780525	0.134514	0.0856531	0.100428	0.0882524	0.0904885	-0.0151546	0.771709	-0.0335934	0.52003	0.0562058	0.28154
SLC9A7	turquoise	0.270823	1.26566e-07	-0.249723	1.18621e-06	-0.0200531	0.701023	0.568193	6.22018e-33	-0.143622	0.00571216	-0.298529	4.94556e-09	-0.356468	1.69563e-12	0.0847787	0.103961
KCTD8	turquoise	-0.131222	0.011634	0.085704	0.100226	0.0537493	0.303136	-0.0413734	0.428127	0.0286914	0.58274	0.0668718	0.199968	0.052386	0.315582	0.0200829	0.700601
ABCB8	turquoise	-0.0398641	0.445184	-0.0227323	0.663383	0.0771718	0.13898	-0.556462	2.19015e-31	-0.185284	0.000346045	-0.0384881	0.461064	-0.173177	0.000835961	-0.424354	1.45829e-17
DAGLB	turquoise	-0.229986	8.08752e-06	0.125212	0.0161038	0.12539	0.0159521	-0.590145	5.33875e-36	0.0149013	0.775422	0.16147	0.00186038	0.0297547	0.568843	-0.306015	1.93675e-09
NDUFS3	turquoise	0.0378112	0.468989	-0.0284863	0.585439	-0.0107583	0.836819	-0.830125	3.92326e-95	-0.197507	0.000134108	-0.0592183	0.256508	-0.0975219	0.0612839	-0.52635	1.10152e-27
GCAT	turquoise	-0.0917636	0.0783304	0.12807	0.0138187	-0.0474202	0.363702	-0.717583	1.28289e-59	-0.290888	1.25281e-08	-0.0950574	0.0681627	-0.107587	0.0388594	-0.511791	5.04451e-26
ITPR3	turquoise	0.146173	0.00490055	-0.143012	0.00592318	-0.000559874	0.991448	0.542748	1.18201e-29	0.0253289	0.627691	-0.0535051	0.305341	-0.0812605	0.119175	0.22134	1.78098e-05
PISD	turquoise	-0.100665	0.0533511	0.150696	0.00371336	-0.0647486	0.214657	-0.0912843	0.0799075	0.450487	7.67132e-20	0.545684	5.11084e-30	0.317526	4.34726e-10	0.27241	1.06109e-07
GPX1	turquoise	-0.11432	0.0281083	0.0758601	0.145842	0.0453355	0.385198	-0.897363	1.90813e-132	-0.0368021	0.480944	0.0593206	0.255686	-0.0160116	0.759186	-0.4842	4.36207e-23
P2RX4	turquoise	0.208177	5.58703e-05	-0.171376	0.000948579	-0.0410914	0.431285	-0.357907	1.36055e-12	-0.237264	4.06192e-06	-0.1738	0.000799974	-0.268411	1.65082e-07	-0.376233	7.47459e-14
SLC13A3	turquoise	-0.137705	0.00807562	0.207041	6.14573e-05	-0.0896916	0.0853337	0.100663	0.0533573	-0.159811	0.00207504	-0.224107	1.38805e-05	-0.142536	0.00609255	-0.128087	0.0138062
GMPR2	turquoise	-0.0632422	0.225538	0.039821	0.445676	0.0277558	0.595097	0.133729	0.0101201	0.13996	0.00708793	0.205147	7.19718e-05	-0.0276615	0.596349	0.0230144	0.659467
FAHD2B	turquoise	-0.0176035	0.736093	-0.00474559	0.927611	0.027475	0.598828	-0.397884	1.90011e-15	0.113967	0.0286004	0.342032	1.45155e-11	0.231172	7.23996e-06	-0.0289069	0.57991
MCCC1	turquoise	0.080948	0.120607	-0.166093	0.00136488	0.1081	0.0379331	0.182061	0.000440038	0.0619428	0.235233	-0.147243	0.00459252	-0.253713	7.88607e-07	-0.0422604	0.418283
PRDX1	turquoise	-0.100062	0.0548044	-0.0161364	0.757368	0.142651	0.00605119	-0.344269	1.04827e-11	0.00551653	0.915891	-0.0908074	0.0815022	-0.176376	0.000665766	-0.37029	1.95445e-13
KCTD12	turquoise	-0.0172802	0.740765	-0.0899513	0.0844293	0.133381	0.0103191	0.392028	5.26948e-15	0.321168	2.67345e-10	-0.00184283	0.971857	0.0900455	0.0841031	0.338419	2.44231e-11
INPP5A	turquoise	0.0225831	0.665457	0.0879083	0.0917573	-0.137326	0.00825364	0.275777	7.27314e-08	-0.00114479	0.982515	0.113614	0.0291011	0.182328	0.000431426	0.250164	1.13422e-06
NQO1	turquoise	-0.0956526	0.066446	-0.0118526	0.820488	0.131908	0.0112009	0.0431757	0.408266	-0.0420471	0.420639	-0.0903996	0.0828861	-0.108812	0.036678	-0.088847	0.0883294
B3GALNT2	turquoise	-0.0129019	0.804904	0.033309	0.52357	-0.0257586	0.621864	0.729424	1.71903e-62	0.156423	0.00258548	-0.072282	0.165871	0.0653351	0.210524	0.495263	3.11905e-24
LIPF	turquoise	-0.042145	0.419556	-0.0464219	0.373901	0.10952	0.0354659	-0.0149269	0.775047	-0.00517228	0.921123	-0.0152159	0.770812	-0.0512832	0.325892	-0.0302905	0.5619
PYROXD1	turquoise	-0.0565418	0.278669	0.0123877	0.812531	0.0537772	0.302885	0.364139	5.17806e-13	0.0176441	0.735507	-0.0225324	0.666164	-0.0257918	0.621416	0.159033	0.00218334
ITPKB	turquoise	0.0109318	0.834225	0.0078865	0.879989	-0.0232244	0.656556	0.376134	7.59576e-14	0.0118269	0.820872	0.0601494	0.249092	0.113786	0.0288563	0.235212	4.94352e-06
SLC27A6	turquoise	0.0761427	0.144342	-0.00715601	0.891032	-0.0843044	0.105917	0.277172	6.20988e-08	-0.010159	0.845791	0.0248779	0.633831	0.118535	0.0227686	0.234817	5.13275e-06
CTBS	turquoise	-0.0798062	0.12595	0.112113	0.0313111	-0.042153	0.419468	0.441859	4.56154e-19	-0.14702	0.00465517	-0.178015	0.00059159	-0.106775	0.0403667	0.084405	0.1055
SLC1A5	turquoise	-0.342685	1.32039e-11	0.293974	8.63497e-09	0.052836	0.311438	-0.409585	2.32784e-16	-0.150251	0.00381725	0.117222	0.0243286	0.00530158	0.919157	-0.301175	3.56112e-09
SLC25A46	turquoise	0.0158623	0.761364	-0.0893799	0.0864298	0.0920874	0.0772795	0.7245	2.80724e-61	0.13569	0.00906044	-0.0664918	0.202542	-0.0223031	0.669359	0.364855	4.62789e-13
DDHD2	turquoise	-0.0455523	0.382928	0.0177887	0.733422	0.0335829	0.520159	0.526394	1.0885e-27	0.149526	0.00399252	0.0827892	0.112363	0.195743	0.000154325	0.499133	1.21148e-24
ISCA2	turquoise	-0.0898615	0.0847413	0.0503853	0.334445	0.0471696	0.366246	-0.387003	1.24435e-14	-0.280622	4.18543e-08	-0.120524	0.0205702	-0.237762	3.8715e-06	-0.467141	2.12182e-21
HMBS	turquoise	0.00756859	0.884792	-0.13773	0.00806424	0.162564	0.00173017	-0.646184	5.39317e-45	-0.237319	4.04021e-06	-0.205526	6.97379e-05	-0.324877	1.61857e-10	-0.585595	2.41095e-35
SLC25A3	turquoise	0.174344	0.000769694	-0.213184	3.64668e-05	0.0524935	0.314589	-0.350018	4.48601e-12	-0.14222	0.00620743	-0.179543	0.00052941	-0.279605	4.70442e-08	-0.406481	4.09589e-16
ABCB6	turquoise	0.115818	0.0260985	-0.167671	0.00122566	0.0673725	0.196613	-0.530093	3.99855e-28	-0.272917	1.00273e-07	-0.177622	0.000608672	-0.36702	3.28949e-13	-0.552167	7.79201e-31
GLOD5	turquoise	0.156394	0.00259019	-0.254445	7.31147e-07	0.125949	0.0154847	-0.429298	5.59265e-18	-0.320135	3.07058e-10	-0.336436	3.24061e-11	-0.414889	8.74338e-17	-0.498963	1.26328e-24
PDE4B	turquoise	0.0113997	0.827239	0.0980165	0.0599747	-0.136243	0.00878027	0.274228	8.6592e-08	0.240932	2.84653e-06	0.207929	5.70443e-05	0.148896	0.00415044	0.342281	1.40004e-11
LPGAT1	turquoise	0.112885	0.030156	-0.149875	0.0039072	0.0487622	0.350268	0.291451	1.17093e-08	0.128664	0.013381	0.0593285	0.255623	-0.0153979	0.768149	0.22337	1.48373e-05
SLC25A40	turquoise	0.106886	0.0401578	-0.133577	0.0102069	0.0357744	0.493286	0.750219	6.34976e-68	0.0192541	0.712397	-0.238651	3.55328e-06	-0.187247	0.000298339	0.258417	4.83029e-07
GLB1L3	turquoise	-0.314929	6.12387e-10	0.278009	5.64593e-08	0.0387695	0.457791	0.0549811	0.292174	-0.0691397	0.185101	-0.0174577	0.738199	0.101744	0.0508332	0.0333111	0.523544
CYP2R1	turquoise	0.0576562	0.269289	-0.0771853	0.138911	0.0256994	0.622666	-0.216746	2.67568e-05	0.0347894	0.505272	0.0919759	0.07764	-0.134135	0.00989238	-0.117265	0.0242765
RYR2	turquoise	-0.0307617	0.55583	0.0380126	0.466624	-0.00975843	0.8518	0.24223	2.50652e-06	0.0349614	0.503169	-0.0802042	0.124067	0.100411	0.0539605	0.324061	1.80856e-10
NUDT8	turquoise	-0.0961507	0.0650368	0.00393991	0.939875	0.112815	0.0302593	-0.483805	4.78425e-23	-0.162705	0.00171397	-0.154966	0.0028381	-0.13968	0.00720429	-0.345806	8.36817e-12
FHIT	turquoise	0.132867	0.0106196	-0.115443	0.0265905	-0.0186623	0.720863	-0.373855	1.10061e-13	-0.22382	1.4246e-05	-0.226825	1.08315e-05	-0.313378	7.50338e-10	-0.383448	2.26548e-14
EDEM3	turquoise	-0.0185395	0.722624	-0.020991	0.687758	0.0488886	0.349019	0.509175	9.83739e-26	-0.0896847	0.0853581	-0.311881	9.1177e-10	-0.22588	1.18117e-05	0.0910358	0.0807352
HSD11B1L	turquoise	-0.0199076	0.703089	-0.0099277	0.84926	0.0367614	0.481429	-0.741526	1.3719e-65	-0.0737444	0.157449	0.0676793	0.194578	-0.0129999	0.803451	-0.370353	1.93487e-13
ENOSF1	turquoise	0.155371	0.00276561	-0.11299	0.0300033	-0.0492779	0.34519	0.160108	0.00203503	-0.0526046	0.313564	0.0581132	0.265505	-0.0630354	0.227061	0.124931	0.0163447
EDEM1	turquoise	0.106123	0.0416105	-0.136769	0.00852064	0.0406915	0.435786	0.752433	1.55892e-68	0.221524	1.75186e-05	-0.123482	0.0176422	-0.150936	0.00365827	0.358272	1.28648e-12
MANBA	turquoise	-0.0220419	0.673006	0.0598505	0.251457	-0.0476801	0.361076	0.2426	2.4171e-06	0.0816999	0.117185	0.0722183	0.166245	0.0553499	0.288943	0.142199	0.0062152
NT5DC2	turquoise	0.0105953	0.839256	0.00810008	0.876765	-0.0230789	0.658571	-0.330345	7.62657e-11	0.0438334	0.401156	0.139296	0.00736687	0.245285	1.853e-06	-0.0278439	0.593928
NIPA1	turquoise	0.274729	8.1846e-08	-0.243852	2.13627e-06	-0.0321615	0.537983	0.408784	2.69488e-16	-0.106116	0.0416246	-0.105671	0.0424914	-0.263935	2.68491e-07	0.0825231	0.113527
PIGM	turquoise	0.091761	0.0783389	-0.0796267	0.126807	-0.013014	0.803243	0.490751	9.25512e-24	-0.245725	1.77352e-06	-0.390294	7.10034e-15	-0.369718	2.14181e-13	-0.0872786	0.094116
GLRX2	turquoise	-0.196013	0.000151052	-0.0152648	0.770096	0.25905	4.51866e-07	-0.0699186	0.180188	-0.0757242	0.146567	-0.140921	0.00670088	-0.168364	0.00116872	-0.195119	0.000162129
CACNB3	turquoise	-0.0456573	0.381831	-0.0801717	0.12422	0.155926	0.00266915	-0.0740961	0.155473	0.174956	0.000736903	0.0873503	0.093845	-0.0106829	0.837946	0.012265	0.814354
DGAT2	turquoise	-0.0518604	0.320469	-0.150548	0.00374755	0.251323	1.0079e-06	0.0159891	0.759515	0.154838	0.00286132	0.0748519	0.151289	-0.107855	0.0383732	-0.0280756	0.59086
ATP6V0A1	turquoise	-0.139508	0.0072768	0.109553	0.035409	0.0341407	0.513249	-0.19057	0.000231313	-0.0702798	0.177942	0.100921	0.0527449	0.0836353	0.108727	-0.026252	0.615204
CES2	turquoise	-0.152539	0.00330932	0.273579	9.31166e-08	-0.154542	0.00291582	0.368209	2.72384e-13	0.0576274	0.269529	0.266771	1.97497e-07	0.212549	3.85145e-05	0.271417	1.18498e-07
KCTD21	turquoise	-0.20215	9.2129e-05	0.0536832	0.303732	0.180545	0.000492001	0.157735	0.00237557	0.101866	0.0505546	-0.0709154	0.174042	-0.0154289	0.767695	0.0632746	0.2253
ADI1	turquoise	-0.0690351	0.185768	0.0418322	0.423019	0.0323398	0.535731	-0.376542	7.10582e-14	-0.409106	2.54087e-16	-0.196444	0.000145972	-0.285715	2.31477e-08	-0.487762	1.88546e-23
LYG1	turquoise	0.131837	0.011245	-0.0956632	0.0664159	-0.0420778	0.420299	-0.483943	4.63276e-23	0.0606875	0.244876	0.138971	0.007507	-0.0181986	0.72752	-0.0894365	0.0862299
AKR7A2	turquoise	-0.122521	0.0185505	0.141089	0.00663494	-0.0260026	0.618567	-0.637045	2.12084e-43	-0.221059	1.82635e-05	0.0245946	0.637701	-0.0683741	0.190026	-0.434417	2.03924e-18
FADS3	turquoise	0.0777394	0.136089	-0.0992168	0.0568937	0.0285952	0.584005	-0.441758	4.65714e-19	0.129613	0.0127079	0.0766837	0.141504	-0.0162399	0.755861	-0.140705	0.00678619
ABCF3	turquoise	0.0177652	0.73376	-0.0579823	0.266586	0.0505859	0.332522	-0.221363	1.77732e-05	-0.139693	0.00719893	-0.0133111	0.798845	-0.275761	7.28624e-08	-0.378001	5.59389e-14
PCBD2	turquoise	0.229742	8.2728e-06	-0.131089	0.0117197	-0.11776	0.0236793	0.431312	3.76818e-18	0.11062	0.0336485	0.00246586	0.962348	0.00753413	0.885313	0.438175	9.6185e-19
TXNRD1	turquoise	0.217355	2.53638e-05	-0.22533	1.24189e-05	0.0149833	0.77422	0.494612	3.65272e-24	0.0937698	0.0720008	-0.195839	0.000153153	-0.137829	0.00801867	0.195984	0.000151404
GLUD2	turquoise	0.00463735	0.929258	0.0619882	0.23489	-0.0830142	0.111387	0.640063	6.3955e-44	-0.101593	0.05118	-0.180288	0.000501349	-0.0961037	0.0651689	0.190484	0.000232858
DDT	turquoise	0.0614069	0.239317	-0.0630434	0.227002	0.00346353	0.947134	-0.654794	1.50863e-46	-0.316314	5.10363e-10	-0.232448	6.42249e-06	-0.3036	2.62826e-09	-0.566092	1.1896e-32
ATP2B1	turquoise	0.222266	1.63895e-05	-0.209264	5.09681e-05	-0.0110747	0.832089	0.654353	1.81673e-46	0.164801	0.00148944	-0.129504	0.0127838	-0.121341	0.019722	0.346829	7.19844e-12
DIO1	turquoise	-0.00835931	0.872853	-0.0844829	0.105178	0.115636	0.0263367	-0.00896453	0.863735	0.028734	0.58218	-0.0764903	0.142514	-0.0964844	0.0641065	-0.0532237	0.307895
SLC39A13	turquoise	0.0848086	0.103838	-0.0275394	0.597972	-0.069485	0.182911	-0.427544	7.87117e-18	0.193229	0.000188107	0.198363	0.000125215	0.18596	0.000328861	-0.084058	0.106945
NDUFC1	turquoise	0.0184651	0.723692	-0.074099	0.155457	0.0698361	0.180704	-0.736447	2.87271e-64	-0.294334	8.26574e-09	-0.0999964	0.0549636	-0.214653	3.21137e-05	-0.572978	1.39643e-33
SLC39A14	turquoise	-0.210783	4.47994e-05	0.187854	0.000284875	0.0237254	0.649636	0.466011	2.72353e-21	0.278131	5.56801e-08	0.108736	0.0368113	0.263677	2.76038e-07	0.458334	1.44989e-20
SLC25A28	turquoise	-0.0794379	0.127713	0.116217	0.025585	-0.0477249	0.360624	-0.641503	3.59218e-44	0.165176	0.00145224	0.362662	6.52297e-13	0.220661	1.89253e-05	-0.142067	0.0062638
ABHD2	turquoise	-0.175654	0.000701093	0.0879916	0.091449	0.1053	0.0432263	0.343218	1.22188e-11	-0.0349756	0.502994	-0.197754	0.000131482	-0.0926497	0.0754811	0.084518	0.105033
CHRNA5	turquoise	-0.18275	0.000418153	0.0981637	0.0595897	0.101297	0.051864	0.0262778	0.614856	-0.0657663	0.207522	-0.185073	0.000351577	-0.145736	0.00503175	-0.140268	0.00696154
ACSF3	turquoise	-0.244114	2.08144e-06	0.228545	9.24451e-06	0.0137719	0.792038	-0.553105	5.91471e-31	0.0110675	0.832197	0.250626	1.08223e-06	0.176754	0.000647939	-0.136401	0.00870182
SLC38A4	turquoise	-0.0615758	0.238025	0.0609479	0.242853	-0.00064249	0.990186	0.0881887	0.0907225	-0.00620427	0.905452	0.00244326	0.962693	0.00597351	0.908953	0.0737574	0.157376
MT-ND4L	turquoise	-0.0533487	0.306759	0.0352848	0.499225	0.0213012	0.683391	0.354077	2.43838e-12	-0.000720129	0.989	0.042317	0.417659	0.052351	0.315907	0.16127	0.00188513
PRDX4	turquoise	-0.0774024	0.1378	-0.034454	0.509389	0.137759	0.00805073	-0.464138	4.11186e-21	-0.314396	6.56782e-10	-0.381821	2.97299e-14	-0.357961	1.34948e-12	-0.554855	3.5287e-31
SLC15A2	turquoise	-0.160772	0.00194815	0.217765	2.44639e-05	-0.0748273	0.151424	0.186396	0.00031821	0.00908656	0.861898	0.170437	0.00101273	0.185232	0.000347408	0.239943	3.13458e-06
NDUFS1	turquoise	0.0975741	0.0611446	-0.106831	0.040261	0.0138077	0.79151	0.799765	2.40182e-83	-0.0373365	0.474592	-0.252571	8.86967e-07	-0.148208	0.00432946	0.31749	4.36823e-10
SQLE	turquoise	0.061866	0.235816	-0.204221	7.7703e-05	0.179034	0.000549424	0.234689	5.19545e-06	-0.0433955	0.405881	-0.158611	0.00224425	-0.286847	2.02591e-08	-0.0937353	0.0721061
ACADS	turquoise	-0.2827	3.29158e-08	0.210853	4.4534e-05	0.0830901	0.111059	-0.627309	9.27527e-42	0.0732384	0.160326	0.342266	1.4032e-11	0.251574	9.82415e-07	-0.192982	0.000191777
PLA2G2A	turquoise	-0.0230883	0.658442	-0.0906855	0.081914	0.141409	0.00651154	0.0240119	0.645693	-0.0217714	0.676792	-0.0330766	0.526474	-0.101959	0.0503448	-0.0545772	0.295739
UQCRQ	turquoise	-0.018426	0.724252	-0.0573298	0.272014	0.0940859	0.0710426	-0.789092	1.12329e-79	-0.246687	1.61098e-06	-0.0912826	0.0799133	-0.201852	9.43958e-05	-0.541899	1.5039e-29
BLVRA	turquoise	-0.156228	0.00261804	0.105331	0.0431652	0.059881	0.251215	-0.524039	2.04652e-27	-0.0116666	0.823259	0.0309287	0.553685	0.0582947	0.264014	-0.254229	7.47713e-07
SLC23A3	turquoise	0.116731	0.0249358	-0.146723	0.00473995	0.0401206	0.442258	-0.189222	0.000256609	0.174054	0.000785699	0.199604	0.000113305	0.0286877	0.582789	0.146588	0.00477891
LYPLA2	turquoise	0.0790515	0.129582	-0.117851	0.0235701	0.0502369	0.335873	-0.668248	4.43565e-49	-0.303762	2.57514e-09	-0.111842	0.0317243	-0.253366	8.173e-07	-0.579225	1.91349e-34
ACBD7	turquoise	0.0505395	0.332966	-0.133366	0.010328	0.104504	0.0448411	0.283427	3.0247e-08	0.0888352	0.088372	-0.086602	0.0967039	-0.146614	0.00477151	0.0620176	0.234668
GALE	turquoise	-0.0727614	0.163074	-0.0479638	0.358222	0.148931	0.0041415	-0.299695	4.28097e-09	-0.114894	0.0273233	0.0110743	0.832095	-0.183437	0.000397311	-0.290787	1.26808e-08
SLC44A1	turquoise	0.103403	0.047157	-0.235094	4.99921e-06	0.166691	0.00131044	0.592605	2.33933e-36	0.268352	1.66159e-07	-0.00988647	0.849879	0.000418116	0.993613	0.382181	2.79985e-14
ACADSB	turquoise	-0.0925989	0.0756422	0.00472341	0.927948	0.107489	0.0390395	0.504027	3.60072e-25	-0.0690283	0.185812	-0.198064	0.000128252	-0.203625	8.1624e-05	0.111606	0.0320884
ADO	turquoise	0.172059	0.000904354	-0.190694	0.000229113	0.027233	0.602053	0.433558	2.41829e-18	0.0258266	0.620945	-0.256505	5.90205e-07	-0.198149	0.00012738	0.0722325	0.166162
MT-ND5	turquoise	-0.107656	0.0387335	0.20339	8.32163e-05	-0.121929	0.0191301	0.431636	3.53552e-18	0.135268	0.00928006	0.293372	9.28889e-09	0.317318	4.46897e-10	0.532199	2.24823e-28
PLCB4	turquoise	0.160653	0.00196341	-0.0873604	0.093807	-0.0877201	0.0924572	0.335459	3.7219e-11	-0.0660624	0.205479	-0.210994	4.40016e-05	-0.108529	0.0371727	0.13624	0.0087818
GNPAT	turquoise	0.14553	0.00509472	-0.243265	2.26373e-06	0.125303	0.0160257	0.294428	8.17242e-09	-0.105199	0.0434294	-0.287324	1.91486e-08	-0.261033	3.66262e-07	-0.0521348	0.317912
COX10	turquoise	-0.102445	0.0492523	0.0317262	0.543503	0.0858561	0.099622	0.451978	5.6082e-20	0.172211	0.000894759	0.0547766	0.293975	0.104172	0.0455289	0.350183	4.3772e-12
COX4I2	turquoise	-0.125476	0.0158792	0.167258	0.00126076	-0.0550321	0.291725	-0.572927	1.41926e-33	0.141952	0.00630645	0.205751	6.84482e-05	0.39185	5.43389e-15	-0.0314921	0.546482
PAOX	turquoise	-0.174898	0.000739956	0.14499	0.00526305	0.0332636	0.524137	-0.418539	4.41178e-17	-0.122722	0.0183571	-0.0962819	0.0646696	-0.137424	0.00820733	-0.345175	9.17994e-12
ME2	turquoise	0.0354074	0.497734	-0.0183932	0.724724	-0.020407	0.696006	0.665551	1.46247e-48	0.124674	0.0165687	-0.165601	0.00141116	-0.0320617	0.539246	0.35089	3.93821e-12
DHRSX	turquoise	-0.08287	0.112012	-0.0176698	0.735137	0.123514	0.0176122	-0.464872	3.49934e-21	-0.224024	1.39854e-05	-0.167848	0.0012109	-0.201396	9.79782e-05	-0.421086	2.72378e-17
KCNMB3	turquoise	0.219313	2.13357e-05	-0.182801	0.000416558	-0.0404742	0.438243	0.0798798	0.1256	0.0663086	0.203792	0.0466615	0.371438	-0.0210663	0.686696	0.0989174	0.0576497
CYP7B1	turquoise	-0.105887	0.0420695	0.0596447	0.253093	0.0552393	0.289909	0.584436	3.52732e-35	0.148512	0.00424971	-0.0787442	0.131084	0.084332	0.105803	0.440284	6.28202e-19
TMCO3	turquoise	-0.0373008	0.475015	0.0551427	0.290755	-0.0231231	0.657959	0.441063	5.3637e-19	0.0357835	0.493176	-0.126668	0.0149012	-0.113529	0.0292228	0.11796	0.023441
AUH	turquoise	-0.132906	0.0105968	0.176531	0.000658414	-0.0575041	0.270557	0.107186	0.0395974	-0.125264	0.0160591	-0.100368	0.054064	-0.0934284	0.0730474	-0.0474961	0.362934
NDUFB5	turquoise	0.10364	0.0466508	-0.206108	6.64415e-05	0.130239	0.01228	-0.301861	3.26901e-09	-0.127939	0.0139169	-0.188203	0.000277405	-0.286201	2.18619e-08	-0.393663	3.97189e-15
CSGALNACT1	turquoise	0.176344	0.00066733	-0.175361	0.000715952	0.00285699	0.956381	0.335229	3.84535e-11	-0.192016	0.000206785	-0.203451	8.27986e-05	-0.223858	1.4197e-05	0.00488182	0.925539
TYMS	turquoise	0.126482	0.0150505	-0.224087	1.39051e-05	0.124701	0.0165454	0.0563444	0.280353	0.150912	0.00366377	-0.0468221	0.369792	-0.165737	0.00139821	-0.0514745	0.324088
SLC9A2	turquoise	-0.0241183	0.644229	0.00225242	0.965605	0.0267213	0.608896	0.486678	2.43607e-23	-0.128152	0.0137578	-0.296056	6.70121e-09	-0.224267	1.36803e-05	0.0586315	0.26126
MUT	turquoise	0.0710173	0.173422	-0.14674	0.00473517	0.0961151	0.0651366	0.600756	1.44385e-37	-0.144972	0.00526865	-0.354411	2.31793e-12	-0.389039	8.80116e-15	-0.00453318	0.930843
TPI1	turquoise	0.0159217	0.760497	-0.121384	0.0196782	0.131943	0.0111795	-0.561432	4.92966e-32	-0.143238	0.00584415	-0.113182	0.0297229	-0.209117	5.16067e-05	-0.458355	1.44331e-20
PLCB1	turquoise	-0.0588407	0.259558	0.0427892	0.412478	0.0186633	0.720848	0.60497	3.31358e-38	0.00231528	0.964646	0.0269344	0.606043	0.0956857	0.0663516	0.446315	1.82819e-19
G6PD	turquoise	-0.0853748	0.101542	-0.083008	0.111414	0.208097	5.62473e-05	-0.205476	7.00307e-05	-0.0250104	0.632025	-0.0193737	0.710691	-0.21617	2.81383e-05	-0.302606	2.97778e-09
UCK1	turquoise	0.183031	0.000409521	-0.122199	0.018864	-0.0716552	0.169582	-0.66966	2.36391e-49	-0.185336	0.000344689	-0.0419119	0.422136	-0.193845	0.000179249	-0.484391	4.17168e-23
UQCRFS1	turquoise	0.033618	0.519724	-0.0957579	0.0661461	0.0783038	0.13326	-0.555361	3.03792e-31	-0.216854	2.6504e-05	-0.163593	0.00161535	-0.257199	5.48936e-07	-0.50818	1.26637e-25
PPOX	turquoise	0.1082	0.0377547	-0.140877	0.00671787	0.0432733	0.407206	-0.620194	1.34906e-40	-0.0572132	0.272992	0.0888133	0.0884506	-0.108399	0.0374017	-0.342155	1.42599e-11
ST6GAL1	turquoise	-0.0954342	0.0670716	-0.0161219	0.757579	0.136967	0.00842484	0.276793	6.48267e-08	0.0134494	0.796801	-0.0413727	0.428136	0.00238083	0.963646	0.112391	0.0308909
SLC10A5	turquoise	0.0969904	0.0627168	-0.123633	0.0175025	0.035485	0.496792	0.134354	0.0097711	-0.0190836	0.714832	-0.141788	0.00636794	-0.155585	0.00272816	0.013369	0.797989
GABRB3	turquoise	0.239592	3.24336e-06	-0.169852	0.00105469	-0.0814596	0.11827	0.341521	1.56297e-11	-0.113616	0.0290977	-0.292375	1.0477e-08	-0.234278	5.40226e-06	0.0725897	0.164071
DHRS12	turquoise	-0.138864	0.00755384	0.205901	6.75964e-05	-0.0868511	0.0957446	-0.506286	2.04323e-25	-0.0771973	0.138849	0.32738	1.14901e-10	0.233552	5.78685e-06	-0.126526	0.0150152
MOCOS	turquoise	-0.0542949	0.298247	-0.0161251	0.757532	0.0865984	0.0967177	0.340874	1.71627e-11	0.178296	0.000579669	0.0620295	0.234577	0.0575643	0.270054	0.24672	1.60559e-06
KCNH8	turquoise	0.301285	3.51268e-09	-0.249592	1.20212e-06	-0.0575165	0.270453	0.182246	0.000434052	-0.135029	0.0094063	-0.192839	0.000193942	-0.225977	1.17073e-05	-0.0476441	0.361439
NDUFS6	turquoise	0.016405	0.753459	-0.06111	0.2416	0.0561535	0.281988	-0.87541	6.47168e-118	-0.198461	0.000124233	-0.0940603	0.0711199	-0.130783	0.0119187	-0.547263	3.24446e-30
SLC30A6	turquoise	0.0173153	0.740257	-0.0950148	0.0682869	0.0973384	0.0617756	0.817133	8.04845e-90	0.12107	0.0199995	-0.105568	0.0426953	-0.11969	0.0214685	0.370325	1.94376e-13
SDR9C7	turquoise	-0.0561887	0.281687	-0.0372363	0.47578	0.115255	0.0268387	0.0409789	0.432549	0.0385303	0.460572	-0.0658281	0.207095	-0.0288655	0.580454	0.0186078	0.721644
GRIN2D	turquoise	0.0344956	0.508877	-0.0649971	0.212898	0.0388523	0.45683	-0.0882819	0.0903806	-0.00167808	0.974372	0.154044	0.00300937	-0.0152066	0.770948	-0.0471682	0.36626
ABHD4	turquoise	0.0120873	0.816997	-0.0663836	0.203279	0.0680197	0.192338	0.222516	1.60259e-05	0.26299	2.97159e-07	0.103698	0.0465271	0.0629505	0.227689	0.187128	0.000301053
ACOT1	turquoise	-0.0775391	0.137104	0.0340902	0.513872	0.0524111	0.31535	-0.036018	0.490346	-0.0932287	0.0736652	0.0447927	0.39092	0.0364323	0.485365	-0.072307	0.165724
SPHK1	turquoise	-0.127403	0.0143249	0.12606	0.0153935	-0.00127445	0.980535	-0.350362	4.26133e-12	0.32787	1.07413e-10	0.233726	5.6928e-06	0.279603	4.70568e-08	0.0595711	0.253681
BCKDHB	turquoise	0.111656	0.0320107	-0.0411056	0.431125	-0.085433	0.101308	0.613841	1.39124e-39	-0.197676	0.000132305	-0.245693	1.77922e-06	-0.187085	0.000302047	0.147318	0.00457156
ABHD14B	turquoise	-0.176638	0.000653383	0.179766	0.000520877	-0.00799273	0.878385	-0.641812	3.1723e-44	-0.161221	0.00189124	0.0624042	0.231758	0.00627109	0.904439	-0.393184	4.31574e-15
GNPTG	turquoise	-0.209149	5.14701e-05	0.128335	0.0136223	0.0959804	0.0655158	-0.633227	9.4834e-43	-0.202136	9.22329e-05	0.00465043	0.929059	-0.067785	0.193881	-0.459846	1.04648e-20
UCP3	turquoise	0.221871	1.69815e-05	-0.188175	0.000278004	-0.0369025	0.479747	-0.0254204	0.626448	0.169767	0.00106092	0.0680128	0.192383	-0.0214023	0.681969	0.105648	0.042537
ATP13A3	turquoise	0.100532	0.0536691	-0.13707	0.00837547	0.047912	0.358743	0.819799	7.09488e-91	0.145452	0.00511871	-0.200378	0.000106424	-0.165943	0.00137883	0.359113	1.13045e-12
SLC7A2	turquoise	-0.0206561	0.692484	0.00770778	0.882689	0.015676	0.764084	0.420184	3.23219e-17	0.00865313	0.868424	-0.0410027	0.432281	-0.0567688	0.276741	0.216448	2.74626e-05
PNPLA2	turquoise	-0.113601	0.0291199	0.148953	0.00413595	-0.0467361	0.370673	-0.613904	1.35984e-39	0.0181507	0.728208	0.224895	1.29214e-05	0.0805082	0.122644	-0.288989	1.57184e-08
NNT	turquoise	-0.128865	0.0132357	0.149599	0.00397447	-0.0288511	0.580643	0.604743	3.58966e-38	0.233093	6.0434e-06	0.219655	2.06985e-05	0.333957	4.6014e-11	0.558037	1.36909e-31
NME4	turquoise	0.177108	0.000631652	-0.148542	0.00424169	-0.0315374	0.545905	-0.505824	2.29504e-25	-0.469576	1.23484e-21	-0.279244	4.90324e-08	-0.326108	1.36813e-10	-0.558763	1.1016e-31
HYAL3	turquoise	0.0891948	0.0870857	-0.170763	0.000990042	0.103829	0.0462487	-0.314299	6.65201e-10	-0.201423	9.77583e-05	-0.151755	0.0034761	-0.314336	6.61992e-10	-0.388617	9.45788e-15
INPPL1	turquoise	0.240972	2.83531e-06	-0.266462	2.04246e-07	0.0373803	0.474075	0.260218	3.99367e-07	-0.0111737	0.830611	-0.162945	0.00168683	-0.253868	7.76116e-07	-0.0495268	0.342756
TCIRG1	turquoise	-0.285667	2.32783e-08	0.204666	7.48989e-05	0.0944419	0.0699759	-0.543391	9.84482e-30	0.308618	1.38927e-09	0.45214	5.42047e-20	0.335051	3.9434e-11	-0.0166225	0.750297
ADK	turquoise	0.0474026	0.363881	-0.160936	0.00192712	0.142742	0.00601877	0.258057	5.01668e-07	-0.0506322	0.332079	-0.165989	0.00137451	-0.292108	1.082e-08	-0.123709	0.0174329
MVK	turquoise	-0.198904	0.00011989	0.0592067	0.256602	0.16968	0.00106737	-0.413872	1.05637e-16	-0.116844	0.0247953	-0.0196698	0.706471	-0.131938	0.0111825	-0.343702	1.13862e-11
NADSYN1	turquoise	-0.088701	0.0888556	0.0675081	0.195712	0.0243864	0.640552	-0.58184	8.22133e-35	0.0610299	0.242218	0.30041	3.91704e-09	0.0541886	0.299196	-0.182129	0.000437833
SULT2B1	turquoise	-0.0804987	0.122688	0.132361	0.0109227	-0.0665676	0.202026	-0.360306	9.40463e-13	-0.175132	0.000727752	0.200299	0.000107115	0.00741008	0.887189	-0.203709	8.10557e-05
ETNK1	turquoise	0.125553	0.0158146	-0.160559	0.00197564	0.0465806	0.372269	0.68862	3.55552e-53	0.0560906	0.282529	-0.115034	0.0271352	-0.176666	0.000652079	0.252135	9.27547e-07
SLC3A2	turquoise	-0.286423	2.12983e-08	0.192128	0.000204988	0.111009	0.0330256	-0.382122	2.8272e-14	0.0835324	0.109164	0.224309	1.36276e-05	0.0394013	0.450489	-0.186058	0.000326451
VKORC1	turquoise	-0.0863442	0.0977047	0.00781353	0.881091	0.0959751	0.0655307	-0.836869	4.51933e-98	-0.116953	0.0246601	0.0130146	0.803234	0.0235651	0.651847	-0.440437	6.09018e-19
NANS	turquoise	-0.222117	1.66111e-05	0.184566	0.000365186	0.0417049	0.424433	-0.526573	1.03734e-27	-0.28244	3.39251e-08	-0.107598	0.0388405	-0.100382	0.05403	-0.422342	2.144e-17
SLC35A3	turquoise	0.168049	0.00119427	-0.167614	0.00123044	0.00334784	0.948897	0.712736	1.74585e-58	-0.139086	0.00745737	-0.307717	1.55918e-09	-0.312846	8.04251e-10	0.109917	0.0348002
NME6	turquoise	0.0300753	0.564685	-0.171647	0.00093078	0.177321	0.000622033	0.472416	6.53252e-22	0.145284	0.0051707	-0.0442743	0.396432	-0.152461	0.00332553	0.19923	0.000116779
SLC46A1	turquoise	0.31052	1.08757e-09	-0.245485	1.81649e-06	-0.0739476	0.156305	0.28534	2.41877e-08	-0.295357	7.29867e-09	-0.426382	9.86027e-18	-0.482945	5.84903e-23	-0.195151	0.000161725
MBOAT2	turquoise	0.245755	1.76816e-06	-0.240995	2.82917e-06	-0.000248836	0.996199	0.370919	1.76698e-13	-0.31595	5.3543e-10	-0.46095	8.23952e-21	-0.44279	3.77307e-19	-0.140684	0.00679443
NQO2	turquoise	-0.00241196	0.963171	-0.0501124	0.337073	0.0654732	0.209559	-0.428701	6.28394e-18	-0.120593	0.0204976	-0.0890519	0.0875952	-0.0827965	0.112332	-0.258637	4.71975e-07
AKR7L	turquoise	0.177989	0.000592741	-0.136065	0.00886982	-0.0481827	0.356031	-0.305119	2.16965e-09	0.00991983	0.849378	0.0160761	0.758247	-0.109008	0.0363395	-0.133162	0.0104463
MAN2B1	turquoise	-0.0240747	0.644829	-0.0339594	0.51549	0.0718456	0.168448	0.127529	0.0142279	0.130463	0.0121299	-0.0740394	0.15579	-0.109456	0.0355739	-0.0613749	0.239562
AK1	turquoise	0.00366688	0.944035	0.000348322	0.994679	-0.00492444	0.924891	-0.414883	8.75291e-17	0.0514444	0.324372	0.114623	0.0276911	0.195436	0.000158122	-0.0995004	0.0561852
MGST2	turquoise	0.115417	0.0266244	-0.173266	0.000830717	0.0748444	0.15133	-0.407427	3.45004e-16	-0.409458	2.38238e-16	-0.28541	2.39921e-08	-0.403928	6.49043e-16	-0.547636	2.91331e-30
ATP2A2	turquoise	-0.146488	0.00480812	0.138968	0.00750837	0.00598981	0.908706	0.734809	7.55045e-64	0.328964	9.23562e-11	0.15769	0.00238256	0.317154	4.5672e-10	0.619894	1.50834e-40
ENTPD7	turquoise	0.103709	0.0465039	-0.181517	0.000458073	0.0994743	0.0562502	0.716397	2.442e-59	0.0337096	0.518585	-0.199268	0.000116425	-0.184468	0.000367894	0.255622	6.47115e-07
XYLT1	turquoise	0.228588	9.20747e-06	-0.103061	0.047896	-0.151314	0.00357308	0.576931	3.9893e-34	0.172031	0.000906121	0.0257147	0.622459	0.079164	0.129036	0.454799	3.08715e-20
PIGU	turquoise	-0.00638874	0.902655	-0.156016	0.00265392	0.202467	8.97683e-05	-0.643354	1.70408e-44	-0.290376	1.33205e-08	-0.188347	0.000274371	-0.312227	8.71684e-10	-0.582799	6.01819e-35
NUDT16L1	turquoise	0.122409	0.0186591	-0.158855	0.00220881	0.0483049	0.354811	-0.720285	2.92221e-60	-0.306026	1.93408e-09	-0.183514	0.000395062	-0.340393	1.83964e-11	-0.64279	2.14014e-44
NT5DC1	turquoise	0.22774	9.95727e-06	-0.18517	0.000349014	-0.047837	0.359496	0.526724	9.96126e-28	-0.18035	0.000499081	-0.202091	9.25715e-05	-0.219527	2.09357e-05	0.0854343	0.101303
UQCRC2	turquoise	0.129618	0.0127044	-0.191396	0.000216982	0.0800758	0.124672	0.320381	2.97104e-10	0.0061266	0.90663	-0.107417	0.039171	-0.13916	0.00742545	0.0440644	0.398676
DCTD	turquoise	0.184906	0.000355999	-0.140613	0.00682264	-0.0509785	0.328778	0.433142	2.62604e-18	-0.127326	0.0143844	-0.264745	2.46024e-07	-0.329349	8.75687e-11	-0.0723579	0.165426
UPP1	turquoise	-0.180828	0.000481909	0.183128	0.000406572	-0.00705682	0.892534	-0.374354	1.01505e-13	0.380674	3.59757e-14	0.358575	1.22793e-12	0.414341	9.68135e-17	0.184723	0.000360938
SLC35E4	turquoise	-0.145265	0.00517677	0.146177	0.00489945	-0.00450167	0.931322	-0.379533	4.34583e-14	0.22605	1.16291e-05	0.319946	3.14938e-10	0.308813	1.35495e-09	0.043247	0.407491
SGSH	turquoise	0.0305515	0.558534	-0.005084	0.922465	-0.0310657	0.551929	-0.210629	4.53913e-05	-0.272489	1.05182e-07	-0.133459	0.0102741	-0.210976	4.40704e-05	-0.340921	1.70456e-11
GOT2	turquoise	-0.156599	0.00255635	0.0872925	0.0940633	0.0828401	0.112142	0.00285341	0.956436	-0.159545	0.00211158	-0.0827655	0.112466	-0.123066	0.0180306	-0.161323	0.00187852
ST6GAL2	turquoise	0.190824	0.00022682	-0.115726	0.0262189	-0.0892732	0.0868074	0.235228	4.93592e-06	0.0409403	0.432982	-0.00137964	0.978929	0.028399	0.586589	0.223626	1.44984e-05
PGAM1	turquoise	-0.169148	0.00110729	0.0629026	0.228044	0.128635	0.0134022	0.257824	5.14134e-07	0.150447	0.00377115	0.104496	0.0448567	0.111788	0.0318069	0.142973	0.00593676
GRHPR	turquoise	0.049475	0.343262	-0.0826512	0.112965	0.042536	0.415251	-0.57166	2.11221e-33	-0.345087	9.29935e-12	-0.244545	1.99442e-06	-0.313055	7.82626e-10	-0.592715	2.25406e-36
PIP5K1A	turquoise	0.29968	4.28885e-09	-0.319662	3.27144e-10	0.031868	0.541701	0.620416	1.24221e-40	0.118989	0.0222501	-0.121701	0.0193578	-0.172821	0.000857194	0.317174	4.55509e-10
SLC16A6	turquoise	0.0813619	0.118714	-0.149975	0.00388328	0.0874847	0.0933388	0.159555	0.00211022	0.142399	0.00614217	-0.119254	0.0219516	-0.158429	0.00227103	0.0475675	0.362212
HSDL2	turquoise	-0.0266437	0.609937	-0.0380378	0.466328	0.0800793	0.124656	0.482767	6.09624e-23	-0.0518943	0.320152	-0.184545	0.000365772	-0.1472	0.00460438	0.0959907	0.0654867
CSAD	turquoise	0.105536	0.0427579	-0.0447329	0.391552	-0.0734141	0.159322	-0.164854	0.00148414	0.0497847	0.340246	0.295137	7.49626e-09	0.0320237	0.539727	0.0371071	0.477313
ABCD3	turquoise	0.00663762	0.898882	-0.0182805	0.726343	0.0146793	0.778681	0.643416	1.66192e-44	0.0203384	0.696978	-0.0318382	0.54208	-0.0602585	0.248234	0.268578	1.621e-07
MVD	turquoise	-0.193387	0.000185794	0.0713085	0.171662	0.147827	0.00443165	-0.65998	1.65265e-47	-0.112056	0.0313968	0.133548	0.0102233	0.0166649	0.749682	-0.349488	4.8545e-12
SLC16A8	turquoise	0.140042	0.00705422	-0.113652	0.0290459	-0.0296803	0.56981	0.00537758	0.918002	-0.0558607	0.28451	-0.0397111	0.446933	-0.124176	0.0170103	-0.0489042	0.348865
ATP12A	turquoise	-0.000197628	0.996981	-0.159764	0.00208152	0.199562	0.000113688	0.0497954	0.340142	-0.000312444	0.995227	0.0021685	0.966886	-0.0937079	0.0721896	-0.021926	0.674627
PLA2G4C	turquoise	0.113089	0.029858	-0.124064	0.0171105	0.0163109	0.754828	-0.209577	4.9636e-05	-0.108132	0.0378753	-0.155446	0.00275242	-0.0659511	0.206246	-0.160965	0.00192345
SLCO5A1	turquoise	-0.00692843	0.894477	-0.100591	0.0535292	0.13398	0.00997884	0.185165	0.000349139	0.0166446	0.749977	-0.0896138	0.0856061	-0.110047	0.0345846	0.0116276	0.82384
GAMT	turquoise	-0.069587	0.182268	0.0794921	0.127452	-0.0139688	0.789135	-0.762622	1.99438e-71	-0.149271	0.0040557	0.0057517	0.91232	-0.00389015	0.940633	-0.392997	4.45742e-15
PDE3A	turquoise	0.0331616	0.525411	-0.0342866	0.511449	0.00217143	0.966841	0.323678	1.90499e-10	0.205631	6.91357e-05	-0.0121177	0.816545	0.262626	3.08986e-07	0.465229	3.23542e-21
SORD	turquoise	-0.102612	0.048881	0.0837252	0.108346	0.0211872	0.684994	0.195615	0.000155888	-0.162759	0.00170782	-0.13989	0.0071167	-0.114688	0.0276024	-0.0415931	0.425677
FAH	turquoise	-0.167648	0.00122755	0.0680706	0.192005	0.120351	0.0207539	-0.633483	8.58348e-43	-0.275403	7.58686e-08	-0.0617681	0.236559	-0.0498937	0.339188	-0.418909	4.11403e-17
ALAS1	turquoise	-0.1913	0.000218615	0.125802	0.0156067	0.0772854	0.138398	0.270646	1.29073e-07	0.105231	0.0433658	0.125568	0.0158018	-0.02725	0.601826	0.0712491	0.17202
ACADL	turquoise	-0.128718	0.0133422	0.0905958	0.0822179	0.0445803	0.393172	-0.0306764	0.556926	-0.125767	0.0156359	-0.108285	0.0376033	-0.102428	0.0492899	-0.0987907	0.0579722
CYP1B1	turquoise	-0.0436516	0.403114	0.058475	0.262537	-0.0195043	0.708829	0.166298	0.00134592	0.0286971	0.582665	-0.0503938	0.334363	-0.0259368	0.619455	0.068284	0.190612
CDIPT	turquoise	-0.0569056	0.275583	0.0551329	0.29084	0.000893938	0.986346	-0.697848	3.82145e-55	-0.0722212	0.166228	0.127841	0.0139902	0.0614693	0.238839	-0.370972	1.75208e-13
SLC25A36	turquoise	0.168085	0.00119132	-0.195659	0.000155357	0.0382919	0.463353	0.527329	8.46002e-28	0.0381344	0.465196	-0.0830255	0.111338	-0.147191	0.00460706	0.234232	5.42625e-06
B4GALNT4	turquoise	0.381257	3.26523e-14	-0.336445	3.23656e-11	-0.0470802	0.367156	-0.315884	5.40111e-10	-0.140044	0.00705317	-0.188211	0.000277241	-0.317594	4.30835e-10	-0.328615	9.69179e-11
CEPT1	turquoise	0.0145663	0.780341	-0.0646624	0.215269	0.0628369	0.22853	0.759149	2.0049e-70	0.421485	2.5245e-17	0.131341	0.011558	0.0579929	0.266498	0.528118	6.8356e-28
ENTPD6	turquoise	-0.0112128	0.830028	-0.0307212	0.55635	0.0520569	0.318636	-0.386203	1.4249e-14	-0.33389	4.64515e-11	-0.21724	2.56203e-05	-0.35104	3.85082e-12	-0.51745	1.1662e-26
CBR3	turquoise	-0.131924	0.0111911	0.0746442	0.15243	0.0684073	0.189811	-0.30731	1.64235e-09	0.0334514	0.521796	-0.00614117	0.906409	0.00323054	0.950685	-0.14868	0.00420587
NUDT22	turquoise	0.0274007	0.599817	-0.0624167	0.231664	0.0443202	0.395941	-0.765348	3.16864e-72	-0.195378	0.000158851	-0.0515889	0.323013	-0.240749	2.8978e-06	-0.58639	1.85625e-35
NT5M	turquoise	0.226017	1.16647e-05	-0.136385	0.00870971	-0.106591	0.0407138	-0.628007	7.1046e-42	-0.25161	9.78785e-07	-0.236354	4.43225e-06	-0.242121	2.53364e-06	-0.474461	4.11458e-22
PDE3B	turquoise	0.356413	1.71001e-12	-0.314963	6.09706e-10	-0.0434599	0.405185	0.554033	4.49936e-31	-0.201751	9.51817e-05	-0.380203	3.88929e-14	-0.340717	1.75571e-11	0.0667497	0.200793
SDHC	turquoise	-0.013207	0.800386	-0.0890649	0.0875485	0.127288	0.0144136	0.572786	1.48349e-33	0.0237387	0.649453	-0.0765636	0.14213	-0.0733481	0.159699	0.283387	3.03905e-08
ATP8B2	turquoise	-0.16672	0.00130791	0.163514	0.00162386	0.000138666	0.997882	0.320462	2.93904e-10	0.153952	0.00302709	0.0177945	0.733337	0.12134	0.0197227	0.257726	5.19419e-07
GNPDA2	turquoise	0.138604	0.00766815	-0.127461	0.0142799	-0.0106922	0.837806	0.659064	2.45056e-47	0.0410042	0.432264	-0.11458	0.0277504	-0.0270529	0.604457	0.329098	9.06653e-11
SLC25A18	turquoise	-0.0418598	0.422712	-0.0103526	0.842891	0.0641706	0.218786	-0.125093	0.0162058	-0.0290868	0.577553	0.0280126	0.591694	-0.0864367	0.0973446	-0.087179	0.0944935
SLC25A21	turquoise	0.0248157	0.634681	-0.0686198	0.188435	0.0552244	0.29004	0.421585	2.47715e-17	-0.144229	0.00550881	-0.249089	1.26491e-06	-0.139645	0.00721891	0.0843493	0.105731
GTDC1	turquoise	-0.00523984	0.920096	-0.0331846	0.525123	0.0478168	0.359699	0.383524	2.23691e-14	0.232836	6.19203e-06	0.129718	0.0126354	0.233402	5.86962e-06	0.487361	2.07303e-23
NDUFA10	turquoise	0.0712926	0.171757	-0.149443	0.00401292	0.099151	0.0570592	-0.640682	4.99219e-44	-0.181539	0.000457329	-0.0958708	0.0658257	-0.241051	2.81366e-06	-0.484791	3.79825e-23
UCKL1	turquoise	0.239184	3.37434e-06	-0.214085	3.37352e-05	-0.0257753	0.621638	-0.511966	4.82351e-26	-0.0960539	0.0653087	0.0403281	0.439899	-0.192796	0.000194592	-0.348932	5.27294e-12
MTHFR	turquoise	0.0166165	0.750385	0.0268279	0.607468	-0.0538162	0.302534	0.227966	9.75248e-06	0.0113904	0.827377	-0.109194	0.0360192	-0.125017	0.0162709	0.0425555	0.415038
SLC30A1	turquoise	-0.195707	0.000154757	0.0344562	0.509362	0.196645	0.000143656	0.528165	6.75017e-28	0.262974	2.97691e-07	0.0101923	0.845292	0.00547928	0.916457	0.285683	2.32356e-08
FMO5	turquoise	-0.154741	0.00287909	0.142421	0.0061343	0.0117875	0.821458	0.193106	0.000189924	0.0363366	0.486513	-0.112994	0.0299972	-0.00493086	0.924793	0.0449948	0.388784
PIK3R2	turquoise	0.111948	0.0315613	-0.100538	0.0536542	-0.0116428	0.823613	-0.774052	7.50949e-75	-0.157837	0.00235987	-0.0357661	0.493386	-0.117049	0.0245411	-0.440457	6.06539e-19
AMD1	turquoise	0.169634	0.00107076	-0.0612727	0.240347	-0.131263	0.0116077	0.282008	3.56675e-08	-0.229863	8.17997e-06	-0.0450881	0.387799	-0.148564	0.00423604	0.010212	0.844997
TBXAS1	turquoise	-0.077066	0.139524	-0.00327378	0.950026	0.098447	0.0588542	0.0385146	0.460754	0.0275868	0.597341	0.00331037	0.949468	-0.0440173	0.399181	-0.034221	0.512258
KCNJ14	turquoise	0.236128	4.52952e-06	-0.161397	0.00186942	-0.0877661	0.0922859	-0.450085	8.34462e-20	-0.115225	0.0268798	0.0201586	0.699527	-0.110021	0.0346278	-0.230425	7.763e-06
CPT1B	turquoise	0.249122	1.26073e-06	-0.248309	1.36855e-06	0.00475488	0.92747	-0.323022	2.08217e-10	0.0298597	0.567479	-0.00760895	0.884182	-0.179569	0.00052844	-0.188609	0.000268928
FUK	turquoise	-0.19474	0.00016705	0.14184	0.00634837	0.0614892	0.238686	-0.31438	6.58144e-10	-0.058576	0.261712	0.153809	0.00305456	0.0110231	0.832861	-0.194195	0.000174386
PHGDH	turquoise	-0.111148	0.0328054	0.146524	0.00479766	-0.0467081	0.37096	-0.348205	5.87339e-12	-0.0646662	0.215242	0.184269	0.000373419	0.0284441	0.585995	-0.203109	8.51615e-05
DPM1	turquoise	0.0152815	0.769852	-0.123331	0.0177821	0.135156	0.00933919	0.143953	0.00560018	0.128042	0.0138393	0.0808059	0.121262	-0.1279	0.0139458	-0.0112144	0.830003
STARD3NL	turquoise	-0.0596348	0.253173	-0.00187998	0.97129	0.0753646	0.1485	0.182134	0.00043765	-0.0203059	0.697438	-0.12811	0.0137891	-0.163252	0.00165258	-0.0348943	0.503989
SLC41A1	turquoise	0.0342099	0.512395	0.0320179	0.539801	-0.0818333	0.116586	0.24643	1.65297e-06	0.0222897	0.669546	-0.0447821	0.391032	-0.0285535	0.584554	0.0913821	0.0795837
ATP7B	turquoise	0.1946	0.000168908	-0.195983	0.000151418	0.00623057	0.905053	0.523322	2.47806e-27	-0.0302124	0.56291	-0.167316	0.0012558	-0.17685	0.0006435	0.131767	0.0112888
GALC	turquoise	0.00722849	0.889936	0.0274319	0.599402	-0.0430747	0.409363	0.587821	1.1567e-35	-0.0329689	0.527822	-0.0689982	0.186004	0.0061129	0.906838	0.260733	3.7813e-07
ABCA7	turquoise	-0.239692	3.21224e-06	0.12586	0.0155581	0.136465	0.00866976	-0.311991	8.98908e-10	0.335033	3.95357e-11	0.41229	1.41568e-16	0.196056	0.000150536	0.0132832	0.799258
INPP4B	turquoise	-0.117056	0.0245331	0.0454168	0.384346	0.0866661	0.0964563	0.277028	6.3125e-08	-0.033513	0.521029	-0.123017	0.0180768	-0.0882321	0.0905632	0.102131	0.0499563
HLCS	turquoise	0.156909	0.00250579	-0.163349	0.00164191	0.0116676	0.823245	0.296596	6.27215e-09	-0.209424	5.02857e-05	-0.362439	6.75343e-13	-0.391372	5.9002e-15	-0.0897355	0.0851802
KCNMB4	turquoise	-0.276498	6.70306e-08	0.205067	7.24527e-05	0.0827157	0.112684	-0.117259	0.0242843	-0.00417408	0.936309	-0.0212694	0.683838	0.0977802	0.0605973	-0.0302524	0.562394
PIGC	turquoise	-0.10036	0.0540813	0.041457	0.427194	0.0711637	0.172536	0.0176459	0.735481	0.134675	0.00959596	0.0794031	0.12788	0.0465185	0.372907	0.0359054	0.491703
SLC35C2	turquoise	0.0517265	0.321721	-0.0788528	0.130552	0.0350402	0.502206	-0.356507	1.68566e-12	-0.0645177	0.216299	-0.0121002	0.816805	-0.176253	0.000671684	-0.325679	1.45083e-10
ACLY	turquoise	0.0603707	0.247353	-0.120949	0.0201247	0.0769753	0.139992	0.55378	4.84814e-31	-0.180201	0.000504574	-0.408534	2.82033e-16	-0.358008	1.33974e-12	-0.0378861	0.468108
COASY	turquoise	0.0912044	0.080173	-0.147242	0.00459276	0.0720238	0.167393	-0.636188	2.9739e-43	-0.280705	4.1457e-08	-0.155087	0.00281622	-0.339596	2.06316e-11	-0.617327	3.89296e-40
CYP2D6	turquoise	0.12239	0.0186777	-0.084999	0.103061	-0.0438146	0.401358	-0.104646	0.0445493	0.0749237	0.150896	0.226426	1.12356e-05	0.0619545	0.235145	0.160975	0.00192221
KCTD20	turquoise	0.149865	0.00390959	-0.172172	0.000897186	0.0312996	0.548937	0.825586	3.15799e-93	0.250989	1.04291e-06	-0.132511	0.0108323	0.00450699	0.931241	0.510892	6.35026e-26
MGAT2	turquoise	0.0257794	0.621582	-0.0226379	0.664695	-0.00332245	0.949284	0.460114	9.87598e-21	0.0818711	0.116417	-0.112731	0.0303838	-0.129023	0.0131229	0.082156	0.115147
GK5	turquoise	0.0415181	0.426512	-0.103472	0.0470077	0.0782551	0.133502	0.529068	5.2848e-28	-0.0107384	0.837116	-0.0881134	0.0909995	-0.100873	0.052859	0.252479	8.95367e-07
PTGDS	turquoise	-0.331648	6.36081e-11	0.367874	2.87296e-13	-0.0528745	0.311085	-0.330688	7.27134e-11	0.249809	1.17586e-06	0.46127	7.68659e-21	0.59549	8.80815e-37	0.193425	0.000185245
SV2C	turquoise	0.198108	0.0001278	-0.238174	3.7209e-06	0.0545725	0.29578	0.231096	7.29131e-06	-0.110234	0.0342771	-0.246743	1.60191e-06	-0.279814	4.59308e-08	-0.0803221	0.123514
FAHD1	turquoise	0.0493329	0.344651	-0.167463	0.00124323	0.14852	0.00424739	-0.191461	0.000215897	-0.204372	7.67446e-05	-0.190146	0.000239004	-0.301959	3.22916e-09	-0.368397	2.64386e-13
ASMTL	turquoise	-0.146004	0.00495099	0.249244	1.24516e-06	-0.132183	0.0110316	-0.531491	2.72988e-28	-0.149631	0.00396671	0.142359	0.00615673	0.1138	0.028836	-0.308282	1.45045e-09
SRR	turquoise	0.00740497	0.887266	0.0958916	0.0657667	-0.128701	0.0133546	0.273872	9.01185e-08	0.0355604	0.495878	0.077545	0.137074	0.0979233	0.0602196	0.223229	1.50276e-05
ARSD	turquoise	0.13145	0.0114885	-0.147843	0.00442722	0.0234962	0.652798	0.311833	9.17509e-10	-0.327577	1.11839e-10	-0.278998	5.04292e-08	-0.270047	1.37904e-07	-0.111652	0.0320166
CPT1A	turquoise	0.171073	0.000968913	-0.200838	0.000102524	0.0410967	0.431226	0.405192	5.17006e-16	-0.0265229	0.611559	-0.130809	0.0119017	-0.16442	0.00152818	0.0970857	0.0624578
CYP2U1	turquoise	-0.131214	0.0116391	0.0634665	0.223893	0.0814829	0.118164	0.0975963	0.0610856	-0.0559877	0.283414	-0.0682656	0.190732	-0.0543744	0.297539	-0.0279312	0.592772
ELOVL1	turquoise	-0.0106639	0.838231	-0.0451811	0.38682	0.069425	0.18329	-0.16072	0.00195487	-0.0293164	0.574552	0.0657282	0.207786	-0.184413	0.00036941	-0.239247	3.35403e-06
SLC27A4	turquoise	0.124144	0.0170389	-0.150595	0.00373668	0.0358751	0.492069	-0.449668	9.10532e-20	-0.387912	1.06634e-14	-0.421732	2.40857e-17	-0.474488	4.0899e-22	-0.634145	6.62734e-43
PIGA	turquoise	0.105935	0.0419746	-0.173494	0.000817444	0.0867388	0.0961761	0.343614	1.15343e-11	0.0839216	0.107517	0.104548	0.0447516	-0.0777871	0.135848	0.211221	4.31578e-05
COMT	turquoise	-0.0882214	0.0906022	0.0760274	0.144953	0.0131705	0.800926	-0.583369	4.99825e-35	-0.222939	1.54269e-05	0.0234137	0.653939	-0.0907523	0.0816882	-0.408852	2.66165e-16
DHDH	turquoise	-0.0467027	0.371015	-0.0287372	0.582138	0.093037	0.0742626	-0.396265	2.52409e-15	-0.192611	0.000197413	-0.0535342	0.305078	-0.116288	0.0254944	-0.335395	3.75587e-11
SLC16A11	turquoise	-0.134486	0.00969883	0.119833	0.0213126	0.0151675	0.771521	-0.336036	3.42983e-11	0.0265123	0.611702	0.266999	1.92652e-07	0.107318	0.0393543	-0.102118	0.0499859
AGPAT2	turquoise	0.0209574	0.688231	-0.0873279	0.0939297	0.0832886	0.110205	-0.794887	1.21573e-81	-0.0968029	0.0632289	0.0599607	0.250583	-0.0764965	0.142481	-0.434749	1.90924e-18
CTH	turquoise	0.013972	0.789087	0.018813	0.718704	-0.0405789	0.437059	0.527976	7.10374e-28	-0.127359	0.0143586	-0.195898	0.000152434	-0.179676	0.000524312	0.0854242	0.101344
GNPDA1	turquoise	-0.0290172	0.578465	-0.0922804	0.0766581	0.150658	0.00372201	0.170303	0.0010222	0.256189	6.10007e-07	0.167426	0.00124637	0.0103609	0.842766	0.130412	0.0121644
ITPR2	turquoise	-0.0167696	0.748162	0.0142119	0.785553	0.00280267	0.95721	0.537895	4.6417e-29	0.209212	5.11963e-05	-0.0413177	0.42875	0.117199	0.0243574	0.482771	6.09024e-23
ENTPD5	turquoise	0.15113	0.00361424	-0.100991	0.0525804	-0.0590543	0.25783	0.388611	9.46738e-15	-0.123648	0.0174886	-0.270732	1.27838e-07	-0.285888	2.26804e-08	-0.0565373	0.278707
MFSD9	turquoise	0.0457449	0.380916	-0.0583662	0.263427	0.0168054	0.747643	0.597344	4.67775e-37	-0.00573812	0.912526	-0.208236	5.55926e-05	-0.153505	0.00311392	0.146668	0.00475577
KCTD3	turquoise	0.188638	0.000268341	-0.18625	0.000321737	0.00138929	0.978781	0.681936	8.54237e-52	-0.182816	0.000416088	-0.343268	1.21294e-11	-0.311987	8.99319e-10	0.118333	0.0230032
PLCG1	turquoise	0.191105	0.000221929	-0.219312	2.13384e-05	0.0396151	0.448034	0.274127	8.75715e-08	0.247212	1.52825e-06	0.0753982	0.148319	0.0751965	0.14941	0.28363	2.95406e-08
COX19	turquoise	-0.0440004	0.399363	-0.0516621	0.322326	0.118329	0.0230077	-0.460125	9.85303e-21	0.12885	0.0132468	0.306313	1.86468e-09	0.0591001	0.257461	-0.110807	0.033348
ACADM	turquoise	0.109452	0.0355812	-0.10141	0.0516023	-0.00749812	0.885858	0.623904	3.36906e-41	-0.0636424	0.222609	-0.204568	7.55076e-05	-0.22019	1.97364e-05	0.119034	0.0221994
B3GALT6	turquoise	0.176732	0.000648973	-0.169581	0.0010747	-0.00482973	0.926331	-0.750532	5.21171e-68	-0.251529	9.86922e-07	-0.192958	0.000192147	-0.300026	4.1085e-09	-0.586438	1.82665e-35
NANP	turquoise	-0.115526	0.0264814	-0.0607889	0.244087	0.217294	2.54998e-05	0.555881	2.60349e-31	0.210185	4.71386e-05	0.0367538	0.48152	-0.042226	0.418662	0.307165	1.67292e-09
DSEL	turquoise	7.50465e-05	0.998854	-0.0200817	0.700617	0.0249619	0.632685	0.216862	2.64859e-05	-0.0778231	0.135666	-0.145958	0.00496483	-0.034946	0.503357	0.115892	0.0260026
ECH1	turquoise	-0.0024235	0.962995	-0.0788222	0.130702	0.101306	0.051845	-0.599083	2.57353e-37	-0.313141	7.73922e-10	-0.11253	0.0306832	-0.220269	1.95974e-05	-0.523719	2.22871e-27
PRPS2	turquoise	-0.233013	6.0895e-06	0.173243	0.000832062	0.0691732	0.184888	0.338814	2.30803e-11	0.137803	0.00803033	-0.00379818	0.942034	0.00891086	0.864542	0.136362	0.00872107
DHRS3	turquoise	-0.086105	0.0986406	0.0344963	0.508869	0.062393	0.231841	-0.538619	3.79107e-29	0.1077	0.038655	0.373264	1.2111e-13	0.122063	0.018998	-0.161563	0.00184895
NDUFB2	turquoise	-0.0089973	0.863241	-0.0410994	0.431195	0.062292	0.232599	-0.825103	5.00212e-93	-0.180065	0.000509634	-0.0428277	0.412057	-0.0972679	0.0619652	-0.50666	1.85966e-25
HEXB	turquoise	0.00083508	0.987245	0.0239942	0.645935	-0.0309576	0.553315	-0.0207349	0.691371	-0.0905629	0.0823296	-0.0448236	0.390592	-0.0685221	0.189067	-0.104522	0.0448039
INPP5E	turquoise	0.258561	4.75803e-07	-0.178956	0.000552578	-0.0933278	0.0733582	0.00164184	0.974925	0.159528	0.00211395	0.151093	0.00362262	-0.0381713	0.464763	0.0286146	0.583749
ITPA	turquoise	0.0100665	0.847178	-0.115601	0.0263818	0.131898	0.0112074	-0.812018	7.62742e-88	-0.115549	0.0264502	-0.0552469	0.289843	-0.180334	0.000499671	-0.533276	1.67237e-28
NUDT12	turquoise	-0.0690195	0.185868	0.123829	0.0173236	-0.0699777	0.179819	0.499849	1.01575e-24	-0.155554	0.0027336	-0.0975025	0.0613356	-0.0584361	0.262855	0.145161	0.00520933
NDOR1	turquoise	0.116232	0.0255654	-0.13846	0.00773214	0.0304223	0.560199	-0.0901946	0.0835889	0.126532	0.0150101	0.150382	0.00378636	-0.0990611	0.0572857	-0.109977	0.0347013
G6PC3	turquoise	-0.0504981	0.333363	0.0326943	0.531267	0.0210426	0.68703	-0.493601	4.6654e-24	-0.304913	2.22714e-09	-0.197381	0.000135463	-0.271801	1.13554e-07	-0.529188	5.11537e-28
ABCA1	turquoise	0.0509036	0.329491	-0.0644656	0.216671	0.0180986	0.728959	0.632618	1.20187e-42	0.47414	4.42528e-22	0.0713039	0.171689	0.2	0.000109734	0.655057	1.34961e-46
PLCB3	turquoise	0.179731	0.000522194	-0.16341	0.00163522	-0.0162009	0.756429	-0.211275	4.29598e-05	0.0674544	0.196069	0.160954	0.00192486	-0.0730253	0.161549	-0.135832	0.00898776
SYNJ2	turquoise	0.217318	2.54467e-05	-0.211234	4.31091e-05	-0.00255781	0.960945	0.645876	6.11587e-45	0.0403482	0.439671	-0.288824	1.60299e-08	-0.246928	1.57251e-06	0.205965	6.72368e-05
SLCO1B3	turquoise	-0.0253909	0.626849	-0.149115	0.00409494	0.217125	2.58818e-05	-0.00845463	0.871416	0.0527153	0.312546	-0.0378683	0.468318	-0.0946614	0.0693249	-0.0405173	0.437755
LRAT	turquoise	0.116133	0.0256921	-0.101266	0.0519363	-0.015859	0.761412	0.130053	0.0124055	-0.149389	0.0040264	-0.0513727	0.325047	-0.0175351	0.737081	0.0268879	0.606665
ALG10B	turquoise	0.202603	8.87689e-05	-0.249445	1.22016e-06	0.0631302	0.226362	0.743019	5.53564e-66	0.0243117	0.641575	-0.227253	1.04138e-05	-0.216542	2.72392e-05	0.273859	9.02501e-08
ACOT8	turquoise	0.0427101	0.413343	-0.110254	0.0342444	0.0852562	0.10202	-0.611565	3.16832e-39	-0.179393	0.00053526	-0.147957	0.00439655	-0.235619	4.75517e-06	-0.489691	1.19209e-23
HSD17B10	turquoise	0.0118017	0.821247	-0.123626	0.0175091	0.139785	0.00716067	-0.837439	2.51494e-98	-0.231692	6.89501e-06	-0.175785	0.000694581	-0.275743	7.30075e-08	-0.637086	2.087e-43
SLC35F1	turquoise	-0.15416	0.00298725	0.250825	1.06042e-06	-0.124168	0.017017	0.120412	0.0206884	-0.117027	0.0245691	0.116825	0.0248194	0.101225	0.0520327	0.110201	0.0343309
SPNS1	turquoise	0.0779075	0.135241	-0.125518	0.0158439	0.0612026	0.240887	0.153317	0.00315113	0.241145	2.78797e-06	0.124296	0.0169023	-0.0321289	0.538396	0.0737045	0.157675
DHRS4L2	turquoise	-0.1383	0.00780402	0.152195	0.00338161	-0.0205375	0.694161	-0.828844	1.37117e-94	-0.0523034	0.316347	0.194683	0.000167803	0.213481	3.55457e-05	-0.301163	3.56684e-09
SLC7A11	turquoise	0.0813751	0.118654	-0.223326	1.48967e-05	0.178981	0.000551538	0.244144	2.07524e-06	0.0445055	0.393968	-0.214509	3.25177e-05	-0.253697	7.89887e-07	0.0101437	0.84602
VDAC3	turquoise	-0.0843624	0.105676	-0.0888623	0.0882744	0.214161	3.35153e-05	-0.0669016	0.199767	0.0491548	0.346398	-0.024997	0.632207	-0.0172036	0.741874	-0.0334727	0.521531
UGT2B15	turquoise	-0.0817951	0.116757	-0.175581	0.0007048	0.319207	3.47648e-10	0.046375	0.374385	0.0451056	0.387615	-0.0354051	0.497762	-0.0870114	0.0951313	-0.00460663	0.929725
ACSM3	turquoise	-0.00796674	0.878777	-0.211826	4.09796e-05	0.274028	8.85517e-08	0.20962	4.94561e-05	-0.0404832	0.438141	-0.17086	0.000983395	-0.187523	0.000292141	-0.00906034	0.862293
AGK	turquoise	0.161832	0.00181639	-0.267181	1.88854e-07	0.135181	0.0093259	0.519533	6.7557e-27	0.0368854	0.47995	-0.212117	3.99717e-05	-0.262735	3.05397e-07	0.165909	0.00138199
ASAH1	turquoise	-0.0699832	0.179785	0.0409529	0.432841	0.0345976	0.507624	0.252624	8.82133e-07	-0.0951459	0.0679051	-0.104697	0.0444453	-0.0791821	0.128948	0.048738	0.350508
GALK1	turquoise	-0.146341	0.00485109	0.121081	0.0199888	0.0281261	0.590192	-0.764642	5.11436e-72	0.0791548	0.129081	0.206935	6.20062e-05	0.131425	0.011504	-0.307715	1.55943e-09
PGS1	turquoise	0.00509348	0.92232	0.0470961	0.366995	-0.0649934	0.212924	0.0162326	0.755967	0.412544	1.3509e-16	0.439256	7.73428e-19	0.33553	3.68465e-11	0.391125	6.15571e-15
UQCRC1	turquoise	-0.0650123	0.212791	-0.00770295	0.882762	0.0892138	0.0870183	-0.845104	7.56761e-102	-0.181127	0.000471415	-0.0118962	0.81984	-0.114043	0.0284937	-0.569907	3.65317e-33
ENPP4	turquoise	0.220462	1.92638e-05	-0.222558	1.5965e-05	0.00772001	0.882504	0.509883	8.2165e-26	-0.110217	0.0343048	-0.217995	2.3973e-05	-0.265623	2.23737e-07	0.08517	0.102368
COX18	turquoise	0.0161115	0.757731	-0.137876	0.00799673	0.152286	0.00336229	0.309338	1.26647e-09	-0.0953595	0.0672868	-0.226018	1.16631e-05	-0.295823	6.89498e-09	-0.0484643	0.353223
NME2	turquoise	0.154407	0.00294089	-0.174033	0.000786828	0.0280613	0.591049	-0.481397	8.38301e-23	-0.171355	0.00095003	-0.231576	6.97054e-06	-0.315444	5.72307e-10	-0.489279	1.31493e-23
SLC39A3	turquoise	0.0132564	0.799654	-0.0632102	0.225773	0.0626289	0.230077	-0.800991	8.80147e-84	-0.217819	2.43474e-05	-0.0858301	0.099725	-0.195139	0.000161873	-0.576493	4.5874e-34
RETSAT	turquoise	-0.0660422	0.205618	0.0379618	0.467219	0.0335038	0.521144	0.365381	4.26087e-13	-0.133001	0.0105405	-0.0238316	0.648173	-0.151439	0.00354542	-0.00347756	0.94692
ACAD10	turquoise	-0.0863136	0.0978239	0.0467535	0.370494	0.0473564	0.364349	-0.265759	2.20459e-07	0.00839138	0.87237	0.0796342	0.126771	-0.0544806	0.296595	-0.117545	0.0239369
THTPA	turquoise	0.144813	0.00531925	-0.115436	0.0265996	-0.0332979	0.52371	0.245914	1.74043e-06	-0.214936	3.13347e-05	-0.28923	1.5274e-08	-0.331254	6.72008e-11	-0.173204	0.000834349
ATP6V0E2	turquoise	0.00444116	0.932243	-0.0358973	0.491801	0.0393474	0.45111	-0.369254	2.30651e-13	-0.244081	2.08827e-06	-0.248942	1.28387e-06	-0.319555	3.31836e-10	-0.448442	1.17584e-19
SLC25A23	turquoise	-0.195391	0.000158688	0.221101	1.81957e-05	-0.0365998	0.483359	0.199776	0.000111745	-0.0807969	0.121303	0.0845507	0.104898	0.167294	0.0012577	0.140861	0.00672422
DHODH	turquoise	-0.1184	0.0229255	0.041724	0.424221	0.0929186	0.0746333	-0.243407	2.23226e-06	-0.0470898	0.367059	0.00922667	0.85979	-0.0314198	0.547404	-0.154539	0.00291625
GUK1	turquoise	-0.0922302	0.0768194	-0.0149769	0.774314	0.131615	0.0113839	-0.826248	1.67868e-93	-0.0681265	0.191639	0.0220004	0.673586	-0.0415514	0.426141	-0.449715	9.01754e-20
ACER3	turquoise	0.185002	0.00035346	-0.245992	1.72687e-06	0.0803747	0.123267	0.239865	3.15853e-06	-0.0686722	0.188097	-0.173024	0.000844995	-0.250119	1.13945e-06	-0.0261562	0.616494
GAPDH	turquoise	0.123772	0.0173756	-0.208877	5.26647e-05	0.109043	0.0362787	-0.426688	9.29372e-18	-0.128166	0.0137474	-0.174578	0.000756988	-0.225495	1.22344e-05	-0.389242	8.50047e-15
IMPDH1	turquoise	-0.0419669	0.421526	-0.0303779	0.560773	0.0892852	0.0867649	-0.373225	1.21882e-13	-0.19263	0.000197124	-0.168059	0.00119352	-0.220157	1.97938e-05	-0.408659	2.75701e-16
INPP5K	turquoise	-0.0632828	0.225239	0.101701	0.0509323	-0.0493957	0.344037	-0.524525	1.79722e-27	-0.104069	0.0457441	0.101267	0.0519355	-0.0210461	0.686981	-0.314517	6.46405e-10
EBP	turquoise	-0.15869	0.00223273	0.0516745	0.322209	0.129838	0.0125527	-0.469807	1.17282e-21	-0.199038	0.000118604	0.0934399	0.0730118	-0.0365261	0.484242	-0.332162	5.92014e-11
HIBADH	turquoise	-0.159582	0.00210644	0.0253205	0.627806	0.163809	0.00159213	0.490162	1.06539e-23	-0.00081874	0.987494	-0.0802967	0.123633	-0.0555161	0.287496	0.195128	0.000162015
FUT11	turquoise	0.152346	0.00334954	-0.147295	0.00457803	-0.00277523	0.957629	0.3989	1.58867e-15	0.209685	4.91839e-05	-0.0682553	0.190799	0.0175483	0.73689	0.292922	9.80837e-09
GUSB	turquoise	-0.115971	0.0259016	0.0634984	0.223659	0.0627786	0.228963	-0.24118	2.77832e-06	-0.0943889	0.0701338	-0.143669	0.00569601	-0.1596	0.00210403	-0.303572	2.63751e-09
PRDX3	turquoise	0.0288526	0.580624	-0.124246	0.0169471	0.119681	0.0214788	0.409231	2.48338e-16	-0.215207	3.0605e-05	-0.363564	5.66577e-13	-0.391332	5.94114e-15	-0.157109	0.0024736
PHYHD1	turquoise	-0.273807	9.07756e-08	0.217034	2.6088e-05	0.0644893	0.216502	-0.297953	5.30956e-09	-0.121009	0.020063	0.137204	0.00831147	0.148084	0.00436256	-0.105899	0.0420451
MSRA	turquoise	-0.350503	4.1729e-12	0.321973	2.39883e-10	0.0274775	0.598795	-0.448975	1.05235e-19	0.126476	0.0150547	0.343087	1.2453e-11	0.430464	4.45135e-18	0.0238864	0.647418
SLC22A15	turquoise	0.173687	0.000806396	-0.256772	5.73972e-07	0.107679	0.0386923	0.341506	1.56652e-11	0.181907	0.000445067	0.0497751	0.340339	-0.0469679	0.368301	0.26627	2.08549e-07
PNPO	turquoise	0.0456229	0.382189	-0.149152	0.00408567	0.130218	0.0122938	0.583386	4.97072e-35	-0.00268248	0.959043	-0.254082	7.59167e-07	-0.291557	1.15623e-08	0.0491875	0.346077
DTYMK	turquoise	0.0773187	0.138227	-0.187305	0.000297027	0.139009	0.00749059	-0.784147	4.78193e-78	-0.165816	0.00139071	-0.16107	0.00191028	-0.275916	7.15976e-08	-0.592207	2.67454e-36
APRT	turquoise	-0.106074	0.0417053	0.035546	0.496052	0.0855341	0.100903	-0.730325	1.02428e-62	-0.212823	3.76177e-05	-0.137201	0.00831281	-0.183708	0.00038939	-0.526027	1.20168e-27
NAT9	turquoise	0.131893	0.0112101	-0.159645	0.00209773	0.0376773	0.470566	-0.693401	3.46858e-54	-0.229081	8.79631e-06	-0.131511	0.0114496	-0.30237	3.06716e-09	-0.564719	1.81249e-32
ITPK1	turquoise	-0.348513	5.6116e-12	0.293996	8.61179e-09	0.0599447	0.25071	-0.3157	5.53366e-10	0.0221964	0.670848	0.273599	9.29157e-08	0.286431	2.12775e-08	-0.0172624	0.741022
SLC6A8	turquoise	0.0224903	0.666749	-0.129422	0.012841	0.133928	0.010008	-0.267595	1.80504e-07	-0.0921344	0.0771277	-0.134485	0.00969913	-0.170452	0.00101166	-0.275258	7.71144e-08
SLC9A8	turquoise	-0.017823	0.732927	0.0468382	0.369627	-0.0366119	0.483216	0.329255	8.87171e-11	0.0254705	0.625768	0.0833279	0.110037	-0.023293	0.655607	0.157129	0.00247044
SLC25A32	turquoise	0.134669	0.00959922	-0.189384	0.000253424	0.0713804	0.171229	0.52446	1.829e-27	0.151406	0.00355274	-0.122949	0.018141	-0.180011	0.000511645	0.171572	0.000935722
ITPR1	turquoise	-0.0279199	0.592921	-0.0427437	0.412975	0.087513	0.0932323	0.438588	8.85046e-19	0.10516	0.0435075	0.0227439	0.663221	0.232569	6.34988e-06	0.464424	3.86179e-21
ALG3	turquoise	-0.0407359	0.435285	-0.0705563	0.176238	0.137904	0.00798384	-0.469311	1.31015e-21	-0.26951	1.46313e-07	-0.262472	3.14129e-07	-0.352427	3.12757e-12	-0.568758	5.22112e-33
MTRR	turquoise	0.150751	0.00370061	-0.154623	0.00290073	0.00832127	0.873427	0.671803	9.03313e-50	0.0729919	0.161741	-0.144481	0.0054263	-0.101599	0.0511665	0.32336	1.98891e-10
BCKDHA	turquoise	0.0425762	0.414811	-0.0336621	0.519176	-0.0101354	0.846146	0.594253	1.34049e-36	-0.0105018	0.840656	-0.119534	0.0216399	-0.197677	0.000132296	0.0887124	0.0888145
NDUFA9	turquoise	-0.104819	0.044197	0.00193931	0.970384	0.125925	0.0155047	-0.768054	4.97854e-73	-0.154986	0.00283453	-0.00641738	0.902221	-0.0574686	0.270853	-0.44304	3.58469e-19
B3GNT6	turquoise	0.0876136	0.0928551	-0.143714	0.00568065	0.0720196	0.167417	0.214562	3.23688e-05	-0.00842187	0.87191	-0.104428	0.0449977	-0.180631	0.000488903	-0.000393362	0.993992
NDUFA3	turquoise	-0.00462049	0.929514	-0.0237468	0.649341	0.0352839	0.499236	-0.884655	1.13206e-123	-0.237174	4.09689e-06	-0.0793132	0.128314	-0.104473	0.0449043	-0.537555	5.10478e-29
CMAS	turquoise	-0.195309	0.000159713	0.114787	0.0274688	0.0959372	0.0656379	0.0793852	0.127967	-0.169067	0.00111354	-0.0857563	0.100018	-0.128495	0.0135043	-0.151256	0.00358611
KCTD7	turquoise	0.0380113	0.466638	-0.013618	0.79431	-0.0295529	0.571469	0.532419	2.11637e-28	0.246703	1.60841e-06	0.177691	0.000605624	0.284647	2.62347e-08	0.592793	2.19567e-36
PIGZ	turquoise	-0.0464526	0.373585	-0.000963261	0.985287	0.0580802	0.265778	-0.555311	3.08263e-31	-0.198952	0.000119428	0.0261519	0.616552	-0.00407051	0.937886	-0.304994	2.2042e-09
DAD1	turquoise	-0.0564774	0.279218	-0.0536936	0.303638	0.136141	0.00883144	-0.60991	5.74053e-39	-0.222654	1.58283e-05	-0.143927	0.0056092	-0.253581	7.99424e-07	-0.55605	2.47581e-31
NDUFS7	turquoise	-0.093203	0.0737451	0.0921923	0.0769413	-0.000897073	0.986298	-0.88425	2.0731e-123	-0.130415	0.0121618	0.115695	0.0262593	0.0281569	0.589784	-0.465787	2.86152e-21
ADCY1	turquoise	0.114813	0.0274335	-0.153366	0.00314126	0.0507577	0.33088	0.357378	1.47537e-12	-0.0801085	0.124518	-0.177463	0.000615706	-0.0763466	0.143267	0.118343	0.0229914
KCNS1	turquoise	0.0183844	0.72485	0.0270937	0.603913	-0.0563125	0.280626	0.14901	0.00412154	0.00131817	0.979867	0.0431258	0.408808	0.0185719	0.722159	0.080768	0.121437
ENPP1	turquoise	0.0305121	0.559042	-0.0641332	0.219055	0.0426521	0.413979	0.4163	6.71777e-17	0.226445	1.12159e-05	-0.0367	0.482163	0.115115	0.0270256	0.424969	1.29537e-17
CPOX	turquoise	0.109515	0.0354738	-0.246441	1.65103e-06	0.173364	0.000824982	0.344807	9.68869e-12	0.134455	0.00971597	-0.112227	0.0311375	-0.211553	4.19494e-05	0.0853789	0.101526
SLC34A3	turquoise	0.107488	0.0390408	-0.142289	0.00618212	0.0459068	0.379231	-0.12448	0.0167392	0.0134805	0.796342	0.0191347	0.714102	-0.110747	0.0334449	-0.046421	0.373911
LBR	turquoise	0.296011	6.73791e-09	-0.300304	3.96916e-09	0.0122097	0.815176	0.432819	2.79928e-18	0.122132	0.0189299	-0.14491	0.00528851	-0.100329	0.0541571	0.211771	4.11731e-05
MSRB2	turquoise	-0.0461975	0.376218	0.0683999	0.189859	-0.0287692	0.581717	-0.86072	1.18597e-109	-0.124644	0.0165954	0.0632014	0.225838	0.113688	0.0289948	-0.368443	2.62447e-13
NDUFA2	turquoise	-0.0108748	0.835076	-0.0323425	0.535697	0.0536659	0.303888	-0.896356	1.03986e-131	-0.263648	2.76902e-07	-0.131574	0.01141	-0.168278	0.0011757	-0.598693	2.94401e-37
SDSL	turquoise	-0.0792892	0.12843	0.00496915	0.924211	0.0908853	0.0812398	-0.791545	1.68364e-80	-0.144389	0.00545625	-0.0718437	0.168459	-0.139482	0.00728787	-0.509846	8.29415e-26
SLC1A1	turquoise	-0.260836	3.74011e-07	0.148114	0.0043545	0.134591	0.00964136	0.197999	0.000128927	-0.0235606	0.65191	-0.105125	0.0435773	-0.00108055	0.983496	0.0496251	0.341798
SLC25A24	turquoise	-0.0246289	0.637232	-0.017856	0.732451	0.0524337	0.315141	0.674081	3.21941e-50	0.314524	6.45827e-10	0.156379	0.00259272	0.131865	0.0112277	0.492611	5.92239e-24
NDUFB6	turquoise	0.0641247	0.219117	-0.180054	0.000510011	0.146118	0.004917	-0.490492	9.84506e-24	-0.246022	1.72162e-06	-0.234626	5.22701e-06	-0.354627	2.24339e-12	-0.544905	6.39018e-30
SLC7A1	turquoise	0.0682944	0.190544	0.00157325	0.975972	-0.0855852	0.100699	0.515954	1.7222e-26	-0.124908	0.0163646	-0.302993	2.83686e-09	-0.197304	0.000136297	0.0815543	0.117841
POMT2	turquoise	0.221653	1.73176e-05	-0.213874	3.4358e-05	-0.00457291	0.930238	0.0153036	0.769528	-0.00430299	0.934346	0.00535802	0.9183	-0.109993	0.0346743	-0.0252043	0.629385
PIK3R4	turquoise	0.154046	0.003009	-0.16501	0.00146857	0.0172458	0.741262	0.608571	9.26154e-39	0.0489952	0.347969	-0.149403	0.00402297	-0.176107	0.000678737	0.233144	6.01449e-06
ABCD4	turquoise	0.0342579	0.511803	-0.0417531	0.423897	0.0101442	0.846013	-0.407497	3.40624e-16	0.161847	0.0018145	0.292913	9.8193e-09	0.126791	0.0148035	-0.0636304	0.222697
EBPL	turquoise	0.0368139	0.480804	-0.0287133	0.582452	-0.00925373	0.859383	-0.435736	1.56807e-18	-0.179721	0.00052259	-0.0313007	0.548923	-0.0525522	0.314047	-0.278122	5.57388e-08
GRIK1	turquoise	0.199699	0.00011244	-0.0972838	0.0619225	-0.123149	0.0179524	0.0835256	0.109193	-0.0871786	0.0944948	-0.121614	0.0194452	-0.126335	0.0151693	-0.0445992	0.392972
ATP8B4	turquoise	-0.183977	0.000381638	0.16166	0.00183714	0.0235827	0.651605	0.0260927	0.61735	0.00545232	0.916867	0.0111261	0.831322	0.0122092	0.815183	0.0199564	0.702397
ACOX1	turquoise	-0.0748594	0.151248	0.0647964	0.214317	0.0108212	0.835878	0.643048	1.92786e-44	-0.136434	0.00868535	-0.160265	0.00201414	-0.096529	0.063983	0.232461	6.41454e-06
OXCT2	turquoise	0.0361926	0.488243	-0.00724476	0.88969	-0.0352771	0.499318	-0.406136	4.35964e-16	-0.0652309	0.211254	0.0967869	0.0632727	0.126755	0.0148318	-0.107176	0.0396154
PRDX2	turquoise	0.139527	0.00726877	-0.150137	0.00384447	0.0164675	0.752551	-0.670115	1.9283e-49	-0.35488	2.15881e-12	-0.260917	3.70789e-07	-0.347439	6.5791e-12	-0.638606	1.14276e-43
SGMS1	turquoise	0.189722	0.000246926	-0.173668	0.000807447	-0.0156363	0.764664	0.703455	2.23143e-56	-0.0915335	0.0790845	-0.297682	5.48966e-09	-0.274314	8.57535e-08	0.161597	0.00184489
KCNAB3	turquoise	0.0143798	0.783082	0.0176408	0.735555	-0.0396158	0.448026	-0.155172	0.00280114	0.216669	2.69379e-05	0.335383	3.76259e-11	0.161457	0.00186196	0.186334	0.000319714
SLC25A44	turquoise	0.0622706	0.23276	-0.115572	0.02642	0.0679408	0.192856	0.357104	1.53864e-12	0.0713084	0.171662	0.0143366	0.783718	-0.154358	0.00295005	0.12327	0.0178385
IAH1	turquoise	0.249343	1.23284e-06	-0.326886	1.22968e-10	0.102516	0.0490933	-0.217477	2.50926e-05	-0.123425	0.0176949	-0.249089	1.26487e-06	-0.291558	1.15603e-08	-0.240683	2.91661e-06
COX7A1	turquoise	-0.2172	2.57101e-05	0.26932	1.49396e-07	-0.0700538	0.179345	-0.481331	8.51226e-23	0.100387	0.0540161	0.217901	2.41733e-05	0.513554	3.20638e-26	0.0518383	0.320676
PMM1	turquoise	-0.0739878	0.156079	-0.0594247	0.254852	0.164731	0.00149645	-0.65447	1.72967e-46	-0.224026	1.3982e-05	-0.0877347	0.0924029	-0.142337	0.00616484	-0.438995	8.15322e-19
ATP11A	turquoise	0.230379	7.79638e-06	-0.255637	6.46096e-07	0.0368462	0.480418	0.399993	1.30945e-15	-0.0277868	0.594686	-0.181593	0.000455507	-0.223491	1.46757e-05	0.0647333	0.214765
SMPDL3A	turquoise	-0.158271	0.00229436	0.0379108	0.467818	0.146496	0.00480559	0.233023	6.08348e-06	-0.103323	0.0473289	-0.182314	0.000431887	-0.0600744	0.249684	0.0302619	0.562271
PLA2G16	turquoise	0.0211189	0.685956	-0.188114	0.000279298	0.208831	5.28711e-05	-0.212847	3.75408e-05	0.0841885	0.1064	-0.0378335	0.468728	-0.0675721	0.195287	-0.111798	0.0317914
PGM2	turquoise	-0.12447	0.0167484	-0.00941188	0.857006	0.164148	0.00155633	0.56446	1.96194e-32	0.20909	5.17243e-05	-0.0111948	0.830296	-0.083236	0.110431	0.247716	1.4529e-06
UROD	turquoise	-0.173605	0.000811086	0.158002	0.00233482	0.0154458	0.767448	-0.87146	1.35671e-115	-0.0376533	0.470849	0.186595	0.000313467	0.168662	0.00114506	-0.373362	1.19215e-13
CYBRD1	turquoise	0.0478063	0.359805	-0.0280165	0.591642	-0.0235827	0.651604	0.324939	1.60478e-10	0.236099	4.54203e-06	0.128067	0.013821	0.195631	0.000155691	0.372359	1.40166e-13
SLC25A38	turquoise	0.035811	0.492844	-0.0519732	0.319416	0.0209931	0.687728	-0.550901	1.12848e-30	-0.20703	6.1517e-05	-0.172308	0.000888673	-0.294731	7.87684e-09	-0.501151	7.36377e-25
SPTLC2	turquoise	0.0499882	0.338273	-0.0664393	0.202899	0.0216818	0.678047	0.714554	6.59901e-59	0.101852	0.0505884	-0.160248	0.00201641	-0.0775526	0.137035	0.336257	3.32398e-11
OGFOD1	turquoise	-0.00822534	0.874874	-0.0163028	0.754946	0.0304107	0.560349	0.60447	3.95106e-38	0.161491	0.00185782	0.0398434	0.44542	0.103899	0.046102	0.385393	1.63385e-14
PLCXD1	turquoise	0.0128621	0.805493	-0.0475627	0.362261	0.0435901	0.403777	-0.131725	0.0113153	0.103035	0.0479516	0.160274	0.00201306	-0.0798694	0.12565	-0.0924771	0.0760294
SLC38A2	turquoise	-0.0440411	0.398926	0.00193285	0.970483	0.0515143	0.323714	0.646725	4.32244e-45	0.327093	1.19522e-10	0.11507	0.0270868	0.0972062	0.0621318	0.426882	8.95138e-18
XYLB	turquoise	0.25327	8.25446e-07	-0.330722	7.23721e-11	0.102493	0.0491458	0.492216	6.51239e-24	-0.00357139	0.94549	-0.329131	9.02469e-11	-0.324624	1.67511e-10	0.132467	0.010859
FAHD2A	turquoise	0.0219486	0.674311	-0.047212	0.365815	0.0320267	0.53969	-0.701766	5.2876e-56	-0.137315	0.00825885	0.0138462	0.790943	-0.118943	0.0223023	-0.405566	4.83237e-16
CYP2E1	turquoise	-0.0122715	0.814257	0.00576186	0.912166	0.00783728	0.880733	-0.141989	0.00629274	0.0333932	0.522521	0.197277	0.000136588	0.0621724	0.233499	0.0410196	0.432091
ACO1	turquoise	-0.17672	0.000649539	0.210186	4.71355e-05	-0.0458442	0.379883	0.427081	8.61205e-18	0.0951235	0.0679702	0.0840997	0.106771	0.304204	2.43562e-09	0.37149	1.61238e-13
AASDHPPT	turquoise	0.0876868	0.0925815	-0.11516	0.0269665	0.0363052	0.48689	0.757772	4.95241e-70	0.038151	0.465001	-0.132507	0.0108348	-0.140135	0.00701595	0.284382	2.70596e-08
SDHD	turquoise	-0.128898	0.0132126	0.0479791	0.358069	0.0979689	0.0600998	0.436875	1.24881e-18	0.136398	0.00870295	0.110714	0.0334966	0.0697474	0.18126	0.187517	0.000292275
ALDH1A1	turquoise	0.0344099	0.509931	-0.1385	0.00771453	0.130658	0.0120006	0.119043	0.0221886	0.0294425	0.572907	-0.0836573	0.108634	-0.0578698	0.267516	0.062726	0.229354
NUDT18	turquoise	-0.249421	1.22311e-06	0.171284	0.000954687	0.0917073	0.0785145	-0.657857	4.10886e-47	0.0104272	0.841774	0.282412	3.40352e-08	0.215999	2.85631e-05	-0.210283	4.67484e-05
FLVCR1	turquoise	0.0268511	0.607157	-0.119534	0.02164	0.116253	0.0255397	0.388025	1.04609e-14	-0.00865099	0.868457	-0.238148	3.7302e-06	-0.247129	1.54108e-06	0.0504435	0.333886
COX6B1	turquoise	-0.00571233	0.912918	-0.0416373	0.425184	0.0589409	0.258747	-0.899914	2.40584e-134	-0.197688	0.00013218	-0.0766619	0.141618	-0.0956135	0.0665576	-0.531242	2.92215e-28
SLC39A6	turquoise	0.245146	1.87883e-06	-0.162247	0.00176699	-0.0977475	0.0606838	0.504108	3.52865e-25	-0.26364	2.77127e-07	-0.308427	1.42376e-09	-0.351237	3.73899e-12	-0.0255238	0.625045
SLC25A34	turquoise	0.107112	0.0397347	-0.0825221	0.113531	-0.0281983	0.589238	-0.15801	0.00233357	0.203929	7.96001e-05	0.229214	8.68866e-06	0.190167	0.000238622	0.180209	0.000504289
DCK	turquoise	0.0860374	0.0989064	-0.189385	0.000253405	0.130928	0.0118237	0.664253	2.58462e-48	0.285365	2.41169e-08	-0.156255	0.00261354	-0.156614	0.00255387	0.253869	7.75994e-07
CACNA1D	turquoise	0.360672	8.8865e-13	-0.329602	8.45518e-11	-0.0304112	0.560342	0.309987	1.16501e-09	-0.148036	0.00437552	-0.272607	1.03807e-07	-0.253976	7.67483e-07	0.0288273	0.580955
SLC12A2	turquoise	0.0560408	0.282957	-0.0594039	0.255018	0.00549335	0.916244	0.531848	2.47545e-28	0.00897738	0.863541	-0.0971455	0.062296	-0.0599496	0.250671	0.219094	2.17548e-05
GDE1	turquoise	0.0236068	0.651271	-0.0410408	0.431854	0.0222971	0.669443	0.354511	2.2833e-12	-0.062041	0.23449	-0.141892	0.00632902	-0.0959047	0.0657297	0.0587913	0.259959
STARD4	turquoise	-0.177199	0.000627523	0.170638	0.000998701	0.00408263	0.937702	0.350256	4.32946e-12	0.108257	0.037654	0.110631	0.0336314	0.297747	5.44546e-09	0.404919	5.43049e-16
ORAI3	turquoise	-0.0141979	0.78576	-0.000476296	0.992725	0.0179787	0.730684	-0.633298	9.22303e-43	-0.174167	0.000779434	-0.0839436	0.107425	-0.141895	0.00632766	-0.409603	2.32002e-16
GCH1	turquoise	0.0137192	0.792816	-0.150719	0.0037081	0.171237	0.000957839	0.342094	1.43854e-11	0.163784	0.0015948	-0.102786	0.0484968	-0.127484	0.0142621	0.122944	0.0181455
ETFB	turquoise	-0.0471769	0.366172	0.0166125	0.750444	0.0370397	0.478115	-0.789085	1.12963e-79	-0.177971	0.000593508	-0.000668306	0.989792	-0.0294748	0.572485	-0.442252	4.21093e-19
CHDH	turquoise	-0.0895528	0.0858204	0.0913514	0.0796853	-0.00431748	0.934126	0.213355	3.59315e-05	-0.0975633	0.0611735	-0.186955	0.000305017	-0.207449	5.93922e-05	-0.0770833	0.139435
SLC39A4	turquoise	0.0429103	0.411155	-0.0802299	0.123946	0.0475533	0.362356	-0.392009	5.28693e-15	-0.0607421	0.244451	-0.088197	0.090692	-0.180312	0.000500471	-0.325642	1.45818e-10
SLC4A7	turquoise	0.0174852	0.737802	-0.08908	0.0874948	0.0897261	0.0852133	0.683976	3.26694e-52	0.245547	1.80528e-06	-0.0787115	0.131245	0.0510158	0.328424	0.542749	1.1818e-29
MDH2	turquoise	0.0914128	0.0794823	-0.161445	0.0018635	0.0894882	0.0860475	-0.526085	1.183e-27	-0.317761	4.21366e-10	-0.341944	1.47021e-11	-0.405203	5.15962e-16	-0.609894	5.77356e-39
NDUFS5	turquoise	0.0233217	0.65521	-0.0346771	0.506648	0.014707	0.778274	-0.820993	2.35889e-91	-0.17576	0.000695834	-0.00598085	0.908842	0.00770326	0.882757	-0.437792	1.03886e-18
BLVRB	turquoise	-0.319759	3.22923e-10	0.23107	7.30899e-06	0.103244	0.0474997	-0.612604	2.17745e-39	-0.0433254	0.406641	0.160012	0.00204792	0.0459998	0.378266	-0.315077	6.00593e-10
DGAT1	turquoise	0.104019	0.0458484	-0.205039	7.2621e-05	0.12844	0.0135451	-0.470806	9.37992e-22	-0.0472627	0.3653	-0.0459708	0.378567	-0.218791	2.23462e-05	-0.365588	4.12413e-13
AK7	turquoise	-0.113393	0.029418	-0.0438906	0.400541	0.1936	0.000182723	0.155942	0.00266648	0.103094	0.0478236	0.117648	0.023813	0.00325464	0.950318	0.08636	0.0976429
PDHA1	turquoise	0.136277	0.00876315	-0.232704	6.26963e-06	0.123456	0.0176654	-0.222644	1.58427e-05	-0.0385441	0.460411	-0.0783479	0.133041	-0.178958	0.000552499	-0.2258	1.18979e-05
LPL	turquoise	0.0881467	0.0908769	-0.14966	0.00395964	0.0787843	0.130888	0.101791	0.0507275	0.052276	0.316601	-0.0826673	0.112895	-0.0783844	0.13286	0.0479232	0.35863
B4GALT7	turquoise	-0.029844	0.567683	-0.0258892	0.620098	0.0688414	0.187009	-0.863246	5.27359e-111	-0.144502	0.00541955	0.065223	0.211309	-0.0517424	0.321573	-0.480086	1.13558e-22
ALDOC	turquoise	-0.124701	0.016545	0.0620643	0.234315	0.075258	0.149076	-0.218835	2.22589e-05	0.0708019	0.174734	0.263804	2.723e-07	0.102592	0.0489264	-0.0485669	0.352204
PIGV	turquoise	0.049022	0.347704	0.0348222	0.50487	-0.103469	0.0470161	0.196146	0.000149465	-0.268714	1.597e-07	-0.208106	5.62022e-05	-0.21593	2.87365e-05	-0.128836	0.013257
RDH16	turquoise	-0.188626	0.000268579	0.165228	0.00144716	0.024824	0.634567	-0.0969609	0.0627971	0.0114441	0.826576	0.0450314	0.388397	0.124897	0.0163749	-0.00735387	0.888039
SLC25A14	turquoise	0.0852353	0.102104	-0.165375	0.00143282	0.101956	0.0503514	-0.371948	1.49764e-13	0.0295139	0.571977	0.071038	0.173297	-0.107163	0.0396405	-0.161221	0.00189125
GPX4	turquoise	0.0668768	0.199934	-0.0881865	0.0907305	0.0281343	0.590083	-0.875356	6.9732e-118	-0.179433	0.000533704	-0.0414947	0.426773	-0.133778	0.0100927	-0.544677	6.81941e-30
SCD	turquoise	-0.0649405	0.213298	-0.127819	0.0140073	0.238982	3.44126e-06	0.222461	1.61055e-05	-0.0779884	0.134835	-0.178607	0.000566744	-0.241354	2.73148e-06	-0.0904569	0.0826905
SLC17A5	turquoise	0.188301	0.000275327	-0.122873	0.0182127	-0.0772677	0.138488	0.527562	7.94539e-28	-0.309502	1.24014e-09	-0.350425	4.22188e-12	-0.349763	4.66005e-12	-0.0587915	0.259958
CROT	turquoise	-0.350197	4.36794e-12	0.151108	0.0036192	0.240273	3.03562e-06	0.280726	4.13574e-08	0.0522891	0.316479	0.200806	0.000102794	0.0955551	0.0667248	0.176246	0.000672042
ACSL1	turquoise	-0.0533528	0.306722	-0.027274	0.601507	0.0993541	0.0565498	0.364292	5.05532e-13	-0.0455256	0.383206	-0.156721	0.00253626	-0.189238	0.00025629	-0.00281283	0.957055
LYPLA1	turquoise	0.0952338	0.0676502	-0.149475	0.00400515	0.0698757	0.180456	0.434507	2.00316e-18	-0.136991	0.00841344	-0.387845	1.07856e-14	-0.38248	2.66332e-14	-0.0815082	0.11805
NDUFA1	turquoise	-0.000333257	0.99491	-0.0744738	0.153371	0.0933211	0.073379	-0.848578	1.65784e-103	-0.209014	5.20599e-05	-0.102359	0.0494445	-0.148143	0.00434691	-0.546093	4.54475e-30
SLC15A4	turquoise	-0.024832	0.634458	-0.0114514	0.826467	0.0446919	0.391987	0.514951	2.23453e-26	0.343854	1.11362e-11	0.127545	0.0142156	0.191578	0.000213938	0.423919	1.58518e-17
AGL	turquoise	-0.105917	0.0420109	0.150686	0.00371557	-0.0583067	0.263915	0.732983	2.19774e-63	0.0719178	0.16802	0.0223397	0.668848	0.131359	0.0115461	0.471596	7.85683e-22
B4GALT5	turquoise	-0.114915	0.0272955	0.0799203	0.125408	0.0409979	0.432335	0.629296	4.33773e-42	0.451141	6.68801e-20	0.289292	1.51604e-08	0.352168	3.25155e-12	0.635173	4.4311e-43
KCTD2	turquoise	-0.104151	0.0455719	0.165142	0.0014556	-0.0785028	0.132273	-0.218202	2.35394e-05	0.112061	0.0313891	0.365171	4.40385e-13	0.311108	1.00786e-09	0.112732	0.0303824
IDH3B	turquoise	-0.123503	0.0176225	0.032302	0.536207	0.110922	0.0331644	-0.779329	1.6837e-76	-0.0855053	0.101019	0.104209	0.0454526	-0.0137542	0.7923	-0.437667	1.06533e-18
ACACA	turquoise	0.293832	8.78567e-09	-0.294049	8.55672e-09	0.00707517	0.892256	0.435131	1.76946e-18	-0.202983	8.60485e-05	-0.416331	6.67951e-17	-0.366741	3.43774e-13	0.0240785	0.644777
SLC11A2	turquoise	0.000890734	0.986395	0.0695906	0.182246	-0.0879114	0.0917458	0.631891	1.59391e-42	0.255876	6.30217e-07	0.0828228	0.112217	0.00774834	0.882076	0.354242	2.37808e-12
FAAH2	turquoise	-0.0615366	0.238324	0.148571	0.00423412	-0.110009	0.0346477	-0.208971	5.22475e-05	0.00543908	0.917068	0.188401	0.000273236	-0.0423192	0.417636	-0.140962	0.00668472
NPR3	turquoise	-0.144914	0.00528701	0.121664	0.0193951	0.0256517	0.623311	0.114779	0.0274793	0.0125056	0.81078	-0.0859844	0.0991154	0.0199313	0.702754	0.123175	0.0179277
ME1	turquoise	-0.158479	0.00226367	0.000631945	0.990347	0.193259	0.00018767	0.235411	4.85033e-06	0.184207	0.000375152	0.0628963	0.22809	0.173025	0.000844935	0.232709	6.26664e-06
MAN2A2	turquoise	0.255426	6.60463e-07	-0.215917	2.87676e-05	-0.0433759	0.406093	0.666646	9.02375e-49	0.109095	0.0361894	-0.0723871	0.165254	-0.0858586	0.0996124	0.3154	5.75669e-10
MME	turquoise	-0.127273	0.014425	0.158205	0.0023043	-0.041537	0.426302	0.178499	0.0005712	-0.0360472	0.489993	0.0961411	0.0650638	0.0630866	0.226683	0.122561	0.018512
AASDH	turquoise	0.115628	0.0263465	-0.0913435	0.0797113	-0.0276202	0.596898	0.662814	4.84578e-48	0.067908	0.193071	-0.0218327	0.675933	-0.0883126	0.0902681	0.317954	4.10719e-10
MFSD1	turquoise	-0.211692	4.14537e-05	0.138773	0.00759366	0.0860719	0.0987707	0.412001	1.49324e-16	0.278882	5.11057e-08	0.109812	0.0349758	0.0567948	0.27652	0.225335	1.24139e-05
FAAH	turquoise	0.0737701	0.157304	-0.0870691	0.0949112	0.0182999	0.726064	-0.654973	1.39887e-46	-0.368107	2.76836e-13	-0.111514	0.0322313	-0.250546	1.09102e-06	-0.533292	1.66484e-28
SLC2A1	turquoise	-0.0271025	0.603795	0.0148873	0.775628	0.014612	0.779669	0.37355	1.15648e-13	0.0240516	0.645147	0.122802	0.0182806	-0.12947	0.0128074	0.0740338	0.155822
INPP5J	turquoise	0.141352	0.00653331	-0.0990581	0.0572935	-0.0494928	0.343088	-0.20918	5.1335e-05	-0.0723996	0.165181	0.126524	0.0150162	-0.181564	0.000456492	-0.179671	0.00052451
SLC39A11	turquoise	-0.0216969	0.677836	-0.109451	0.0355825	0.163117	0.00166758	0.0760342	0.144916	0.0940614	0.0711164	-0.0137483	0.792387	-0.153376	0.00313928	-0.0651337	0.211937
PLCXD2	turquoise	0.147909	0.00440941	-0.182182	0.000436114	0.0461831	0.376367	-0.275431	7.56292e-08	-0.118743	0.0225293	0.0174395	0.738462	-0.110706	0.0335107	-0.13667	0.00856885
HMGCS2	turquoise	-0.209128	5.15589e-05	0.144994	0.00526163	0.0751706	0.14955	0.0328507	0.529304	0.00612307	0.906684	5.19885e-05	0.999206	0.0215518	0.67987	-0.00363	0.944597
ABHD3	turquoise	-0.011545	0.825071	-0.0343654	0.510479	0.0570103	0.274699	0.421041	2.74705e-17	-0.0313328	0.548514	-0.183264	0.000402471	-0.228682	9.12792e-06	0.0264288	0.612824
KCNG1	turquoise	0.0434902	0.404857	0.0253428	0.627502	-0.0848686	0.103593	-0.270123	1.36741e-07	-0.0650743	0.212354	0.15476	0.0028756	0.15786	0.0023565	-0.0577548	0.268469
KL	turquoise	0.0475027	0.362868	0.0140366	0.788136	-0.0756761	0.146825	0.140602	0.00682704	-0.100376	0.0540426	-0.0410434	0.431825	-0.0588457	0.259518	-0.0155599	0.765779
HNMT	turquoise	-0.0694801	0.182942	0.0344144	0.509876	0.042139	0.419622	0.19711	0.00013843	-0.0184637	0.723711	0.15388	0.00304076	0.122377	0.0186902	0.181397	0.000462136
ASNSD1	turquoise	0.0483924	0.353939	-0.055646	0.286368	0.0101701	0.845626	0.40119	1.05862e-15	0.0416035	0.425561	-0.0886817	0.0889253	-0.0979609	0.0601207	0.111537	0.0321961
ZADH2	turquoise	-0.0160927	0.758005	0.0223926	0.668111	-0.00823233	0.874769	0.356997	1.56402e-12	-0.0929471	0.074544	-0.14152	0.00646914	-0.0737848	0.157221	0.148177	0.00433768
NDUFA6	turquoise	0.0270782	0.60412	-0.0557846	0.285167	0.0364409	0.485262	-0.731951	4.00245e-63	-0.167768	0.00121757	-0.046365	0.374488	-0.0971733	0.0622205	-0.443692	3.13659e-19
SDHA	turquoise	-0.0948038	0.0689051	-0.0127604	0.807001	0.132001	0.0111433	-0.203858	8.00667e-05	0.105138	0.0435521	-0.00627115	0.904438	-0.0525017	0.314513	-0.19423	0.0001739
HS6ST3	turquoise	0.109999	0.0346651	-0.101484	0.0514317	-0.00807594	0.877129	0.195146	0.000161783	-0.00813924	0.876173	-0.137313	0.00825983	-0.173231	0.000832748	-0.0069701	0.893846
NME3	turquoise	0.148249	0.0043188	-0.123127	0.017973	-0.0279092	0.593063	-0.860628	1.32715e-109	-0.239205	3.36767e-06	-0.0578195	0.267933	-0.171392	0.00094752	-0.541194	1.83639e-29
ORAI2	turquoise	0.186058	0.000326452	-0.265335	2.30812e-07	0.103214	0.0475633	0.0949219	0.0685586	0.196448	0.00014592	-0.0407307	0.435344	-0.130848	0.0118761	0.00139577	0.978682
SLC16A9	turquoise	-0.146659	0.00475852	0.236464	4.38611e-06	-0.115436	0.0265994	0.146024	0.00494512	-0.0446257	0.39269	0.0174384	0.738478	0.0941884	0.0707342	0.0999948	0.0549675
GSTK1	turquoise	-0.202525	8.93397e-05	0.0432318	0.407656	0.194044	0.000176463	-0.349333	4.96802e-12	0.260372	3.92881e-07	0.330978	6.98421e-11	0.124481	0.0167386	-0.069352	0.183752
ELOVL7	turquoise	0.018357	0.725243	0.0324728	0.534054	-0.0629899	0.227397	0.394693	3.32085e-15	-0.152974	0.00322	-0.248959	1.28164e-06	-0.226801	1.08557e-05	0.019273	0.712128
SLC2A10	turquoise	-0.112298	0.031031	0.155905	0.00267279	-0.0570045	0.274748	0.469702	1.20075e-21	-0.0709165	0.174035	-0.151737	0.00347983	-0.0634617	0.223928	0.132825	0.0106448
GALNT3	turquoise	0.149592	0.00397615	-0.223475	1.4698e-05	0.0956389	0.0664852	0.371643	1.57297e-13	-0.162279	0.00176325	-0.256627	5.82736e-07	-0.275446	7.54959e-08	-0.0175023	0.737555
NDUFB7	turquoise	-0.0252586	0.628646	-0.00508988	0.922375	0.0372777	0.475289	-0.913125	4.42197e-145	-0.199298	0.00011614	-0.0289215	0.57972	-0.0468104	0.369911	-0.504056	3.57469e-25
COQ10A	turquoise	-0.0887541	0.0886642	0.197008	0.000139553	-0.137112	0.00835508	-0.292029	1.0924e-08	0.186485	0.00031608	0.401046	1.08624e-15	0.343305	1.20647e-11	0.109382	0.0356987
ITPKC	turquoise	-0.218492	2.29456e-05	0.236909	4.20267e-06	-0.0280367	0.591375	-0.126228	0.0152558	0.112149	0.0312561	0.271837	1.131e-07	0.223433	1.4754e-05	0.082096	0.115413
SLC25A10	turquoise	0.11083	0.0333116	-0.172674	0.000866081	0.0797231	0.126347	-0.802065	3.63401e-84	-0.263771	2.73263e-07	-0.189718	0.000247	-0.28839	1.68766e-08	-0.594398	1.27623e-36
COQ10B	turquoise	-0.0911437	0.0803751	0.0328078	0.529841	0.0706691	0.175546	0.387266	1.1902e-14	0.14948	0.00400387	0.061218	0.240768	0.0329645	0.527876	0.200341	0.000106749
SLC22A18	turquoise	-0.353686	2.58687e-12	0.315901	5.38875e-10	0.03895	0.455698	-0.556233	2.34497e-31	0.0343043	0.511231	0.398486	1.70889e-15	0.221464	1.76138e-05	-0.183887	0.000384227
GDA	turquoise	-0.0679751	0.19263	-0.134607	0.00963302	0.251166	1.0242e-06	0.0882405	0.0905321	-0.00345595	0.947249	-0.0459747	0.378527	-0.0368828	0.479982	0.0440019	0.399346
ST6GALNAC1	turquoise	-0.320562	2.9e-10	0.138149	0.00787215	0.220155	1.97978e-05	0.0926786	0.0753897	-0.0521005	0.318231	-0.113449	0.0293373	-0.028057	0.591106	-0.0367532	0.481527
SLC23A1	turquoise	-0.189187	0.000257289	0.187581	0.000290876	-0.00237638	0.963714	0.0406955	0.435741	-0.141378	0.00652334	-0.0625363	0.230769	-0.0176577	0.735311	-0.040614	0.436661
COQ7	turquoise	0.274616	8.28991e-08	-0.250341	1.11403e-06	-0.0239261	0.646872	0.331983	6.06953e-11	-0.248478	1.34551e-06	-0.386648	1.3216e-14	-0.353862	2.51881e-12	-0.0334495	0.521819
DDAH2	turquoise	0.0964624	0.0641676	-0.0827736	0.112431	-0.0148445	0.776256	-0.650063	1.09185e-45	-0.149197	0.00407433	0.014985	0.774194	-0.0144586	0.781924	-0.363769	5.48707e-13
SGPP1	turquoise	0.116574	0.0251331	-0.090307	0.0832029	-0.030071	0.56474	0.255348	6.658e-07	-0.0386108	0.459635	-0.148682	0.00420547	-0.193895	0.000178539	-0.00111462	0.982976
ACBD5	turquoise	0.0753408	0.148629	-0.100631	0.0534322	0.0332968	0.523723	0.715878	3.23482e-59	-0.0245542	0.638254	-0.245433	1.8258e-06	-0.227046	1.06143e-05	0.186624	0.000312773
ALDH1A3	turquoise	0.00241903	0.963063	0.0318555	0.54186	-0.0427047	0.413403	0.279156	4.9527e-08	-0.203336	8.35856e-05	-0.303778	2.57006e-09	-0.207467	5.93028e-05	-0.064506	0.216383
SLC7A6	turquoise	0.0754237	0.148181	-0.120256	0.020855	0.0576792	0.269098	0.412453	1.37388e-16	0.527359	8.39377e-28	0.13642	0.00869197	0.185682	0.000335838	0.531248	2.91728e-28
CKB	turquoise	-0.188785	0.000265342	0.194198	0.000174344	-0.0111245	0.831346	-0.563133	2.9412e-32	-0.155824	0.0026867	0.250427	1.10429e-06	0.199414	0.000115063	-0.206453	6.45587e-05
SLC23A2	turquoise	0.255428	6.60271e-07	-0.151773	0.00347215	-0.123406	0.0177124	0.549961	1.48442e-30	0.0193935	0.710408	-0.0863964	0.0975015	-0.0934842	0.0728755	0.311023	1.01912e-09
SLC41A2	turquoise	0.118902	0.0223483	-0.173458	0.000819545	0.0708164	0.174645	0.432079	3.24e-18	0.305849	1.97802e-09	0.0605886	0.245647	-0.0159463	0.760139	0.35353	2.64847e-12
HCCS	turquoise	0.0788434	0.130598	-0.22143	1.76665e-05	0.179716	0.000522773	0.308982	1.32576e-09	0.0773654	0.137989	-0.0900672	0.0840281	-0.243179	2.28301e-06	-0.0271952	0.602557
PTEN	turquoise	-0.128586	0.0134383	0.198247	0.000126385	-0.0898867	0.0846534	0.386552	1.34313e-14	0.252774	8.68676e-07	0.212096	4.00446e-05	0.396916	2.25215e-15	0.518911	7.95524e-27
MT-ND4	turquoise	-0.0894619	0.0861402	0.115474	0.0265493	-0.0345239	0.50853	0.177964	0.000593785	0.00126985	0.980605	0.138637	0.00765362	0.147671	0.0044741	0.164974	0.00147219
SLC45A3	turquoise	-0.0918365	0.0780929	0.193196	0.000188598	-0.128582	0.0134409	0.214292	3.31369e-05	-0.293567	9.07198e-09	-0.183286	0.000401825	-0.116536	0.0251806	-0.0726856	0.163514
NME1	turquoise	0.100727	0.0532042	-0.192919	0.000192735	0.11735	0.0241734	-0.745742	1.04021e-66	-0.28042	4.2838e-08	-0.304303	2.40534e-09	-0.355103	2.08715e-12	-0.61274	2.07314e-39
NAGLU	turquoise	-0.211637	4.16508e-05	0.198293	0.000125925	0.0117474	0.822055	-0.434675	1.93758e-18	-0.194548	0.000169604	-0.0041359	0.93689	0.00920836	0.860066	-0.313284	7.59642e-10
L2HGDH	turquoise	0.140963	0.00668422	-0.195349	0.000159217	0.0711149	0.172831	0.698242	3.13534e-55	-0.0402644	0.440622	-0.335076	3.9295e-11	-0.314305	6.64671e-10	0.144288	0.00548923
GART	turquoise	0.168841	0.001131	-0.272383	1.06426e-07	0.133088	0.0104897	0.597373	4.63148e-37	0.0433956	0.40588	-0.317419	4.40924e-10	-0.384669	1.84556e-14	0.0479398	0.358463
DECR2	turquoise	0.13199	0.01115	-0.188168	0.000278151	0.0731427	0.160874	-0.65946	2.06736e-47	-0.222754	1.56858e-05	-0.157992	0.0023363	-0.234609	5.23519e-06	-0.485972	2.8772e-23
GSTO1	turquoise	-0.0404413	0.438616	0.0597703	0.252094	-0.0250512	0.631469	-0.698243	3.13513e-55	-0.0180526	0.72962	0.071237	0.172093	0.084076	0.10687	-0.298631	4.88328e-09
UEVLD	turquoise	-0.165766	0.00139541	0.0171605	0.742497	0.181561	0.000456569	0.73771	1.35755e-64	0.112299	0.0310287	-0.0876127	0.0928587	-0.047941	0.358451	0.333567	4.86124e-11
NAT14	turquoise	-0.0724723	0.164756	0.0138394	0.791043	0.071472	0.170679	-0.768041	5.02215e-73	0.0554848	0.287768	0.191498	0.000215282	0.121168	0.0198992	-0.288086	1.74968e-08
B3GNTL1	turquoise	0.155373	0.00276542	-0.168015	0.0011971	0.0193702	0.710741	-0.55383	4.77776e-31	-0.154793	0.00286961	-0.0683087	0.190452	-0.164533	0.00151653	-0.304463	2.35733e-09
KHK	turquoise	-0.23224	6.54914e-06	0.160365	0.00200107	0.0842944	0.105959	-0.480128	1.12457e-22	0.177455	0.000616051	0.24488	1.92921e-06	0.20766	5.83507e-05	-0.0959795	0.0655185
SLC26A3	turquoise	-0.0704371	0.176971	0.0117048	0.822689	0.0716431	0.169654	0.00775214	0.882019	-0.0215676	0.679649	-0.0751846	0.149474	-0.0959156	0.0656988	-0.0687861	0.187364
NDUFB3	turquoise	-0.0156544	0.764399	-0.147762	0.00444927	0.203515	8.23637e-05	-0.48195	7.37255e-23	-0.235288	4.90765e-06	-0.224714	1.31357e-05	-0.320301	3.00337e-10	-0.513181	3.52953e-26
EXT2	turquoise	0.133882	0.0100336	-0.119177	0.0220382	-0.0152464	0.770365	0.612571	2.20361e-39	0.0061647	0.906052	-0.190472	0.000233073	-0.0926229	0.0755661	0.213433	3.56932e-05
PPCDC	turquoise	0.0546364	0.295214	-0.0976612	0.0609129	0.0549425	0.292513	-0.834896	3.37671e-97	-0.159545	0.00211157	-0.0604721	0.246558	-0.158957	0.00219417	-0.493425	4.86788e-24
SLC26A2	turquoise	0.0655215	0.209223	-0.0685046	0.18918	0.00523882	0.920111	0.368751	2.49879e-13	-0.0400004	0.443627	-0.160653	0.0019635	-0.172666	0.000866594	0.0570566	0.274309
GFPT1	turquoise	0.0639107	0.220661	-0.123659	0.0174786	0.0760215	0.144984	0.623551	3.84774e-41	-0.184597	0.000364348	-0.356917	1.58323e-12	-0.331529	6.46749e-11	0.0610261	0.242248
NDUFA8	turquoise	0.132626	0.0107632	-0.158613	0.00224392	0.0354925	0.496701	-0.757708	5.16123e-70	-0.345407	8.87286e-12	-0.299846	4.20176e-09	-0.337497	2.78632e-11	-0.662076	6.67704e-48
PFKFB2	turquoise	0.00558993	0.914777	-0.189966	0.000242342	0.230156	7.9603e-06	0.366092	3.80898e-13	0.10432	0.0452209	-0.156967	0.00249646	-0.185142	0.000349743	0.0895267	0.0859121
FUT4	turquoise	-0.0180939	0.729026	0.0348976	0.503948	-0.0213831	0.682239	0.512634	4.06262e-26	0.352966	2.88345e-12	0.161248	0.00188789	0.306261	1.87709e-09	0.548051	2.58438e-30
GPD2	turquoise	0.128774	0.0133015	-0.133871	0.0100397	0.00934111	0.85807	0.729716	1.45399e-62	-0.0363933	0.485833	-0.150984	0.00364732	-0.17654	0.000658	0.246265	1.68034e-06
SLC25A39	turquoise	0.087198	0.0944213	-0.179703	0.000523273	0.117428	0.0240785	-0.62638	1.32069e-41	-0.253641	7.94484e-07	-0.246216	1.68862e-06	-0.381858	2.95458e-14	-0.612168	2.54887e-39
HEXA	turquoise	0.0546641	0.294969	0.0236082	0.651252	-0.0963864	0.0643786	-0.0802415	0.123892	-0.0509253	0.329284	-0.000120104	0.998165	0.0773158	0.138242	-0.0102341	0.844666
NMNAT1	turquoise	-0.0291149	0.577187	0.0797617	0.126163	-0.0638608	0.221023	0.308774	1.36172e-09	-0.0118599	0.82038	-0.0123869	0.812543	0.0137811	0.791902	0.119864	0.0212781
SLC12A9	turquoise	-0.133587	0.0102013	0.0412245	0.429793	0.112137	0.0312737	-0.473852	4.72333e-22	0.024139	0.643946	0.185462	0.000341438	0.0203026	0.697485	-0.254885	6.98595e-07
KCTD15	turquoise	0.348829	5.35466e-12	-0.256257	6.0569e-07	-0.107415	0.0391755	0.193024	0.000191159	-0.108559	0.0371196	-0.151341	0.0035671	-0.184435	0.000368811	0.00143719	0.97805
DHTKD1	turquoise	0.0256451	0.623401	-0.0152897	0.769732	-0.0123256	0.813454	0.57173	2.06641e-33	-0.146182	0.00489806	-0.320154	3.063e-10	-0.279226	4.91304e-08	0.0570586	0.274292
DHCR24	turquoise	-0.125971	0.0154669	-0.0304231	0.56019	0.192199	0.000203862	0.240139	3.07551e-06	-0.1728	0.000858465	-0.18939	0.00025332	-0.26408	2.64312e-07	-0.140553	0.00684654
NDUFB1	turquoise	0.036785	0.481147	-0.0969645	0.0627874	0.0759313	0.145463	-0.808564	1.52479e-86	-0.194864	0.00016543	-0.142794	0.00600012	-0.168286	0.00117506	-0.526112	1.17431e-27
B3GNT5	turquoise	-0.0269106	0.606361	0.0350922	0.501572	-0.0108304	0.83574	0.41584	7.32176e-17	0.206601	6.37656e-05	0.245277	1.85446e-06	0.0977625	0.0606443	0.339288	2.15645e-11
SLC38A7	turquoise	-0.0578733	0.267487	-0.00604667	0.907843	0.0784062	0.132752	0.108605	0.03704	0.118398	0.0229272	0.0195938	0.707553	-0.078838	0.130624	-0.00890494	0.864632
KCNC3	turquoise	-0.0610277	0.242236	0.00321966	0.950851	0.0707079	0.175308	0.0818703	0.11642	0.293945	8.66611e-09	0.387031	1.23847e-14	0.177249	0.000625277	0.257569	5.28033e-07
GPAM	turquoise	0.109483	0.0355284	-0.146247	0.00487882	0.0484015	0.353847	0.597816	3.97904e-37	0.080074	0.124681	-0.146708	0.00474441	-0.0581525	0.265182	0.346821	7.20692e-12
ALG9	turquoise	0.0842152	0.106288	-0.0649513	0.213221	-0.0220835	0.672424	0.436807	1.26586e-18	0.0511258	0.327381	-0.0477309	0.360564	0.0670422	0.198822	0.399698	1.37957e-15
BPGM	turquoise	0.058384	0.263281	-0.161587	0.00184607	0.130107	0.0123689	0.196686	0.000143188	0.0721685	0.166539	-0.0378533	0.468495	-0.127863	0.0139739	0.0192961	0.711798
PLA2G5	turquoise	-0.169203	0.00110313	0.161053	0.0019124	0.00625026	0.904755	-0.237584	3.93867e-06	0.0285904	0.584068	0.13056	0.0120658	0.312195	8.75412e-10	0.0543496	0.29776
ATP6V1B2	turquoise	0.0303887	0.560633	-0.0544458	0.296904	0.0307171	0.556402	0.354787	2.1895e-12	0.255358	6.65086e-07	0.0400605	0.442942	-0.00417192	0.936342	0.224852	1.29723e-05
HSD17B6	turquoise	-0.254973	6.92204e-07	0.216399	2.75809e-05	0.0422211	0.418716	-0.0442843	0.396324	-0.0742324	0.154712	-0.0829333	0.111738	-0.0266658	0.609641	-0.0692165	0.184613
CDO1	turquoise	-0.0346525	0.50695	0.0432826	0.407104	-0.0115692	0.82471	0.0779872	0.134841	-0.100044	0.0548475	-0.0991224	0.057131	0.0581851	0.264914	0.0172471	0.741244
SLC41A3	turquoise	0.0149399	0.774856	-0.0332099	0.524807	0.0231395	0.657732	-0.13569	0.00906043	-0.0233402	0.654954	-0.0295069	0.572068	-0.085324	0.101746	-0.142698	0.00603436
LDHD	turquoise	-0.176105	0.000678865	0.160366	0.00200082	0.0155572	0.76582	-0.231999	6.69931e-06	-0.132746	0.0106915	-7.94845e-05	0.998786	-0.0844313	0.105391	-0.223921	1.41157e-05
IMPAD1	turquoise	0.0340986	0.513769	-0.104532	0.0447838	0.0886616	0.0889981	0.651797	5.30725e-46	0.0254056	0.62665	-0.20373	8.09154e-05	-0.118569	0.0227292	0.254881	6.98884e-07
SLC6A14	turquoise	-0.0568628	0.275945	0.123699	0.0174416	-0.0847017	0.104276	0.166755	0.00130478	0.086584	0.0967733	-0.0625349	0.230779	-0.0144586	0.781924	0.0861091	0.0986246
SOD1	turquoise	-0.0351816	0.500482	-0.0701608	0.17868	0.13061	0.0120325	-0.680405	1.74914e-51	-0.114979	0.0272094	-0.0747099	0.152069	-0.131275	0.0115997	-0.472541	6.35115e-22
SLC22A18AS	turquoise	-0.217004	2.61563e-05	0.169439	0.00108526	0.0543172	0.298048	-0.522981	2.71333e-27	0.10581	0.0422188	0.315253	5.86921e-10	0.329944	8.0634e-11	-0.0402565	0.440712
OXCT1	turquoise	0.0406718	0.436009	-0.145264	0.00517703	0.13143	0.0115009	0.349044	5.18609e-12	0.0779074	0.135242	-0.172958	0.000848945	-0.17236	0.00088544	0.0557495	0.285471
CAD	turquoise	0.261699	3.4119e-07	-0.308273	1.45199e-09	0.064166	0.218819	0.424166	1.51181e-17	0.153669	0.00308166	-0.0651243	0.212003	-0.209928	4.81802e-05	0.108628	0.0369987
ALG2	turquoise	0.062454	0.231384	-0.0196702	0.706467	-0.0519308	0.319812	0.373919	1.08927e-13	-0.172523	0.000875373	-0.233882	5.60899e-06	-0.326816	1.24162e-10	-0.103967	0.0459591
PTDSS2	turquoise	0.0863384	0.0977271	-0.0611656	0.241172	-0.0294064	0.573378	-0.813107	2.92743e-88	-0.208867	5.27121e-05	-0.0367718	0.481306	-0.127747	0.0140615	-0.513839	2.97888e-26
DHDDS	turquoise	-0.0878468	0.0919855	0.0375921	0.471571	0.0606635	0.245063	0.399031	1.55216e-15	0.106209	0.0414438	0.101183	0.0521311	0.0138009	0.79161	0.25198	9.42421e-07
COX11	turquoise	0.217254	2.55886e-05	-0.195471	0.000157684	-0.0221465	0.671545	0.553253	5.66237e-31	0.0175877	0.736321	-0.143679	0.00569258	-0.110353	0.0340822	0.245785	1.76296e-06
COX6A1	turquoise	0.0268004	0.607837	-0.122695	0.0183832	0.120258	0.0208533	-0.702879	2.99762e-56	-0.263887	2.69883e-07	-0.218923	2.20866e-05	-0.32788	1.07259e-10	-0.609039	7.83557e-39
BCAT2	turquoise	-0.0448254	0.390574	0.0577094	0.268847	-0.0171119	0.743201	-0.575618	6.06037e-34	-0.229356	8.57532e-06	-0.169901	0.00105113	-0.19232	0.000201951	-0.471783	7.53306e-22
SLC30A9	turquoise	0.200153	0.000108386	-0.198077	0.000128121	0.00204459	0.968777	0.683612	3.88024e-52	-0.15888	0.00220523	-0.350686	4.06001e-12	-0.375828	7.98584e-14	0.0683647	0.190087
SLC2A13	turquoise	0.0424823	0.415841	-0.0480715	0.357143	0.00795668	0.878929	0.511201	5.86753e-26	0.128999	0.0131398	-0.0949166	0.068574	-0.0112103	0.830065	0.304067	2.47819e-09
ATP9B	turquoise	0.0248378	0.634379	0.0740398	0.155788	-0.122784	0.0182978	0.548379	2.35022e-30	0.0986935	0.0582204	0.166231	0.00135209	0.215126	3.08208e-05	0.575647	6.00418e-34
GALNT1	turquoise	0.142037	0.00627513	-0.187609	0.000290251	0.0601444	0.249132	0.58727	1.38796e-35	-0.0715835	0.170011	-0.281327	3.85892e-08	-0.273034	9.89742e-08	0.0851571	0.10242
ATP1A1	turquoise	0.0118739	0.820172	-0.0338469	0.516883	0.0276884	0.595992	0.426635	9.38893e-18	0.0334943	0.521262	0.0361213	0.489102	-0.0667367	0.20088	0.140518	0.00686088
FRRS1	turquoise	-0.0510408	0.328187	-0.00265191	0.95951	0.0658048	0.207256	0.709715	8.64945e-58	0.0915117	0.0791561	0.0188947	0.717534	-0.0226694	0.664257	0.362548	6.64033e-13
GALNT2	turquoise	-0.144996	0.00526108	-0.00481367	0.926575	0.183545	0.000394154	0.393786	3.88801e-15	0.324145	1.78789e-10	0.0634837	0.223767	0.0875483	0.0930998	0.263295	2.8759e-07
CLYBL	turquoise	-0.20476	7.43179e-05	0.221662	1.73037e-05	-0.0258281	0.620924	-0.270839	1.26338e-07	-0.00523184	0.920217	0.0983986	0.0589794	0.13263	0.010761	-0.0691648	0.184942
ENOX1	turquoise	0.287136	1.95783e-08	-0.158673	0.00223515	-0.153621	0.00309106	0.193733	0.000180832	-0.213088	3.67701e-05	-0.280325	4.33094e-08	-0.196127	0.000149692	-0.0391106	0.453841
CAT	turquoise	-0.211923	4.06422e-05	0.185529	0.000339727	0.0280219	0.59157	0.521996	3.52435e-27	0.0379392	0.467485	0.148792	0.00417705	0.157753	0.00237285	0.33278	5.42927e-11
HAGHL	turquoise	0.205615	6.92277e-05	-0.223307	1.49224e-05	0.0268337	0.607391	-0.421144	2.69383e-17	-0.064528	0.216226	-0.122944	0.0181458	-0.236308	4.4518e-06	-0.325496	1.48753e-10
GNE	turquoise	-0.096119	0.0651258	0.0614638	0.238881	0.04101	0.4322	0.38128	3.25298e-14	-0.172957	0.000849038	-0.232504	6.38886e-06	-0.0641852	0.218681	0.0584756	0.262532
GLUD1	turquoise	-0.00137782	0.978956	0.0830379	0.111285	-0.101911	0.0504544	0.257901	5.09967e-07	-0.30722	1.66127e-09	-0.255919	6.27439e-07	-0.198763	0.000121258	-0.0912195	0.0801227
PLCXD3	turquoise	0.107763	0.0385403	-0.0749488	0.150759	-0.0384433	0.461585	0.0500744	0.33744	-0.0253181	0.627838	-0.0643002	0.217855	-0.0647669	0.214527	-0.0072917	0.88898
HMGCR	turquoise	0.0689056	0.186597	-0.0705329	0.176382	0.00362566	0.944663	0.560785	5.99373e-32	-0.182948	0.000412035	-0.176434	0.000662998	-0.219964	2.01364e-05	0.074122	0.155328
PIGO	turquoise	0.0883066	0.0902901	-0.134176	0.00986931	0.0592714	0.256081	0.564786	1.77579e-32	-0.121523	0.0195373	-0.234956	5.06532e-06	-0.296347	6.46703e-09	0.00704412	0.892726
CATSPER3	turquoise	0.189585	0.00024954	-0.0724609	0.164823	-0.141734	0.00638811	-0.477363	2.1244e-22	-0.0819244	0.116178	0.0658735	0.206781	-0.077706	0.136258	-0.244667	1.97035e-06
PIGB	turquoise	-0.0714692	0.170695	0.0086308	0.868761	0.0767419	0.141201	0.548181	2.48845e-30	0.125263	0.0160601	0.0740816	0.155554	-0.0132012	0.800472	0.299723	4.26618e-09
LIPA	turquoise	-0.178383	0.000576039	0.0772786	0.138433	0.122007	0.0190531	0.558845	1.07457e-31	0.429317	5.57281e-18	0.125542	0.0158237	0.140006	0.00706887	0.381358	3.21123e-14
COMTD1	turquoise	-0.0546523	0.295073	-0.0615187	0.238461	0.143669	0.00569609	-0.779265	1.76395e-76	-0.0961908	0.0649244	-0.0167624	0.748267	-0.104724	0.0443902	-0.446082	1.91849e-19
SLC25A25	turquoise	0.060818	0.24386	0.00867463	0.8681	-0.0852904	0.101882	0.274915	8.01502e-08	0.140257	0.00696623	0.074795	0.151601	0.0383731	0.462404	0.175619	0.000702868
ATP6AP2	turquoise	-0.0815456	0.117881	-0.0844886	0.105154	0.205255	7.13274e-05	0.367769	2.9211e-13	0.117102	0.0244762	0.0286542	0.583229	-0.0113534	0.827929	0.133047	0.0105136
FBP2	turquoise	0.260313	3.95362e-07	-0.287597	1.85408e-08	0.0400666	0.442873	0.344966	9.46616e-12	-0.00266981	0.959237	-0.253884	7.74789e-07	-0.215799	2.90663e-05	0.0938178	0.0718544
SLC30A5	turquoise	0.251095	1.03168e-06	-0.193386	0.000185812	-0.0661829	0.204651	0.640434	5.51372e-44	-0.118286	0.0230574	-0.254687	7.13102e-07	-0.291955	1.10213e-08	0.0881798	0.0907551
ATP1B3	turquoise	-0.0702971	0.177836	-0.0276639	0.596316	0.120588	0.0205026	-0.0845595	0.104861	-0.0404463	0.438559	0.00473301	0.927802	-0.0675464	0.195458	-0.103559	0.0468223
POR	turquoise	-0.114089	0.0284296	0.00658117	0.899738	0.131485	0.0114664	-0.333078	5.20634e-11	-0.018623	0.721426	0.0580482	0.266042	-0.139171	0.00742049	-0.325597	1.46707e-10
PIGK	turquoise	-0.0132487	0.799768	-0.0650829	0.212294	0.0974192	0.0615585	0.574293	9.22259e-34	-0.0680777	0.191958	-0.250687	1.07548e-06	-0.186277	0.000321096	0.0966627	0.063614
PYCR2	turquoise	-0.0126196	0.809088	-0.0550144	0.291881	0.0840876	0.106821	-0.404812	5.53625e-16	0.0351665	0.500665	0.207831	5.75206e-05	0.0101611	0.84576	-0.223777	1.43014e-05
ST3GAL1	turquoise	0.0691494	0.18504	-0.0901276	0.0838198	0.0277734	0.594863	0.311825	9.18409e-10	0.321541	2.54249e-10	0.105099	0.0436292	0.0849567	0.103233	0.31262	8.28293e-10
NUDT1	turquoise	-0.111512	0.0322339	2.96477e-05	0.999547	0.136503	0.00865107	-0.780594	6.66804e-77	0.0260152	0.618396	0.0448759	0.390039	-0.000708904	0.989172	-0.374907	9.27868e-14
ENPP5	turquoise	0.043448	0.405313	-0.111768	0.0318385	0.0862413	0.0981066	0.274807	8.11293e-08	-0.102813	0.048437	-0.12451	0.0167127	-0.201276	9.89335e-05	-0.0222691	0.669834
MOGAT2	turquoise	-0.153769	0.00306234	0.028436	0.586102	0.152804	0.00325461	-0.0254214	0.626435	0.0180503	0.729653	0.016291	0.755117	-0.043006	0.410112	-0.0299536	0.566261
MINPP1	turquoise	0.0064615	0.901552	0.0422899	0.417959	-0.0606723	0.244994	0.349891	4.57214e-12	-0.0685462	0.188911	-0.160741	0.00195208	-0.127116	0.0145473	-0.00168288	0.974299
AHCYL1	turquoise	0.0184804	0.723472	-0.0438545	0.400928	0.0320845	0.538957	0.735849	4.09042e-64	0.12118	0.0198862	-0.0446699	0.392221	-0.0109043	0.834635	0.370556	1.87302e-13
FA2H	turquoise	-0.300451	3.89734e-09	0.216883	2.64373e-05	0.0973026	0.0618719	-0.0935753	0.0725954	-0.13433	0.00978424	0.0491372	0.346571	-0.0244071	0.640268	-0.140737	0.00677344
SDR42E1	turquoise	-0.0115467	0.825046	0.032888	0.528836	-0.0268926	0.606602	0.544275	7.64976e-30	0.0912556	0.0800029	0.0925691	0.0757367	0.0373862	0.474004	0.369703	2.14695e-13
CYP27A1	turquoise	-0.382388	2.70452e-14	0.466135	2.64991e-21	-0.113336	0.0294995	-0.191546	0.000214481	0.241499	2.69309e-06	0.425978	1.06624e-17	0.58374	4.42824e-35	0.230658	7.59574e-06
ST3GAL3	turquoise	0.150504	0.00375793	-0.0511226	0.327411	-0.120502	0.0205929	-0.510704	6.66391e-26	-0.320429	2.95222e-10	-0.138873	0.00754973	-0.0388878	0.456418	-0.307069	1.69364e-09
GALNT12	turquoise	-0.112237	0.0311231	-0.00631057	0.90384	0.1453	0.00516584	0.0941695	0.0707909	-0.0166284	0.750212	-0.030834	0.554901	-0.078546	0.13206	-0.0200731	0.70074
CYB5RL	turquoise	0.117815	0.0236138	-0.106621	0.0406568	-0.0112371	0.829664	0.669899	2.12459e-49	0.224498	1.33964e-05	0.0311154	0.551293	0.0353385	0.498572	0.506957	1.72547e-25
PGK1	turquoise	0.00249311	0.961933	-0.135582	0.0091162	0.166099	0.00136428	0.173528	0.000815471	0.0332136	0.524762	-0.0739223	0.156447	-0.144457	0.0054339	-0.0238917	0.647346
CYP4V2	turquoise	-0.161672	0.0018357	0.200395	0.000106284	-0.0520535	0.318668	0.29881	4.77641e-09	0.21229	3.93815e-05	0.142242	0.00619942	0.187587	0.000290732	0.396927	2.24784e-15
GALNT11	turquoise	0.11144	0.0323463	-0.114453	0.0279245	0.00633936	0.903403	0.460824	8.46735e-21	-0.227243	1.04235e-05	-0.253496	8.06505e-07	-0.254488	7.27903e-07	0.0250608	0.631338
FADS2	turquoise	-0.118726	0.0225496	0.0314834	0.546593	0.106094	0.0416666	0.00249684	0.961876	-0.0333026	0.52365	0.0403709	0.439414	-0.0376849	0.470476	-0.0390025	0.455091
NAGA	turquoise	-0.274138	8.74634e-08	0.220436	1.93088e-05	0.0606514	0.245157	0.206282	6.54835e-05	0.212198	3.96955e-05	0.159538	0.00211251	0.133642	0.0101695	0.128795	0.0132867
ASL	turquoise	-0.0253332	0.627632	-0.114854	0.0273771	0.174311	0.000771518	-0.427112	8.5601e-18	-0.185558	0.000338984	-0.109012	0.0363329	-0.334647	4.17485e-11	-0.48802	1.7736e-23
PGM2L1	turquoise	-0.117727	0.0237187	-0.00576605	0.912102	0.151343	0.00356664	0.345992	8.14284e-12	0.375512	8.40806e-14	0.0372994	0.475032	0.0922392	0.0767905	0.359641	1.04209e-12
NDUFA11	turquoise	0.00264696	0.959585	0.0131811	0.800769	-0.0196857	0.706246	-0.907231	4.29973e-140	-0.179993	0.000512289	-0.000440643	0.993269	-0.0164749	0.752443	-0.471942	7.26856e-22
GNPTAB	turquoise	0.117362	0.0241584	-0.134162	0.00987728	0.0236768	0.650307	0.433796	2.30701e-18	0.216461	2.74314e-05	0.245248	1.8598e-06	0.0269773	0.605468	0.345489	8.76741e-12
PIK3C2A	turquoise	0.0982473	0.059372	-0.128654	0.0133886	0.04021	0.441241	0.885159	5.31926e-124	0.149008	0.00412214	-0.0997404	0.0555914	-0.0131744	0.800868	0.549931	1.49741e-30
MMACHC	turquoise	0.051879	0.320295	-0.115135	0.0269999	0.0801185	0.124471	0.252607	8.83736e-07	-0.140601	0.00682765	-0.289211	1.53073e-08	-0.292373	1.04795e-08	-0.0757129	0.146627
PCYOX1	turquoise	-0.156835	0.00251776	0.138832	0.0075675	0.0188285	0.718482	0.724131	3.45179e-61	-0.0151838	0.771281	-0.0596581	0.252987	0.0795766	0.127047	0.378475	5.17401e-14
GALNT7	turquoise	0.175316	0.000718261	-0.183954	0.00038229	0.0148369	0.776367	0.512833	3.86004e-26	-0.200841	0.000102497	-0.370298	1.95191e-13	-0.338094	2.55848e-11	-0.0195423	0.708287
LPCAT3	turquoise	0.012916	0.804694	-0.0528688	0.311137	0.050144	0.336768	0.70048	1.01582e-55	-0.0430432	0.409706	-0.17533	0.000717517	-0.166939	0.00128847	0.193786	0.000180071
SLC25A11	turquoise	-0.0870655	0.0949248	0.0879582	0.0915724	-0.00312967	0.952223	-0.694789	1.74978e-54	-0.235683	4.72596e-06	-0.0201744	0.699302	-0.0851314	0.102524	-0.501616	6.56276e-25
FPGT	turquoise	0.0532425	0.307724	-0.142045	0.00627198	0.112022	0.0314481	0.602574	7.67156e-38	0.0389703	0.455463	-0.141704	0.00639936	-0.198888	0.000120037	0.184911	0.000355864
ABCG1	turquoise	0.0357406	0.493695	-0.115993	0.0258724	0.10095	0.0526765	0.278252	5.49155e-08	0.131478	0.0114704	-0.148615	0.00422285	-0.222602	1.5902e-05	-0.00578622	0.911796
RDH10	turquoise	-0.0522747	0.316613	0.0380236	0.466494	0.0165692	0.751073	0.138605	0.00766767	0.140656	0.00680546	0.0498999	0.339128	0.0204026	0.696069	0.120974	0.0200987
AK3	turquoise	-0.0717702	0.168896	0.101619	0.0511209	-0.0389008	0.456268	0.467638	1.90056e-21	0.0135526	0.795276	-0.0141064	0.787108	0.0705859	0.176056	0.229148	8.74197e-06
NEU3	turquoise	0.00153637	0.976536	-0.0714725	0.170676	0.0872875	0.0940824	0.284776	2.58426e-08	0.0501256	0.336945	0.0031957	0.951216	-0.112621	0.0305465	0.126649	0.0149159
TTYH1	turquoise	-0.0559163	0.284029	0.017533	0.737111	0.046592	0.372151	-0.225655	1.20566e-05	0.0576504	0.269337	0.0528148	0.311632	0.119406	0.0217821	0.10318	0.0476381
SLC33A1	turquoise	0.124112	0.0170674	-0.100544	0.053641	-0.0265296	0.61147	0.50932	9.48081e-26	-0.0950746	0.0681127	-0.288626	1.64105e-08	-0.274328	8.56185e-08	0.0456819	0.381574
SMPD3	turquoise	0.194779	0.000166545	-0.119588	0.021581	-0.0892978	0.08672	0.136086	0.00885909	-0.0954361	0.0670664	-0.0472995	0.364926	-0.140305	0.00694653	-0.0401379	0.442061
SLC30A2	turquoise	-0.00309126	0.952809	-0.030015	0.565466	0.0412315	0.429714	0.020274	0.697891	0.0716526	0.169598	0.0119097	0.819638	-0.0414722	0.427024	-0.019733	0.705572
FDXR	turquoise	-0.193696	0.000181347	0.134473	0.00970565	0.0694012	0.183441	-0.744179	2.72297e-66	0.0320923	0.538858	0.248823	1.29938e-06	0.164664	0.00150321	-0.287485	1.87869e-08
CDS1	turquoise	0.102697	0.0486934	-0.155689	0.00270998	0.0684908	0.18927	0.507471	1.51533e-25	-0.182059	0.000440114	-0.279648	4.68151e-08	-0.39195	5.34065e-15	-0.0295164	0.571944
KCNH6	turquoise	-0.208445	5.46217e-05	0.160059	0.00204162	0.0555393	0.287294	-0.104791	0.0442544	-0.175966	0.000685661	-0.0366371	0.482914	0.0111845	0.83045	-0.112603	0.0305732
MFSD3	turquoise	0.0692115	0.184644	-0.121283	0.0197814	0.0665662	0.202036	-0.706645	4.30553e-57	-0.299676	4.291e-09	-0.215825	2.9e-05	-0.336885	3.04005e-11	-0.603707	5.16293e-38
SLC35A1	turquoise	-0.169317	0.00109451	0.173021	0.000845187	-0.00854223	0.870096	0.0275421	0.597936	-0.102277	0.0496263	0.0710679	0.173116	0.076818	0.140806	0.00075789	0.988424
FUT1	turquoise	-0.0745893	0.152733	0.099968	0.0550329	-0.0333894	0.522569	-0.018888	0.71763	0.0100482	0.847453	-0.0719315	0.167939	-0.0920176	0.0775049	-0.0897196	0.0852359
SMPD4	turquoise	0.105767	0.0423039	-0.130702	0.0119715	0.0335586	0.520462	0.211517	4.20799e-05	-0.0785015	0.13228	0.0022315	0.965924	-0.176481	0.00066079	-0.0571873	0.273209
FLAD1	turquoise	0.179033	0.000549467	-0.319157	3.49956e-10	0.178963	0.000552277	-0.407707	3.27892e-16	-0.0895803	0.0857238	-0.216569	2.71729e-05	-0.390356	7.02519e-15	-0.473586	5.01626e-22
RFK	turquoise	0.0915428	0.0790538	-0.121303	0.0197609	0.0392479	0.452256	0.33852	2.40727e-11	-0.0883949	0.0899673	-0.299804	4.22354e-09	-0.24453	1.9974e-06	-0.0429656	0.410552
PIGL	turquoise	0.0735779	0.158392	-0.0596609	0.252965	-0.0156591	0.76433	0.0197738	0.704991	0.097664	0.0609055	0.182099	0.0004388	0.0198131	0.704433	0.205675	6.88791e-05
HK1	turquoise	-0.337317	2.85861e-11	0.345208	9.13614e-12	-0.0176548	0.735353	0.298202	5.1491e-09	0.116138	0.0256858	0.382503	2.6532e-14	0.382601	2.6101e-14	0.310475	1.09392e-09
SLC16A10	turquoise	0.129998	0.0124428	-0.0122611	0.814413	-0.143878	0.00562532	0.26001	4.08269e-07	-0.0366408	0.48287	-0.091725	0.0784565	-0.0468076	0.36994	0.1355	0.00915906
CHRNA10	turquoise	-0.00656828	0.899933	-0.0400271	0.443323	0.05798	0.266604	-0.42198	2.29738e-17	0.105837	0.0421663	0.172619	0.000869435	0.0570509	0.274357	-0.0775702	0.136946
NDUFV1	turquoise	-0.00244129	0.962723	-0.0296456	0.570261	0.0399749	0.443918	-0.818437	2.46557e-90	-0.0966671	0.0636019	0.0346504	0.506977	-0.0480796	0.357062	-0.457314	1.80464e-20
PIGG	turquoise	0.0825928	0.113221	-0.111094	0.0328904	0.0374707	0.473005	0.438397	9.19817e-19	-0.0353541	0.498382	-0.0857381	0.10009	-0.176318	0.000668547	0.10645	0.0409825
SLC35B4	turquoise	0.185913	0.000330042	-0.148787	0.00417845	-0.0420132	0.421013	0.442758	3.7971e-19	0.000840762	0.987158	-0.149608	0.00397226	-0.0420061	0.421092	0.242949	2.33535e-06
DLD	turquoise	-0.0666234	0.201648	-0.0857013	0.100236	0.188497	0.00027125	0.468422	1.59671e-21	-0.0537348	0.303267	-0.17837	0.000576581	-0.188148	0.000278577	0.051115	0.327483
CRYZ	turquoise	-0.233621	5.7494e-06	0.0841167	0.1067	0.181111	0.000471958	0.277357	6.08094e-08	0.121361	0.0197016	0.203168	8.47481e-05	0.247384	1.50218e-06	0.301192	3.5536e-09
IPMK	turquoise	0.0760297	0.14494	-0.148488	0.0042559	0.0921588	0.0770491	0.796928	2.38414e-82	0.181929	0.000444364	-0.106552	0.0407886	-0.0930373	0.0742617	0.401934	9.27295e-16
SLC35E3	turquoise	0.0243234	0.641416	-0.00790636	0.879689	-0.0199186	0.702934	0.548458	2.29657e-30	-0.0522713	0.316644	-0.0250829	0.631038	-0.12418	0.017006	0.190587	0.000231015
CHST8	turquoise	-0.024834	0.634431	-0.0301962	0.56312	0.0680803	0.191942	-0.354404	2.32059e-12	-0.111876	0.0316721	-0.0557421	0.285535	-0.0727879	0.16292	-0.221066	1.82518e-05
ACOT7	turquoise	0.0293344	0.574318	-0.0976587	0.0609195	0.0859202	0.0993685	-0.468149	1.6968e-21	0.0877292	0.0924234	-0.0143366	0.783718	-0.0118714	0.820208	-0.253706	7.89193e-07
NUDT6	turquoise	0.145959	0.00496462	-0.175287	0.000719719	0.0399699	0.443975	0.242583	2.42109e-06	0.123109	0.0179899	-0.00106901	0.983672	-0.0715535	0.17019	0.220688	1.88786e-05
SLC9A5	turquoise	0.178701	0.000562882	-0.148533	0.00424416	-0.0335003	0.521187	-0.11886	0.0223964	0.0107167	0.837441	0.0277668	0.59495	-0.0212912	0.683531	0.064836	0.214037
ACBD6	turquoise	0.287742	1.82261e-08	-0.3142	6.73826e-10	0.0396724	0.447377	-0.497512	1.80295e-24	-0.0754746	0.147907	-0.122697	0.0183808	-0.198504	0.00012381	-0.30846	1.41777e-09
ST6GALNAC6	turquoise	-0.0625605	0.230588	0.07371	0.157644	-0.0153586	0.768723	-0.389668	7.90406e-15	0.270433	1.32138e-07	0.292213	1.06838e-08	0.353976	2.47596e-12	0.0748892	0.151085
SRM	turquoise	0.156675	0.0025438	-0.205107	7.22123e-05	0.0640504	0.219652	-0.591583	3.29862e-36	-0.226266	1.14014e-05	-0.329714	8.32533e-11	-0.392074	5.22783e-15	-0.586673	1.69043e-35
PSPH	turquoise	-0.0447491	0.391382	-0.0936008	0.0725172	0.171568	0.000935936	0.131762	0.0112921	-0.0615689	0.238077	-0.136642	0.00858284	-0.203044	8.56193e-05	-0.105909	0.0420251
ATP6V1E1	turquoise	-0.0488914	0.348992	0.0302659	0.562218	0.0221049	0.672126	-0.536454	6.93931e-29	-0.127323	0.0143868	-0.0241543	0.643735	-0.0333684	0.522829	-0.323558	1.9362e-10
ANKH	turquoise	0.152056	0.00341117	-0.0401256	0.442201	-0.136123	0.00884064	0.215868	2.8891e-05	-0.0109781	0.833533	-0.000554126	0.991536	-0.0674672	0.195984	0.0774191	0.137715
DHRS11	turquoise	0.143001	0.00592703	-0.174133	0.000781309	0.0421512	0.419488	-0.439853	6.85511e-19	-0.288332	1.69938e-08	-0.278318	5.45058e-08	-0.371535	1.60074e-13	-0.493194	5.14615e-24
GALT	turquoise	0.0350105	0.502568	0.0318454	0.541988	-0.0825985	0.113196	-0.655072	1.34133e-46	-0.167569	0.0012342	0.0861791	0.09835	-0.0561828	0.281737	-0.383928	2.09039e-14
SLC25A43	turquoise	0.100575	0.0535676	-0.177906	0.000596304	0.0988066	0.0579315	0.38008	3.96981e-14	0.0321988	0.537512	-0.0831708	0.110712	-0.107976	0.0381565	0.121034	0.0200366
GRIN1	turquoise	0.0932252	0.0736762	-0.0559411	0.283816	-0.0443569	0.39555	-0.187825	0.000285519	-0.126655	0.0149118	-0.067262	0.19735	-0.171137	0.000964551	-0.227222	1.04442e-05
RDH13	turquoise	0.053291	0.307284	-0.0375644	0.471898	-0.0183865	0.724821	-0.295021	7.60364e-09	-0.0322714	0.536594	0.208541	5.41813e-05	0.00270747	0.958662	-0.0674872	0.195851
SRXN1	turquoise	0.117464	0.0240346	-0.160706	0.00195668	0.0566674	0.277601	0.540072	2.51991e-29	0.0133006	0.799	-0.225137	1.26397e-05	-0.294764	7.84524e-09	0.0428661	0.411638
HGSNAT	turquoise	-0.0885149	0.0895303	0.00472925	0.92786	0.102481	0.049172	0.500876	7.88151e-25	0.0600083	0.250207	0.0288726	0.580361	0.0116622	0.823325	0.278433	5.37972e-08
SLC35D1	turquoise	-0.045092	0.387758	0.0632902	0.225185	-0.0237481	0.649324	0.762253	2.55216e-71	0.185233	0.000347384	0.111067	0.0329336	0.102311	0.0495516	0.531436	2.77102e-28
D2HGDH	turquoise	-0.0113476	0.828016	-0.0163681	0.753995	0.0343152	0.511097	-0.709476	9.80701e-58	-0.089299	0.0867159	0.264187	2.61294e-07	0.000742559	0.988658	-0.324967	1.59884e-10
SCP2	turquoise	0.00106469	0.983738	-0.00123299	0.981168	0.000234622	0.996416	0.444533	2.63935e-19	-0.239989	3.12052e-06	-0.206933	6.20203e-05	-0.231887	6.77059e-06	-0.0325967	0.532494
CYP51A1	turquoise	-0.0144088	0.782656	-0.0609978	0.242467	0.0937432	0.0720817	0.565926	1.25202e-32	-0.0302104	0.562936	-0.0500538	0.337639	-0.120707	0.020377	0.154898	0.0028505
KCTD13	turquoise	0.266478	2.03898e-07	-0.287573	1.85935e-08	0.0324885	0.533856	-0.257429	5.35858e-07	-0.0647691	0.214511	-0.138401	0.00775836	-0.317551	4.33286e-10	-0.311045	1.01612e-09
CACNA2D1	turquoise	-0.128286	0.0136578	0.175884	0.000689673	-0.0623529	0.232142	0.411883	1.5262e-16	-0.0277545	0.595114	0.0953172	0.067409	0.203435	8.29087e-05	0.366495	3.57405e-13
PECR	turquoise	-0.126456	0.0150711	0.0938544	0.0717433	0.0377457	0.469761	0.188041	0.000280845	-0.0273797	0.600097	0.0874777	0.093365	0.101512	0.0513664	0.137683	0.00808627
HADHB	turquoise	0.0833903	0.10977	-0.115694	0.0262608	0.0422326	0.418589	0.307578	1.58706e-09	-0.14602	0.00494624	-0.236778	4.25591e-06	-0.301143	3.57571e-09	-0.0872176	0.0943468
KCTD6	turquoise	-0.0124557	0.811521	-0.0082357	0.874718	0.0255261	0.625014	0.285298	2.4308e-08	0.2798	4.6003e-08	0.233942	5.57722e-06	0.157021	0.00248771	0.354222	2.3852e-12
XYLT2	turquoise	-0.167648	0.00122761	0.208985	5.21866e-05	-0.0554541	0.288035	-0.260398	3.91826e-07	0.01225	0.814577	0.213695	3.48935e-05	0.224936	1.28736e-05	-0.0598385	0.251552
ABHD11	turquoise	-0.0189064	0.717367	-0.0298832	0.567175	0.0604318	0.246874	-0.451028	6.84833e-20	-0.13887	0.0075512	-0.0462863	0.3753	-0.236629	4.31726e-06	-0.378095	5.50813e-14
VKORC1L1	turquoise	0.246139	1.70163e-06	-0.29509	7.54013e-09	0.0667693	0.20066	0.57697	3.94062e-34	-0.137758	0.00805119	-0.431026	3.98639e-18	-0.424471	1.42569e-17	0.0141217	0.786881
ATP8A2	turquoise	0.192335	0.00020172	-0.135335	0.00924459	-0.0666584	0.201411	0.174778	0.00074631	-0.0822709	0.114638	-0.174119	0.000782097	-0.156385	0.00259165	0.000772872	0.988195
SLC25A1	turquoise	0.0148342	0.776407	-0.0145487	0.780599	-1.27034e-05	0.999806	-0.797599	1.39046e-82	-0.305376	2.1003e-09	-0.0688006	0.187271	-0.221823	1.70549e-05	-0.588667	8.73564e-36
ENTPD4	turquoise	0.0208761	0.689378	-0.028658	0.583179	0.0101921	0.845295	0.615696	7.07623e-40	0.078615	0.13172	-0.0611844	0.241027	-0.0390893	0.454086	0.349067	5.16859e-12
COX7B	turquoise	0.0353666	0.49823	-0.152782	0.00325901	0.147306	0.00457477	-0.740854	2.06066e-65	-0.195125	0.000162061	-0.152445	0.00332885	-0.22961	8.37539e-06	-0.532885	1.86249e-28
DHRS7B	turquoise	-0.193212	0.00018836	0.150132	0.00384571	0.0492734	0.345234	-0.465975	2.74524e-21	-0.159322	0.0021426	0.0443383	0.395748	-0.0443641	0.395473	-0.34904	5.18895e-12
PCBD1	turquoise	-0.0173546	0.73969	-0.115374	0.0266809	0.16519	0.00145088	-0.24881	1.30107e-06	-0.310326	1.11514e-09	-0.320197	3.04555e-10	-0.364526	4.87356e-13	-0.441009	5.42308e-19
SLC35C1	turquoise	-0.134168	0.00987402	0.0234287	0.653731	0.135051	0.00939465	0.171225	0.000958675	0.160371	0.00200023	0.259503	4.30787e-07	0.0304258	0.560154	0.0890985	0.0874288
SLC25A37	turquoise	0.141845	0.0063464	-0.138596	0.00767179	-0.000769641	0.988244	0.00354752	0.945854	0.0117076	0.822648	-0.0324233	0.534677	-0.188037	0.000280943	-0.0363855	0.485926
NDUFS8	turquoise	-0.0297482	0.568927	-0.00250819	0.961702	0.0395541	0.448733	-0.90766	1.91604e-140	-0.221977	1.68214e-05	-0.0276883	0.595993	-0.0549571	0.292384	-0.519967	6.02611e-27
OGFOD2	turquoise	0.225475	1.22564e-05	-0.223859	1.41955e-05	0.00320494	0.951076	-0.0413878	0.427967	-0.0621303	0.233817	-0.0229104	0.660909	-0.224188	1.37792e-05	-0.141752	0.00638122
SDR39U1	turquoise	0.157251	0.00245116	-0.13413	0.00989503	-0.0252042	0.629386	-0.0857754	0.0999422	-0.11941	0.0217774	-0.0263108	0.614411	-0.220842	1.86206e-05	-0.208481	5.44532e-05
MT-ND1	turquoise	-0.104519	0.0448106	0.051675	0.322205	0.0635076	0.223593	0.0643308	0.217636	0.0888021	0.0884911	0.252295	9.12432e-07	0.172162	0.000897814	0.13186	0.0112307
ALDH5A1	turquoise	0.0233838	0.654351	0.0113345	0.828211	-0.042773	0.412656	0.496551	2.2798e-24	-0.00626541	0.904525	-0.0490998	0.346939	-0.109222	0.0359725	0.193426	0.000185234
DCXR	turquoise	-0.086306	0.0978538	0.0531215	0.308827	0.0394024	0.450477	-0.745579	1.15023e-66	-0.259755	4.19453e-07	-0.117395	0.0241181	-0.102759	0.0485577	-0.482837	5.99762e-23
LTA4H	turquoise	0.183783	0.000387202	-0.141037	0.00665533	-0.0490747	0.347186	-0.00177856	0.972838	0.153838	0.00304891	-0.0467266	0.37077	-0.093232	0.0736551	-0.00973061	0.852218
GLB1L2	turquoise	-0.353125	2.81535e-12	0.313947	6.9657e-10	0.0407019	0.435668	-0.188169	0.000278121	-0.164693	0.00150034	-0.0624448	0.231453	0.0916068	0.0788435	-0.140784	0.00675472
ACOXL	turquoise	-0.104446	0.0449613	0.166625	0.00131638	-0.0799927	0.125065	-0.12112	0.0199481	-0.164593	0.0015105	0.0955139	0.0668428	-0.010772	0.836613	-0.0766513	0.141673
PIK3C2B	turquoise	-0.064982	0.213005	-0.00449085	0.931487	0.0851693	0.102371	0.568147	6.31008e-33	0.51186	4.95634e-26	0.320048	3.10656e-10	0.298592	4.90678e-09	0.619634	1.6608e-40
ALDH7A1	turquoise	-0.219354	2.12578e-05	0.187341	0.000296211	0.0348602	0.504406	-0.0232854	0.655712	-0.203089	8.53027e-05	-0.0939549	0.0714383	-0.13743	0.00820413	-0.170413	0.00101441
STARD7	turquoise	0.046597	0.3721	-0.203017	8.58044e-05	0.196228	0.000148495	0.2157	2.93197e-05	0.078094	0.134306	-0.14496	0.0052725	-0.261168	3.61043e-07	-0.0462183	0.376003
GPI	turquoise	0.0953794	0.0672296	-0.221254	1.79485e-05	0.159248	0.00215291	-0.17954	0.00052954	-0.161961	0.00180091	-0.327011	1.20887e-10	-0.380259	3.85343e-14	-0.388393	9.8254e-15
ACSL3	turquoise	0.0590422	0.257927	-0.119048	0.022183	0.0762301	0.143881	0.388073	1.03767e-14	-0.234867	5.10838e-06	-0.278069	5.60749e-08	-0.243505	2.21067e-06	-0.0248006	0.634886
PNPLA6	turquoise	0.0442868	0.396298	-0.00923306	0.859694	-0.0427073	0.413374	-0.507061	1.68054e-25	0.211979	4.04467e-05	0.286005	2.23713e-08	0.1125	0.0307269	-0.161438	0.0018644
MPST	turquoise	0.0382262	0.464122	-0.0495413	0.342614	0.0150019	0.773948	-0.813598	1.89824e-88	-0.227349	1.0323e-05	-0.110712	0.0335011	-0.157632	0.00239142	-0.509702	8.60322e-26
SMPD1	turquoise	-0.114758	0.0275071	0.092148	0.0770839	0.0255515	0.62467	-0.449147	1.01523e-19	-0.307251	1.65482e-09	-0.0974875	0.0613758	-0.158027	0.00233107	-0.438029	9.90427e-19
KCNK7	turquoise	-0.0926102	0.0756062	0.104512	0.0448238	-0.0169935	0.744916	-0.630951	2.29279e-42	0.112331	0.0309808	0.333248	5.08401e-11	0.328776	9.47889e-11	-0.0574278	0.271194
FADS1	turquoise	0.033835	0.517031	-0.0489633	0.348283	0.0196574	0.706648	0.232682	6.2824e-06	-0.0167052	0.749097	0.0114276	0.826823	-0.0529596	0.310305	0.101126	0.0522648
CS	turquoise	0.218742	2.24436e-05	-0.287537	1.86718e-08	0.090894	0.0812109	0.587982	1.09669e-35	0.0141088	0.787071	-0.278983	5.05152e-08	-0.320936	2.75794e-10	0.0936484	0.0723714
CYP46A1	turquoise	0.0493336	0.344644	-0.0444286	0.394786	-0.00497717	0.924089	-0.2549	6.97484e-07	-0.0205195	0.694415	0.0216477	0.678525	0.119624	0.0215409	0.0193633	0.710838
DPM3	turquoise	0.00892533	0.864325	-0.034869	0.504298	0.0325738	0.532781	-0.885933	1.65892e-124	-0.218309	2.33184e-05	-0.042362	0.417165	-0.110437	0.0339456	-0.531007	3.11622e-28
COQ3	turquoise	-0.0523601	0.315822	-0.0446712	0.392207	0.119843	0.0213009	-0.424089	1.53431e-17	-0.24979	1.17817e-06	-0.050966	0.328897	-0.124065	0.0171094	-0.363741	5.51103e-13
PIP4K2C	turquoise	-0.0793504	0.128135	0.0309114	0.553908	0.0585949	0.261558	0.601085	1.28808e-37	0.00781825	0.88102	0.00180766	0.972394	-0.078379	0.132887	0.200814	0.000102724
SLC29A4	turquoise	-0.107935	0.0382293	0.0722566	0.16602	0.0420131	0.421015	-0.181183	0.000469487	-0.0316444	0.544542	0.0752652	0.149038	0.0143209	0.783949	-0.100214	0.0544343
NUDT14	turquoise	-0.0428817	0.411468	-0.00527948	0.919493	0.0590927	0.25752	-0.783033	1.09822e-77	-0.102467	0.0492034	0.0737555	0.157387	-0.0544559	0.296814	-0.426583	9.48432e-18
MICAL1	turquoise	-0.123893	0.017265	0.203387	8.3239e-05	-0.102044	0.0501512	-0.251652	9.74583e-07	0.303565	2.63973e-09	0.298741	4.81765e-09	0.307493	1.60443e-09	0.10645	0.0409818
MTHFD1	turquoise	0.130085	0.0123843	-0.214593	3.22831e-05	0.108444	0.0373224	0.448229	1.22922e-19	-0.0336135	0.51978	-0.353054	2.84539e-12	-0.347578	6.44455e-12	-0.0404272	0.438775
NT5C	turquoise	-0.153707	0.00307424	0.17091	0.000979943	-0.0250211	0.631878	-0.779309	1.70801e-76	-0.000968139	0.985213	0.271759	1.14088e-07	0.158625	0.00224222	-0.289224	1.52847e-08
SLC25A16	turquoise	-0.190715	0.00022873	0.0489507	0.348407	0.172449	0.000879925	0.354304	2.35585e-12	-0.0724747	0.164742	-0.0685956	0.188591	-0.136776	0.00851726	0.0736798	0.157814
GLCE	turquoise	-0.205966	6.72352e-05	0.134526	0.0096772	0.084359	0.10569	0.674882	2.23482e-50	0.380171	3.91011e-14	0.248721	1.31285e-06	0.315681	5.54747e-10	0.651271	6.60894e-46
CHST12	turquoise	-0.206591	6.38189e-05	0.206129	6.63255e-05	-0.00420768	0.935797	-0.324493	1.70543e-10	0.265885	2.17451e-07	0.28328	3.07717e-08	0.390519	6.83136e-15	0.170508	0.00100778
ITPKA	turquoise	-0.179803	0.000519484	0.224553	1.33291e-05	-0.0599939	0.250321	-0.375391	8.57474e-14	0.173538	0.000814905	0.473234	5.43239e-22	0.526624	1.0232e-27	0.128919	0.0131974
RPE	turquoise	0.0870871	0.0948426	-0.201394	9.79893e-05	0.144625	0.00537952	0.657899	4.03571e-47	0.0606583	0.245103	-0.237359	4.02496e-06	-0.151514	0.00352874	0.258043	5.02445e-07
ARSK	turquoise	-0.0910168	0.0807988	0.137617	0.008117	-0.060245	0.24834	0.578997	2.05877e-34	0.0408367	0.434148	0.0775375	0.137112	0.158693	0.00223226	0.377201	6.37912e-14
ADHFE1	turquoise	-0.026334	0.614099	0.123044	0.0180508	-0.121265	0.0197996	-0.0795811	0.127026	0.0523519	0.315898	0.19939	0.000115283	0.138226	0.00783726	0.139943	0.00709498
MTAP	turquoise	0.0150218	0.773656	-0.0273411	0.600612	0.0157173	0.763481	0.673085	5.05977e-50	0.161168	0.00189789	-0.0187311	0.719877	0.0617393	0.236778	0.475632	3.15402e-22
GPHN	turquoise	0.0702544	0.1781	-0.114337	0.0280844	0.0566244	0.277966	0.620822	1.06819e-40	-0.136303	0.00875008	-0.304236	2.42588e-09	-0.257721	5.19716e-07	0.117079	0.024504
CYB5D2	turquoise	-0.0800165	0.124953	0.14732	0.00457102	-0.0858198	0.0997659	-0.43713	1.18651e-18	-0.198267	0.000126184	0.0651669	0.211703	-0.0160524	0.758592	-0.27345	9.44733e-08
ALOX15B	turquoise	-0.256705	5.78033e-07	0.246852	1.5845e-06	0.00634849	0.903265	-0.0372853	0.475199	-0.0486707	0.351174	-0.0322048	0.537435	0.0220694	0.672623	-0.0504548	0.333778
NT5C2	turquoise	0.0343815	0.51028	0.000756859	0.988439	-0.0430423	0.409716	0.802058	3.65443e-84	0.052616	0.31346	-0.0569376	0.275313	-0.0531652	0.308428	0.38992	7.56962e-15
HS3ST1	turquoise	0.0642334	0.218334	-0.0709186	0.174023	0.00982762	0.850762	-0.0477341	0.360531	0.00823337	0.874753	-0.0776547	0.136517	-0.0955782	0.0666587	-0.00242082	0.963036
CTNS	turquoise	-0.214466	3.26406e-05	0.231024	7.34083e-06	-0.0256232	0.623698	0.00152481	0.976712	0.0401937	0.441426	0.169245	0.00109993	0.0351016	0.501457	-0.00371379	0.94332
GMPS	turquoise	0.16626	0.00134945	-0.264303	2.58041e-07	0.126168	0.0153051	0.645297	7.74516e-45	0.0872871	0.0940836	-0.281542	3.76402e-08	-0.260146	4.0245e-07	0.194651	0.000168233
PDE8B	turquoise	0.121236	0.0198294	-0.0201474	0.699685	-0.12331	0.0178015	0.436118	1.45296e-18	-0.018014	0.730176	0.141124	0.00662133	0.048906	0.348847	0.282472	3.37989e-08
TDO2	turquoise	-0.0206776	0.692181	-0.135393	0.0092145	0.194234	0.000173849	0.0486449	0.35143	0.0327694	0.530324	-0.0330696	0.526561	-0.106776	0.0403634	-0.0333117	0.523537
MANEA	turquoise	0.17915	0.000544821	-0.180823	0.000482081	0.00623518	0.904983	0.762181	2.67906e-71	0.0633161	0.224995	-0.194959	0.000164191	-0.144062	0.00556406	0.295705	6.9947e-09
FUCA1	turquoise	-0.242007	2.56208e-06	0.255741	6.39164e-07	-0.0227376	0.663309	0.112139	0.0312714	-0.0972418	0.0620356	0.00574337	0.912447	-0.00517971	0.92101	-0.0434169	0.40565
NDUFC2	turquoise	-0.0626876	0.22964	0.017473	0.737979	0.0549581	0.292376	-0.706935	3.70206e-57	-0.270169	1.36058e-07	-0.115174	0.0269476	-0.167774	0.00121705	-0.525186	1.50581e-27
PMM2	turquoise	0.192701	0.000196043	-0.246257	1.6818e-06	0.0712781	0.171845	0.605139	3.12282e-38	-0.0245429	0.638409	-0.282442	3.39171e-08	-0.325079	1.57463e-10	0.153298	0.00315479
COQ9	turquoise	-0.135528	0.00914442	0.134801	0.00952822	-0.00223116	0.96593	-0.369501	2.21738e-13	-0.185671	0.00033611	0.0313547	0.548234	0.0618333	0.236064	-0.245098	1.88778e-06
IDH1	turquoise	-0.237408	4.00577e-06	-0.0330443	0.526878	0.331918	6.12528e-11	0.315351	5.7941e-10	-0.0947634	0.0690238	-0.148361	0.00428925	-0.217187	2.57395e-05	-0.0544647	0.296736
HSD17B14	turquoise	-0.118662	0.022622	0.0819223	0.116188	0.0430893	0.409205	-0.45533	2.75722e-20	-0.0738094	0.157082	-0.00627739	0.904343	0.00345591	0.94725	-0.244487	2.00592e-06
MAN2C1	turquoise	0.0953441	0.0673314	-0.0317634	0.54303	-0.0771152	0.139271	-0.00101829	0.984447	0.0686159	0.18846	0.285204	2.45765e-08	0.0352867	0.499202	0.0523351	0.316054
ABAT	turquoise	-0.202112	9.24122e-05	0.248343	1.36389e-06	-0.0623575	0.232107	0.356146	1.78102e-12	-0.162549	0.00173186	-0.161698	0.00183251	-0.0421867	0.419096	0.0686017	0.188552
UROS	turquoise	0.098641	0.0583551	-0.167456	0.00124378	0.0881377	0.0909099	-0.698169	3.2529e-55	-0.193585	0.000182933	-0.147064	0.00464266	-0.256884	5.67343e-07	-0.500132	9.47357e-25
UXS1	turquoise	-0.115979	0.0258906	0.0224064	0.667918	0.114055	0.0284773	0.211174	4.33308e-05	0.0243054	0.641662	-0.0736316	0.158087	0.057746	0.268543	0.100614	0.0534743
SLC35E1	turquoise	0.2559	6.28679e-07	-0.196579	0.000144407	-0.0680828	0.191925	0.642227	2.68468e-44	-0.258333	4.87317e-07	-0.406499	4.08209e-16	-0.43566	1.59214e-18	-0.0283868	0.58675
SFXN1	turquoise	0.0597725	0.252076	-0.095874	0.0658166	0.046424	0.373879	0.499232	1.18234e-24	0.185915	0.000329994	-0.0195415	0.708298	-0.167625	0.00122955	0.193297	0.000187106
HSD3B7	turquoise	-0.0296733	0.569902	-0.0149609	0.774548	0.0549983	0.292022	-0.560473	6.58466e-32	-0.0861638	0.0984101	-0.0684422	0.189584	-0.106371	0.0411327	-0.338945	2.26534e-11
SLC5A6	turquoise	0.157548	0.00240452	-0.231385	7.09645e-06	0.0957671	0.0661199	0.173571	0.000812995	0.107243	0.0394915	-0.125342	0.0159928	-0.320559	2.90134e-10	-0.116448	0.0252918
POMT1	turquoise	0.120279	0.0208302	-0.0783617	0.132973	-0.0495113	0.342908	-0.500345	8.98691e-25	-0.258087	5.00078e-07	-0.0720291	0.167361	-0.211582	4.18456e-05	-0.433568	2.41384e-18
KCTD1	turquoise	-0.00335549	0.94878	0.0340322	0.514589	-0.0383498	0.462676	0.203366	8.3381e-05	-0.0225076	0.666508	0.116778	0.0248773	0.0968745	0.0630329	0.213349	3.59508e-05
CTPS2	turquoise	0.16312	0.00166726	-0.223858	1.41973e-05	0.0795535	0.127158	0.377664	5.91229e-14	-0.069632	0.181984	-0.165562	0.00141482	-0.199951	0.000110171	0.138476	0.00772489
ATP7A	turquoise	0.0381312	0.465233	-0.0703366	0.177591	0.0410622	0.431612	0.789623	7.46729e-80	0.0795043	0.127394	-0.110712	0.0334999	-0.0920739	0.0773229	0.4001	1.28469e-15
CBR4	turquoise	0.206143	6.6251e-05	-0.3216	2.52253e-10	0.148817	0.00417068	0.199044	0.000118538	-0.0993276	0.056616	-0.198664	0.000122228	-0.2306	7.63753e-06	0.0358297	0.492617
AGPAT3	turquoise	0.190819	0.000226904	-0.269112	1.52852e-07	0.102097	0.0500325	0.451129	6.70442e-20	-0.0751095	0.149883	-0.314351	6.60626e-10	-0.384583	1.87238e-14	-0.0461508	0.376701
COX7A2	turquoise	0.121643	0.0194162	-0.1036	0.0467342	-0.0196931	0.70614	-0.733421	1.70183e-63	-0.328325	1.00886e-10	-0.205286	7.11437e-05	-0.242908	2.3448e-06	-0.576224	4.9986e-34
TST	turquoise	-0.0742908	0.154386	0.0504481	0.333842	0.0280259	0.591517	-0.725597	1.51495e-61	-0.196288	0.000147784	-0.0505779	0.332598	-0.165698	0.00140184	-0.497101	1.99357e-24
KCNS3	turquoise	0.233704	5.7045e-06	-0.237628	3.9219e-06	0.0103072	0.84357	0.176489	0.000660428	-0.0350848	0.501662	-0.120425	0.0206747	-0.175649	0.000701386	0.0120103	0.818141
KCNK6	turquoise	-0.249232	1.24673e-06	0.326761	1.25099e-10	-0.102496	0.0491393	-0.342789	1.30047e-11	0.00132471	0.979767	0.152256	0.00336868	0.178555	0.000568895	-0.0952835	0.0675063
NAT1	turquoise	-0.308586	1.3949e-09	0.21853	2.28669e-05	0.105208	0.0434114	0.103292	0.0473963	0.112734	0.03038	0.0970302	0.0626085	0.117671	0.0237861	0.10247	0.0491958
GLA	turquoise	-0.181474	0.000459509	-0.0116361	0.823713	0.236721	4.27902e-06	-0.314778	6.24669e-10	0.0161767	0.756782	-0.127048	0.0146009	-0.183665	0.000390642	-0.320039	3.11029e-10
SLC39A9	turquoise	0.309959	1.1692e-09	-0.243528	2.20571e-06	-0.075702	0.146686	0.598429	3.22363e-37	-0.196592	0.000144262	-0.374905	9.28058e-14	-0.375095	8.99807e-14	0.020093	0.700458
SLC10A6	turquoise	-0.129368	0.0128786	0.145113	0.00522412	-0.0226393	0.664676	0.285227	2.45103e-08	0.184822	0.000358254	0.115913	0.0259756	0.248551	1.33557e-06	0.394707	3.31263e-15
UQCRB	turquoise	0.118741	0.0225315	-0.159943	0.00205717	0.0541527	0.299516	-0.667356	6.59206e-49	-0.13523	0.00929986	-0.160639	0.00196521	-0.162541	0.00173276	-0.419525	3.66236e-17
MECR	turquoise	0.073252	0.160248	-0.0933379	0.073327	0.0267551	0.608444	-0.631794	1.6547e-42	-0.141587	0.00644359	-0.0661701	0.204739	-0.200437	0.000105919	-0.448419	1.18154e-19
DEGS2	turquoise	-0.0993343	0.0565993	0.0179965	0.730427	0.0991765	0.056995	-0.350147	4.4003e-12	-0.0606344	0.24529	0.0766949	0.141446	0.0082303	0.874799	-0.147965	0.00439444
AHCYL2	turquoise	0.00699751	0.893431	-0.0349239	0.503627	0.0350028	0.502663	0.568359	5.90921e-33	0.0429048	0.411216	-0.0693871	0.18353	-0.0379997	0.466774	0.28813	1.74061e-08
ATP6V1C1	turquoise	0.0502886	0.335375	-0.156746	0.00253218	0.13398	0.00997843	0.45687	1.985e-20	0.103417	0.0471269	-0.192528	0.000198696	-0.216035	2.84747e-05	0.0967045	0.063499
AGPAT5	turquoise	0.104692	0.0444557	-0.166632	0.00131575	0.0797	0.126457	0.437412	1.12115e-18	0.0103122	0.843495	-0.206467	6.44829e-05	-0.154682	0.00288993	0.123607	0.0175267
SLC45A1	turquoise	0.147943	0.00440032	-0.0124549	0.811534	-0.165609	0.00141037	-0.118486	0.0228257	-0.0511914	0.326759	0.0718354	0.168509	0.0386856	0.458765	-0.0389566	0.455621
HMOX2	turquoise	-0.00623921	0.904922	-0.115905	0.0259866	0.152242	0.00337167	-0.697704	4.106e-55	-0.233415	5.86249e-06	-0.196112	0.00014987	-0.279615	4.69919e-08	-0.590588	4.60389e-36
COX5A	turquoise	0.163494	0.00162604	-0.205762	6.83865e-05	0.0565184	0.278869	-0.651534	5.92404e-46	-0.317705	4.24506e-10	-0.358598	1.22373e-12	-0.426313	9.99438e-18	-0.661652	8.02604e-48
ETFDH	turquoise	0.105485	0.042859	-0.202421	9.01022e-05	0.12338	0.0177367	0.560887	5.81264e-32	-0.0300612	0.564867	-0.186236	0.000322081	-0.242827	2.36371e-06	0.148594	0.00422824
KCNJ2	turquoise	0.05993	0.250826	-0.00280805	0.957128	-0.0698774	0.180446	0.334039	4.54853e-11	0.327253	1.16931e-10	0.187168	0.000300131	0.090549	0.0823768	0.338901	2.27968e-11
ECHDC2	turquoise	0.0583006	0.263965	0.0113325	0.828241	-0.0855239	0.100944	-0.442517	3.98913e-19	-0.0427297	0.413129	0.238258	3.69087e-06	0.135586	0.00911415	0.0261258	0.616903
B3GALT4	turquoise	-0.35222	3.22627e-12	0.265373	2.29862e-07	0.100194	0.0544841	-0.522211	3.32913e-27	0.0805189	0.122594	0.343916	1.1036e-11	0.292435	1.04025e-08	-0.114947	0.0272517
CYC1	turquoise	0.203007	8.58805e-05	-0.246951	1.56885e-06	0.0595254	0.254045	-0.375802	8.01889e-14	-0.204268	7.74059e-05	-0.291738	1.13131e-08	-0.398186	1.80185e-15	-0.498166	1.53638e-24
CYP4X1	turquoise	-0.159653	0.00209666	0.0985376	0.0586207	0.0725508	0.164298	0.0361845	0.488341	0.0590238	0.258076	0.0873876	0.0937044	-0.0177583	0.733861	0.021609	0.679068
PI4KA	turquoise	0.0989382	0.0575968	-0.0576424	0.269404	-0.0492296	0.345664	0.719148	5.458e-60	0.0583077	0.263907	-0.113968	0.0286	-0.0591353	0.257177	0.378947	4.78741e-14
NUDT11	turquoise	0.115486	0.0265331	-0.103758	0.0463988	-0.0119577	0.818924	0.181715	0.000451436	-0.133863	0.0100445	-0.155198	0.00279645	-0.13663	0.00858887	-0.0334925	0.521284
PDHX	turquoise	0.0962435	0.0647769	-0.198099	0.000127894	0.129303	0.0129244	0.442022	4.41264e-19	-0.124332	0.0168704	-0.292089	1.08446e-08	-0.308103	1.48403e-09	-0.0200206	0.701484
KCNG3	turquoise	0.286359	2.14587e-08	-0.264235	2.59947e-07	-0.0209713	0.688036	0.253619	7.96271e-07	-0.115309	0.026767	-0.234298	5.39202e-06	-0.250698	1.07432e-06	-0.0399908	0.443737
MOCS2	turquoise	-0.0748965	0.151045	0.0492258	0.345701	0.0302925	0.561876	0.256009	6.21556e-07	-0.088588	0.0892647	-0.0844484	0.10532	0.0253907	0.626852	0.115736	0.0262053
MMAA	turquoise	0.128813	0.0132737	-0.221706	1.72359e-05	0.118875	0.0223787	0.490875	8.98445e-24	0.163101	0.00166938	-0.179414	0.000534419	-0.246674	1.61294e-06	0.164914	0.00147817
PLA2G2D	yellow	0.0510422	0.328174	-0.0614092	0.239299	0.0141157	0.78697	0.0150378	0.773421	0.744655	2.0326e-66	0.179132	0.000545517	0.129784	0.0125898	0.172782	0.000859513
SLC16A3	yellow	-0.155981	0.00265989	0.0655574	0.208972	0.1092	0.03601	-0.154122	0.00299449	0.611423	3.33382e-39	0.48208	7.1531e-23	0.354305	2.35573e-12	0.276966	6.35703e-08
SDR16C5	yellow	-0.0953794	0.0672296	-0.0358974	0.4918	0.161572	0.00184793	0.0526335	0.313298	0.179119	0.000546039	0.0417947	0.423435	0.00343722	0.947535	0.0506531	0.331879
HAS3	yellow	-0.0196157	0.707242	0.0497645	0.340442	-0.0380677	0.465977	0.10826	0.0376475	0.568333	5.95633e-33	0.28335	3.05217e-08	0.226763	1.08943e-05	0.270098	1.3712e-07
GGH	yellow	-0.254519	7.25572e-07	0.0177377	0.734157	0.289514	1.47652e-08	-0.0380393	0.46631	0.222532	1.60021e-05	0.069304	0.184057	-0.00234635	0.964172	-0.0139224	0.789818
HVCN1	yellow	-0.191642	0.00021289	0.190264	0.000236844	-0.00271817	0.958499	0.0324155	0.534776	0.866119	1.41777e-112	0.540422	2.28333e-29	0.609241	7.29134e-39	0.536798	6.30426e-29
ALOX5AP	yellow	-0.14801	0.00438228	0.0731879	0.160615	0.0899208	0.0845352	-0.0008196	0.987481	0.877289	4.77397e-119	0.415202	8.24802e-17	0.37363	1.14144e-13	0.362456	6.73589e-13
IDO1	yellow	0.0473084	0.364836	-0.111925	0.0315971	0.0817106	0.117137	0.0815877	0.117691	0.552849	6.37716e-31	0.0813402	0.118812	0.00702162	0.893067	0.118006	0.0233867
DPEP2	yellow	-0.120262	0.0208492	0.0588293	0.259651	0.0738579	0.156809	-0.149742	0.00393953	0.80854	1.5558e-86	0.361236	8.14195e-13	0.426917	8.89036e-18	0.373901	1.09253e-13
SLCO2B1	yellow	-0.0639993	0.220021	0.0276767	0.596147	0.0438339	0.40115	0.333611	4.83133e-11	0.848939	1.10833e-103	0.262294	3.20155e-07	0.36492	4.58066e-13	0.588535	9.1278e-36
OAS2	yellow	-0.0142191	0.785448	-0.0287142	0.58244	0.0532341	0.307801	0.157388	0.00242957	0.225121	1.26584e-05	-0.0188936	0.717549	-0.0851827	0.102317	0.0373604	0.47431
PIK3R5	yellow	-0.00847395	0.871125	-0.0162132	0.756249	0.0306034	0.557866	0.213141	3.66033e-05	0.834544	4.81803e-97	0.272869	1.00811e-07	0.254272	7.44375e-07	0.434929	1.84209e-18
FUT2	yellow	-0.285202	2.45829e-08	0.270483	1.31419e-07	0.0117602	0.821865	0.0582685	0.264228	0.552136	7.86234e-31	0.579124	1.97678e-34	0.387702	1.1051e-14	0.385415	1.62765e-14
PLD4	yellow	-0.208863	5.27301e-05	0.16646	0.00133126	0.0480654	0.357204	-0.163751	0.00159836	0.716942	1.81777e-59	0.546928	3.57413e-30	0.464237	4.02302e-21	0.31219	8.75943e-10
SLC26A4	yellow	-0.102555	0.0490077	0.138079	0.00790392	-0.0466943	0.371101	0.123636	0.0174995	0.412894	1.26631e-16	0.191162	0.000220968	0.135281	0.0092733	0.181825	0.000447764
OAS3	yellow	0.0497164	0.340909	-0.111402	0.0324061	0.0781097	0.134228	0.263052	2.95201e-07	0.274173	8.71277e-08	0.00769386	0.882899	-0.0949396	0.0685066	0.115334	0.0267348
RDH11	yellow	-0.124606	0.0166285	0.175753	0.000696176	-0.0666959	0.201157	0.078129	0.134131	-0.302208	3.13021e-09	-0.176271	0.000670818	-0.154292	0.00296244	-0.1707	0.000994359
SLC37A2	yellow	-0.207487	5.92044e-05	0.100863	0.0528824	0.128219	0.0137077	0.0767483	0.141168	0.27912	4.97344e-08	0.0893468	0.0865465	0.055929	0.28392	0.0857871	0.0998955
AOAH	yellow	-0.0891756	0.087154	0.0878212	0.0920806	-0.000375085	0.994271	0.15589	0.00267538	0.885337	4.07423e-124	0.348471	5.64633e-12	0.407076	3.67731e-16	0.567103	8.71183e-33
TAP1	yellow	0.00946745	0.856171	-0.0275557	0.597754	0.0227861	0.662635	0.150248	0.00381801	0.496994	2.04625e-24	0.104368	0.0451209	0.0226489	0.664542	0.107162	0.0396417
PIK3R6	yellow	-0.174181	0.000778627	0.178775	0.000559872	-0.00976447	0.85171	0.0393778	0.45076	0.826807	9.82223e-94	0.463097	5.16316e-21	0.47433	4.23932e-22	0.477901	1.87793e-22
SLC29A1	yellow	-0.259952	4.10787e-07	0.0963022	0.0646131	0.198149	0.000127381	0.0968735	0.0630358	0.585315	2.64409e-35	0.398498	1.7053e-15	0.405461	4.9247e-16	0.404513	5.84291e-16
P2RX7	yellow	-0.0989831	0.057483	0.0744675	0.153406	0.0282937	0.587978	0.463795	4.43224e-21	0.79342	3.87562e-81	0.385629	1.57006e-14	0.461387	7.49334e-21	0.769263	2.15944e-73
KCNAB2	yellow	-0.0303859	0.560669	0.00561674	0.914369	0.0301983	0.563093	0.0430946	0.409147	0.860099	2.52519e-109	0.339222	2.17697e-11	0.344545	1.00671e-11	0.357915	1.35897e-12
SLC7A7	yellow	-0.0650073	0.212826	-0.00238994	0.963507	0.0825792	0.113281	0.125917	0.0155113	0.921738	4.77587e-153	0.292469	1.03593e-08	0.312089	8.87459e-10	0.423768	1.63176e-17
HK3	yellow	-0.0497406	0.340674	0.0128164	0.80617	0.0449147	0.389629	0.00401238	0.938771	0.704321	1.43111e-56	0.14076	0.00676423	0.170393	0.00101588	0.1796	0.000527238
FLVCR2	yellow	-0.0783836	0.132864	0.0645363	0.216167	0.0154609	0.767227	0.120519	0.0205754	0.408171	3.01327e-16	0.206713	6.31683e-05	0.247016	1.55871e-06	0.300192	4.025e-09
PTGES	yellow	-0.330173	7.81101e-11	0.221332	1.78236e-05	0.128145	0.0137626	-0.0973835	0.0616544	0.569444	4.21916e-33	0.389031	8.8136e-15	0.312799	8.09205e-10	0.203933	7.95741e-05
TF	yellow	-0.212887	3.74108e-05	0.156252	0.00261388	0.065728	0.207788	-0.00551809	0.915868	0.497124	1.98256e-24	0.470302	1.04996e-21	0.358101	1.32074e-12	0.26528	2.32192e-07
GBGT1	yellow	-0.122162	0.0189003	0.115956	0.0259208	0.00491433	0.925044	-0.160975	0.00192223	0.461642	7.09026e-21	0.388391	9.82902e-15	0.376067	7.67933e-14	0.275096	7.85392e-08
CFTR	yellow	-0.248579	1.33182e-06	0.234492	5.29372e-06	0.011819	0.820989	0.20702	6.15687e-05	0.504955	2.85497e-25	0.568165	6.27466e-33	0.388945	8.94253e-15	0.436028	1.47928e-18
SLC25A19	yellow	0.114446	0.0279345	-0.183094	0.000407603	0.0882944	0.0903348	-0.0321872	0.537659	0.300101	4.07042e-09	-0.0828068	0.112287	-0.200338	0.000106772	-0.115803	0.0261181
SLC6A6	yellow	-0.157455	0.00241895	0.101413	0.0515966	0.0662728	0.204036	0.427538	7.8802e-18	0.713916	9.29573e-59	0.395654	2.80868e-15	0.461057	8.05123e-21	0.733923	1.2689e-63
CYBA	yellow	-0.24654	1.63481e-06	0.221688	1.72627e-05	0.0252961	0.628137	-0.409848	2.21841e-16	0.737631	1.42252e-64	0.5757	5.90472e-34	0.504886	2.90422e-25	0.188251	0.000276383
ST3GAL2	yellow	-0.180338	0.000499517	0.180791	0.000483201	-0.00474047	0.927689	0.151497	0.00353262	0.648948	1.73232e-45	0.446666	1.70001e-19	0.582257	7.18033e-35	0.582576	6.47261e-35
GALNT6	yellow	-0.279997	4.49729e-08	0.119153	0.0220648	0.194185	0.000174518	-0.00637605	0.902847	0.609694	6.20085e-39	0.556316	2.28771e-31	0.406468	4.10576e-16	0.369571	2.19267e-13
SHMT1	yellow	-0.166934	0.00128891	0.095361	0.0672825	0.0854293	0.101323	0.0574427	0.271069	0.338367	2.46054e-11	0.319289	3.43835e-10	0.140822	0.0067396	0.155976	0.00266071
P2RX5	yellow	0.213038	3.69284e-05	-0.185321	0.000345074	-0.0296464	0.570251	-0.16306	0.00167386	0.329975	8.02855e-11	-0.0396924	0.447147	-0.0850758	0.10275	-0.0714521	0.170798
HAS2	yellow	-0.179525	0.000530121	0.205038	7.26264e-05	-0.0359862	0.490729	0.174349	0.00076943	0.444823	2.48666e-19	0.550825	1.15394e-30	0.388794	9.17636e-15	0.477556	2.03228e-22
UCP2	yellow	-0.0765322	0.142294	-0.0218757	0.675332	0.121001	0.0200711	0.00799989	0.878277	0.406714	3.92633e-16	0.18487	0.00035697	0.0781321	0.134116	0.0801274	0.124429
OAS1	yellow	-0.0129089	0.804799	-0.0268927	0.606601	0.0493573	0.344413	0.0464567	0.373543	0.2472	1.5302e-06	0.0818712	0.116416	-0.0356581	0.494694	0.0258842	0.620165
ST8SIA4	yellow	0.00713301	0.891381	-0.0536871	0.303696	0.0582458	0.264415	0.372091	1.46368e-13	0.851157	9.13213e-105	0.228162	9.57725e-06	0.307302	1.64402e-09	0.596515	6.21147e-37
LPCAT2	yellow	-0.218793	2.23421e-05	0.150196	0.00383045	0.0805156	0.122609	0.474417	4.15663e-22	0.586331	1.89255e-35	0.563674	2.49448e-32	0.480877	9.45661e-23	0.679553	2.60081e-51
CHI3L2	yellow	-0.121742	0.0193168	0.17919	0.000543232	-0.0744906	0.153278	0.00658023	0.899752	0.437413	1.12105e-18	0.228176	9.56478e-06	0.192291	0.000202399	0.165724	0.00139937
SDS	yellow	-0.110758	0.0334263	0.0205303	0.694263	0.110003	0.0346574	-0.0488426	0.349473	0.377679	5.89808e-14	0.0621321	0.233803	0.0543013	0.29819	0.0752315	0.14922
DIO2	yellow	-0.0714152	0.17102	-0.00660651	0.899354	0.0956858	0.0663512	0.342088	1.43974e-11	0.505537	2.46695e-25	0.10135	0.0517416	0.318294	3.92553e-10	0.550755	1.17777e-30
MFNG	yellow	-0.167972	0.00120064	0.130142	0.0123452	0.0433065	0.406846	-0.100668	0.0533442	0.879815	1.34062e-120	0.45018	8.18076e-20	0.477556	2.03214e-22	0.374849	9.36623e-14
TTYH2	yellow	-0.163005	0.00168006	0.180602	0.000489949	-0.0257285	0.622273	0.409589	2.32614e-16	0.71598	3.06054e-59	0.483809	4.78028e-23	0.594779	1.12155e-36	0.727091	6.50479e-62
SLC1A3	yellow	-0.218342	2.32516e-05	0.173534	0.000815122	0.0508457	0.330041	0.313547	7.33952e-10	0.58895	7.95252e-36	0.436908	1.24041e-18	0.341915	1.47639e-11	0.517636	1.11084e-26
HPSE	yellow	-0.144299	0.00548566	0.0067891	0.896588	0.168215	0.00118074	0.266291	2.08082e-07	0.612799	2.02956e-39	0.355511	1.9617e-12	0.225366	1.23793e-05	0.411583	1.61299e-16
CHST1	yellow	-0.0348189	0.504912	-0.000464687	0.992902	0.0432133	0.407857	-0.0346586	0.506876	0.565225	1.55232e-32	0.265393	2.29375e-07	0.334984	3.98082e-11	0.296465	6.37416e-09
SLC34A2	yellow	-0.164186	0.00155241	0.138638	0.00765312	0.0280715	0.590914	0.137818	0.00802355	0.443446	3.29928e-19	0.245168	1.87477e-06	0.193587	0.000182908	0.252247	9.16931e-07
NOX4	yellow	0.0468006	0.370012	-0.213758	3.47033e-05	0.209379	5.04764e-05	0.112809	0.030268	0.433906	2.25711e-18	-0.0564245	0.279669	0.056591	0.27825	0.244173	2.06927e-06
CLIC2	yellow	-0.18219	0.000435868	0.126785	0.014808	0.0649038	0.213557	0.257427	5.35985e-07	0.853225	8.57171e-106	0.337876	2.63947e-11	0.495393	3.02232e-24	0.597005	5.25357e-37
MGAT3	yellow	-0.0533902	0.306383	0.0461944	0.37625	0.00774115	0.882185	0.106986	0.0399697	0.548288	2.41294e-30	0.468672	1.51052e-21	0.336678	3.13109e-11	0.375993	7.77331e-14
PIK3CD	yellow	-0.119489	0.0216897	0.116445	0.0252957	0.0010316	0.984244	0.119604	0.0215636	0.919532	6.36616e-151	0.496235	2.4625e-24	0.473423	5.20485e-22	0.517129	1.26826e-26
LYZ	yellow	-0.0568115	0.276379	0.0320147	0.539841	0.0296209	0.570584	0.169627	0.0010713	0.64103	4.34347e-44	0.125749	0.0156506	0.118204	0.0231544	0.229334	8.59255e-06
CP	yellow	-0.168736	0.00113923	0.0266902	0.609314	0.173308	0.000828229	0.251767	9.63158e-07	0.666166	1.11527e-48	0.398133	1.81875e-15	0.243439	2.22522e-06	0.401003	1.09443e-15
FMO3	yellow	-0.0524344	0.315135	-0.0538796	0.301963	0.131423	0.0115058	0.153004	0.0032138	0.612172	2.54528e-39	0.167326	0.00125492	0.351299	3.70457e-12	0.463353	4.88274e-21
PIP4K2A	yellow	-0.154352	0.00295115	0.110085	0.034522	0.0516531	0.32241	0.401976	9.20324e-16	0.699088	2.04987e-55	0.185918	0.0003299	0.341508	1.56599e-11	0.590085	5.44802e-36
PLA2G4D	yellow	-0.106568	0.0407571	0.0698098	0.180869	0.043392	0.405919	0.136009	0.00889783	0.302813	2.90164e-09	0.180726	0.000485531	0.142899	0.00596277	0.228535	9.25259e-06
AKR1B1	yellow	-0.330646	7.31385e-11	0.270045	1.37926e-07	0.0679495	0.192799	-0.208825	5.28974e-05	0.535212	9.7973e-29	0.511735	5.11772e-26	0.561663	4.59663e-32	0.320932	2.75969e-10
SLC43A3	yellow	-0.280958	4.02669e-08	0.261755	3.39153e-07	0.0174522	0.738279	-0.129348	0.0128928	0.779143	1.92742e-76	0.559111	9.92143e-32	0.718368	8.36424e-60	0.521856	3.658e-27
SLC7A5	yellow	-0.0906336	0.0820896	0.0578729	0.267491	0.0387735	0.457744	0.0881137	0.0909984	0.384294	1.96584e-14	0.314864	6.17676e-10	0.154992	0.00283343	0.215384	3.01367e-05
SOD2	yellow	-0.17022	0.00102813	0.193284	0.000187297	-0.0327165	0.530987	0.187088	0.000301974	0.499234	1.18175e-24	0.236425	4.40247e-06	0.217984	2.39976e-05	0.27648	6.71704e-08
PLCH1	yellow	-0.0729745	0.161841	-0.196269	0.000148013	0.334217	4.43609e-11	0.188552	0.000270117	0.314162	6.77191e-10	0.0667024	0.201113	-0.0667715	0.200645	0.107698	0.0386576
STRA6	yellow	-0.0548878	0.292994	-0.0537014	0.303567	0.134204	0.0098537	0.0199384	0.702653	0.579191	1.93431e-34	0.163434	0.00163263	0.23751	3.96696e-06	0.267785	1.768e-07
CERKL	yellow	0.0248744	0.633878	-0.0748626	0.15123	0.0629409	0.22776	0.197037	0.00013923	0.629952	3.36991e-42	0.171439	0.000944446	0.186221	0.000322447	0.408646	2.76358e-16
SULF1	yellow	-0.0718624	0.168349	-0.0350727	0.501809	0.131748	0.0113009	0.307609	1.58079e-09	0.510222	7.53525e-26	0.105883	0.0420756	0.400016	1.30398e-15	0.595725	8.1317e-37
CYBB	yellow	-0.0292881	0.574922	-0.00775792	0.881931	0.0455402	0.383054	0.338082	2.56313e-11	0.862255	1.80141e-110	0.2039	7.97902e-05	0.267535	1.81701e-07	0.524501	1.80864e-27
H6PD	yellow	-0.166163	0.00135834	0.227657	1.00343e-05	-0.0805664	0.122373	0.458267	1.47079e-20	0.502389	5.41693e-25	0.510047	7.87856e-26	0.461404	7.46616e-21	0.619084	2.03622e-40
MAT2B	yellow	-0.278922	5.08697e-08	0.247698	1.45553e-06	0.0324973	0.533745	0.490968	8.78529e-24	0.542168	1.39345e-29	0.517247	1.22987e-26	0.425709	1.12303e-17	0.562422	3.65105e-32
FOLR2	yellow	-0.147512	0.00451761	0.123553	0.017576	0.0264759	0.612191	-0.0936499	0.072367	0.622712	5.27151e-41	0.174664	0.000752397	0.350848	3.96278e-12	0.265903	2.17039e-07
SLC43A2	yellow	-0.147268	0.00458536	0.163605	0.00161403	-0.0237915	0.648725	-0.182198	0.000435599	0.388358	9.88543e-15	0.344206	1.05793e-11	0.207906	5.71583e-05	0.0697406	0.181302
PIK3CG	yellow	-0.0213664	0.682474	-0.00949051	0.855824	0.0380022	0.466746	0.445932	1.97854e-19	0.802848	1.8995e-84	0.210316	4.66188e-05	0.288058	1.75555e-08	0.619662	1.64392e-40
NPL	yellow	-0.0771014	0.139342	-0.0269664	0.605614	0.128049	0.0138342	0.183141	0.000406165	0.843649	3.64952e-101	0.25014	1.13698e-06	0.23453	5.27447e-06	0.400408	1.2164e-15
OASL	yellow	-0.0403961	0.439128	0.00605382	0.907734	0.0419099	0.422158	-0.0106247	0.838817	0.219767	2.0493e-05	0.0632971	0.225134	0.0271778	0.602789	0.0316919	0.543938
ADA	yellow	-0.0922291	0.0768228	0.0872706	0.0941463	0.00405074	0.938187	-0.137153	0.00833547	0.773687	9.72677e-75	0.375266	8.75138e-14	0.443314	3.3893e-19	0.351069	3.83417e-12
GGT5	yellow	-0.176221	0.000673244	0.158887	0.00220429	0.0175452	0.736936	-0.267276	1.86905e-07	0.552594	6.87378e-31	0.280895	4.05577e-08	0.48389	4.69029e-23	0.251299	1.01037e-06
TAP2	yellow	-0.0516035	0.322875	-0.0210956	0.686284	0.0895041	0.0859917	0.0125524	0.810085	0.61243	2.31932e-39	0.203833	8.02312e-05	0.132188	0.0110282	0.184063	0.000379203
[truncated: 30 more rows]

## Sheet: Metabolism medule genes 
probes	moduleColor	GS.cluster1	p.GS.cluster1	GS.cluster2	p.GS.cluster2	GS.cluste3	p.GS.cluste3	MMturquoise	p.MMturquoise	MMyellow	p.MMyellow	MMgreen	p.MMgreen	MMblue	p.MMblue	MMbrown	p.MMbrown
GSTM3	blue	-0.412594	1.33837e-16	0.411858	1.53329e-16	-0.0086346	0.868703	-0.184653	0.000362814	0.141496	0.00647844	0.471984	7.20024e-22	0.548553	2.23465e-30	0.263248	2.89066e-07
SLC24A3	blue	-0.373957	1.08257e-13	0.434166	2.14366e-18	-0.0837752	0.108135	0.132963	0.0105629	0.443913	2.99777e-19	0.613736	1.44541e-39	0.893054	2.39276e-129	0.715445	4.0847e-59
BHMT2	blue	-0.313758	7.13979e-10	0.380795	3.52562e-14	-0.0909004	0.0811891	0.134217	0.00984666	0.397174	2.15269e-15	0.505689	2.37439e-25	0.876471	1.49331e-118	0.776459	1.34504e-75
DIO3	blue	-0.348053	6.00787e-12	0.371737	1.54956e-13	-0.0376072	0.471393	-0.214356	3.2952e-05	0.462126	6.38196e-21	0.449054	1.0352e-19	0.693438	3.40688e-54	0.353387	2.70613e-12
NAALADL1	blue	-0.347038	6.98005e-12	0.388748	9.24863e-15	-0.0600729	0.249696	-0.423169	1.83032e-17	0.403939	6.47769e-16	0.566608	1.01487e-32	0.792041	1.14285e-80	0.312342	8.5873e-10
INMT	blue	-0.326998	1.2109e-10	0.369611	2.17853e-13	-0.0607353	0.244504	-0.323482	1.9564e-10	0.227285	1.03841e-05	0.364692	4.748e-13	0.758206	3.72589e-70	0.31606	5.277e-10
ADCY5	blue	-0.337907	2.62787e-11	0.421177	2.67704e-17	-0.111711	0.0319261	0.0878415	0.0920052	0.350957	3.89908e-12	0.570432	3.10192e-33	0.900745	5.63749e-135	0.679808	2.30946e-51
PYGM	blue	-0.306908	1.72875e-09	0.425405	1.191e-17	-0.154943	0.00284234	-0.0407766	0.434826	0.147834	0.00442981	0.290338	1.33812e-08	0.651395	6.27796e-46	0.346893	7.13091e-12
SLC47A1	blue	-0.377283	6.29423e-14	0.444068	2.90388e-19	-0.0920571	0.077377	0.115656	0.0263105	0.480038	1.14828e-22	0.575441	6.41045e-34	0.836747	5.11796e-98	0.740987	1.90105e-65
CACNG4	blue	-0.31519	5.91792e-10	0.315012	6.05799e-10	-0.00707601	0.892243	-0.0129379	0.80437	-0.115967	0.0259059	0.194241	0.000173748	0.186778	0.000309152	0.0405385	0.437515
SRD5A2	blue	-0.390953	6.3408e-15	0.504436	3.25124e-25	-0.150632	0.00372801	0.0807208	0.121656	0.233248	5.95582e-06	0.549316	1.7907e-30	0.823856	1.62643e-92	0.62179	7.44499e-41
SCN2B	blue	-0.397527	2.02329e-15	0.488326	1.64929e-23	-0.122485	0.018585	0.0899654	0.0843803	0.300195	4.02329e-09	0.570104	3.43573e-33	0.788807	1.39869e-79	0.546951	3.54999e-30
KCTD14	blue	-0.443022	3.5981e-19	0.459894	1.03578e-20	-0.0313071	0.548842	0.0229812	0.659926	0.373048	1.25416e-13	0.551872	8.49444e-31	0.590052	5.5076e-36	0.38232	2.73541e-14
SLC12A4	blue	-0.425822	1.09883e-17	0.475076	3.57841e-22	-0.0713091	0.171658	0.0240764	0.644806	0.477107	2.25251e-22	0.731191	6.21488e-63	0.875235	8.23667e-118	0.634745	5.24237e-43
ACSS2	blue	-0.402851	7.87207e-16	0.308407	1.42735e-09	0.1085	0.0372242	0.0309063	0.553972	0.217247	2.56057e-05	0.333204	5.11555e-11	0.333828	4.68581e-11	0.23904	3.42191e-06
NT5E	blue	-0.369086	2.369e-13	0.352788	2.96205e-12	0.0117877	0.821454	0.245079	1.89131e-06	0.489417	1.27256e-23	0.575116	7.10594e-34	0.784066	5.08027e-78	0.742674	6.83099e-66
ASPA	blue	-0.309222	1.28558e-09	0.390443	6.92081e-15	-0.108491	0.0372395	0.0718517	0.168412	0.263757	2.73679e-07	0.541268	1.79795e-29	0.771895	3.44354e-74	0.602026	9.28578e-38
TCN2	blue	-0.341938	1.47152e-11	0.347164	6.85187e-12	-0.0144371	0.782239	-0.240903	2.85461e-06	0.437178	1.17507e-18	0.400989	1.0972e-15	0.667145	7.23827e-49	0.305339	2.11024e-09
SLC2A4	blue	-0.365086	4.46288e-13	0.506274	2.04963e-25	-0.184598	0.000364318	-0.0943302	0.0703093	0.12705	0.0145992	0.362834	6.35017e-13	0.728359	3.16212e-62	0.361072	8.35212e-13
CHST3	blue	-0.340835	1.72592e-11	0.408008	3.10406e-16	-0.0916964	0.0785501	0.264038	2.65526e-07	0.508047	1.30966e-25	0.572799	1.47718e-33	0.830116	3.95837e-95	0.812502	4.98652e-88
QPRT	blue	-0.360715	8.8278e-13	0.372858	1.29331e-13	-0.0235022	0.652715	-0.193896	0.000178531	0.331811	6.21713e-11	0.593278	1.86439e-36	0.73482	7.49834e-64	0.357366	1.47817e-12
GSTM4	blue	-0.431115	3.91742e-18	0.480306	1.07945e-22	-0.0713525	0.171397	-0.262719	3.05941e-07	0.354327	2.34782e-12	0.689711	2.09953e-53	0.796483	3.40796e-82	0.376967	6.62839e-14
PGM5	blue	-0.388612	9.46619e-15	0.484831	3.76265e-23	-0.12904	0.0131104	-0.108724	0.0368318	0.198119	0.000127686	0.532014	2.36526e-28	0.878225	1.28133e-119	0.49653	2.29188e-24
EPHX2	blue	-0.34027	1.8725e-11	0.366461	3.59312e-13	-0.0405554	0.437324	0.0388559	0.456788	-0.210243	4.69093e-05	0.0856683	0.100368	0.152542	0.00330858	0.000914919	0.986025
ATP2B4	blue	-0.327053	1.20178e-10	0.399903	1.33048e-15	-0.0984591	0.0588229	0.350802	3.99018e-12	0.450263	8.03921e-20	0.52863	5.95035e-28	0.818563	2.19864e-90	0.850416	2.11256e-104
PLCD3	blue	-0.361621	7.67035e-13	0.385784	1.52951e-14	-0.0385189	0.460705	-0.0638825	0.220866	0.489474	1.25537e-23	0.757112	7.62076e-70	0.780478	7.25859e-77	0.5248	1.66978e-27
ACSS3	blue	-0.346042	8.08294e-12	0.401632	9.78641e-16	-0.0773657	0.137987	0.220127	1.98467e-05	0.390844	6.46042e-15	0.480058	1.14289e-22	0.724814	2.3535e-61	0.683134	4.86253e-52
ACOX2	blue	-0.37934	4.48669e-14	0.404525	5.82964e-16	-0.040205	0.441298	0.0060475	0.90783	0.23158	6.96784e-06	0.597876	3.89727e-37	0.769243	2.18958e-73	0.539752	2.75793e-29
ALDH3A2	blue	-0.394208	3.61299e-15	0.476668	2.49029e-22	-0.112004	0.0314768	0.130132	0.012352	0.0661145	0.205121	0.400238	1.25368e-15	0.344687	9.86098e-12	0.252246	9.17091e-07
CA14	blue	-0.325232	1.54203e-10	0.448097	1.26339e-19	-0.160817	0.00194242	-0.108745	0.0367946	0.0392649	0.45206	0.410496	1.96971e-16	0.657129	5.60406e-47	0.324549	1.69233e-10
DPYSL3	blue	-0.32961	8.44583e-11	0.407579	3.35611e-16	-0.104905	0.0440211	0.156963	0.00249706	0.426634	9.39123e-18	0.467359	2.02188e-21	0.894373	2.78667e-130	0.745415	1.27246e-66
HAAO	blue	-0.35608	1.79899e-12	0.417948	4.93092e-17	-0.0854316	0.101314	-0.295598	7.08649e-09	0.374415	1.00507e-13	0.656086	8.73044e-47	0.800843	9.9391e-84	0.36333	5.87702e-13
SFXN3	blue	-0.385079	1.72256e-14	0.370931	1.76359e-13	0.00873401	0.867206	0.103423	0.0471144	0.536904	6.12149e-29	0.622091	6.65251e-41	0.678711	3.84305e-51	0.619903	1.50283e-40
SLC16A2	blue	-0.428786	6.18068e-18	0.521967	3.55173e-27	-0.12618	0.0152948	0.369939	2.06738e-13	0.416256	6.77392e-17	0.567461	7.80248e-33	0.762491	2.17666e-71	0.751799	2.33372e-68
GSTM5	blue	-0.333343	5.01679e-11	0.417301	5.56915e-17	-0.112464	0.030781	-0.190784	0.000227515	0.230641	7.60823e-06	0.454517	3.27808e-20	0.799287	3.54389e-83	0.406789	3.87367e-16
GALNS	blue	-0.391588	5.6848e-15	0.366295	3.68876e-13	0.022488	0.666781	0.0133799	0.797828	0.0965851	0.0638279	0.320925	2.76206e-10	0.320326	2.99323e-10	0.192706	0.000195967
ALDH1A2	blue	-0.392949	4.49469e-15	0.503168	4.46181e-25	-0.146608	0.00477329	0.170896	0.000980884	0.246716	1.60619e-06	0.468045	1.73645e-21	0.736031	3.67441e-64	0.596484	6.2779e-37
CYB5R2	blue	-0.457979	1.56483e-20	0.417861	5.0127e-17	0.0394467	0.449968	-0.303536	2.64954e-09	0.272185	1.08801e-07	0.581285	9.84287e-35	0.714981	5.24667e-59	0.364688	4.75094e-13
RPE65	blue	-0.306938	1.72215e-09	0.441087	5.33795e-19	-0.17447	0.000762811	0.118965	0.0222766	0.0113966	0.827285	0.299029	4.64893e-09	0.526826	9.69056e-28	0.355242	2.04341e-12
MSRB3	blue	-0.321971	2.39967e-10	0.383671	2.18229e-14	-0.0844322	0.105387	0.226806	1.08505e-05	0.396648	2.36068e-15	0.457229	1.83813e-20	0.879786	1.39722e-120	0.786945	5.79597e-79
CES1	blue	-0.329058	9.11701e-11	0.373121	1.23958e-13	-0.0625917	0.230355	-0.125448	0.0159026	0.244425	2.0183e-06	0.436866	1.25089e-18	0.746097	8.34876e-67	0.392901	4.53203e-15
ALDH2	blue	-0.435698	1.58016e-18	0.414203	9.93391e-17	0.0167289	0.748754	-0.250737	1.06997e-06	0.240256	3.04073e-06	0.476864	2.38123e-22	0.47227	6.75184e-22	0.161522	0.001854
GFPT2	blue	-0.300308	3.96716e-09	0.343773	1.1269e-11	-0.0611801	0.241059	0.135486	0.00916601	0.542717	1.19261e-29	0.343346	1.19935e-11	0.704113	1.59252e-56	0.621448	8.45755e-41
P2RX1	blue	-0.312842	8.04667e-10	0.394751	3.28733e-15	-0.109433	0.0356119	-0.14132	0.00654554	0.162631	0.0017225	0.413716	1.08739e-16	0.631696	1.71887e-42	0.312722	8.17304e-10
NUDT7	blue	-0.448717	1.11045e-19	0.429781	5.0885e-18	0.0132343	0.799982	-0.0332074	0.524839	0.189199	0.000257049	0.411067	1.77378e-16	0.454076	3.59949e-20	0.268378	1.65697e-07
HS3ST3A1	blue	-0.405414	4.96675e-16	0.449046	1.03679e-19	-0.0638223	0.221302	0.117898	0.0235152	0.483516	5.11859e-23	0.548187	2.48446e-30	0.811904	8.42303e-88	0.651487	6.03978e-46
CACNA1H	blue	-0.318574	3.78242e-10	0.384266	1.97489e-14	-0.0893341	0.0865915	0.0339545	0.51555	0.153456	0.00312343	0.392552	4.8138e-15	0.550189	1.389e-30	0.352152	3.25944e-12
TMLHE	blue	-0.342645	1.32794e-11	0.396757	2.31587e-15	-0.0754431	0.148076	0.234545	5.26734e-06	0.553863	4.73058e-31	0.672054	8.06735e-50	0.840004	1.74816e-99	0.850067	3.13104e-104
ADH5	blue	-0.3686	2.55988e-13	0.4021	9.00269e-16	-0.0503293	0.334983	0.133044	0.0105156	-0.0168852	0.746485	0.0803817	0.123234	0.310797	1.0493e-09	0.165041	0.00146554
GCNT2	blue	-0.366131	3.78589e-13	0.425157	1.24939e-17	-0.0821184	0.115314	0.074034	0.155821	-0.0908888	0.0812284	0.210726	4.50205e-05	0.266459	2.04304e-07	0.147781	0.00444408
FMO4	blue	-0.375414	8.54306e-14	0.34854	5.58899e-12	0.0248351	0.634416	0.158928	0.00219832	0.272402	1.062e-07	0.440767	5.6957e-19	0.392683	4.70595e-15	0.372478	1.37515e-13
PCYT1B	blue	-0.353545	2.64226e-12	0.44074	5.72784e-19	-0.116969	0.02464	0.0521893	0.317405	0.212828	3.7602e-05	0.42225	2.18191e-17	0.708205	1.90972e-57	0.47999	1.16119e-22
KCNMB1	blue	-0.361807	7.45112e-13	0.453696	3.90114e-20	-0.123018	0.0180758	-0.0948474	0.0687768	0.280407	4.2906e-08	0.501633	6.53482e-25	0.888789	2.07905e-126	0.522333	3.22302e-27
AOC3	blue	-0.389589	8.01089e-15	0.473005	5.72004e-22	-0.11309	0.0298566	0.0778497	0.135532	0.348681	5.47307e-12	0.519286	7.20856e-27	0.888109	5.96223e-126	0.620334	1.2809e-40
KCNJ8	blue	-0.366601	3.51497e-13	0.431414	3.69371e-18	-0.0893488	0.0865395	-0.0684666	0.189426	0.432677	2.87933e-18	0.511994	4.78861e-26	0.869359	2.16639e-114	0.566422	1.07492e-32
GRIK5	blue	-0.369157	2.34227e-13	0.448096	1.26366e-19	-0.107031	0.0398853	-0.201707	9.55209e-05	0.451749	5.88503e-20	0.636085	3.09716e-43	0.879463	2.21606e-120	0.527001	9.24442e-28
NPR2	blue	-0.398821	1.61099e-15	0.482078	7.15721e-23	-0.113106	0.0298334	0.139025	0.0074834	0.400452	1.20711e-15	0.586965	1.53502e-35	0.827051	7.769e-94	0.686089	1.19719e-52
DUOX1	green	-0.346961	7.06018e-12	0.393177	4.32088e-15	-0.0656926	0.208033	0.0315027	0.546346	0.295549	7.12904e-09	0.882979	1.361e-122	0.560289	6.96224e-32	0.471298	8.39892e-22
SLC2A9	green	-0.373149	1.23385e-13	0.370661	1.84182e-13	-0.0055356	0.915602	0.188485	0.000271489	0.486244	2.69858e-23	0.802023	3.75951e-84	0.670742	1.45564e-49	0.625196	2.0691e-41
PLCD1	green	-0.43831	9.36078e-19	0.465535	3.02496e-21	-0.0441146	0.398139	-0.0495898	0.342142	0.33866	2.35947e-11	0.729785	1.39708e-62	0.629898	3.44104e-42	0.358202	1.30037e-12
SLCO3A1	green	-0.320852	2.78934e-10	0.315571	5.62836e-10	-0.000840798	0.987157	0.158153	0.00231202	0.703371	2.32998e-56	0.834296	6.19195e-97	0.715497	3.97223e-59	0.7134	1.22521e-58
CLIC6	green	-0.365623	4.1012e-13	0.401802	9.49376e-16	-0.0536025	0.30446	0.0448413	0.390405	0.456764	2.03019e-20	0.805573	1.94151e-85	0.738478	8.58567e-65	0.578294	2.58037e-34
GATM	green	-0.335899	3.49706e-11	0.333428	4.95685e-11	-0.00469467	0.928386	0.237101	4.12576e-06	0.536514	6.82426e-29	0.776119	1.71742e-75	0.677629	6.33706e-51	0.676769	9.41999e-51
PDE4A	green	-0.381046	3.382e-14	0.388584	9.51126e-15	-0.0182274	0.727105	0.111775	0.0318274	0.471578	7.88733e-22	0.779972	1.05211e-76	0.683877	3.42485e-52	0.571738	2.06143e-33
GSTP1	green	-0.402989	7.68055e-16	0.40968	2.28744e-16	-0.0176798	0.734992	-0.428525	6.50316e-18	0.319524	3.33202e-10	0.769485	1.85188e-73	0.644842	9.32067e-45	0.21088	4.44321e-05
BDH2	green	-0.374389	1.00937e-13	0.38623	1.4184e-14	-0.0234423	0.653544	-0.226587	1.10709e-05	0.424032	1.55133e-17	0.680741	1.49524e-51	0.623357	4.13922e-41	0.336493	3.21459e-11
TRPV4	green	-0.375949	7.82969e-14	0.340847	1.7229e-11	0.0350873	0.501631	-0.0719322	0.167934	0.426272	1.0073e-17	0.809684	5.81197e-87	0.570576	2.96499e-33	0.371588	1.58712e-13
GGT7	green	-0.444336	2.74877e-19	0.453483	4.08148e-20	-0.0217006	0.677784	-0.153204	0.00317363	0.128027	0.0138505	0.433653	2.3736e-18	0.327002	1.21033e-10	0.102292	0.0495942
GSTM2	green	-0.318984	3.5813e-10	0.396692	2.34245e-15	-0.104334	0.0451922	-0.100753	0.0531426	0.285167	2.46835e-08	0.779103	1.98533e-76	0.652519	3.92448e-46	0.449668	9.10561e-20
SLC22A17	green	-0.437109	1.19161e-18	0.505594	2.43181e-25	-0.0955629	0.0667025	-0.2152	3.06239e-05	0.0569622	0.275105	0.634616	5.5141e-43	0.591884	2.98198e-36	0.205063	7.24727e-05
ETNK2	green	-0.445968	1.96406e-19	0.427236	8.35681e-18	0.0130436	0.802804	-0.1421	0.00625165	0.384588	1.87102e-14	0.821994	9.30977e-92	0.705141	9.37765e-57	0.42882	6.14012e-18
SPTLC3	green	-0.349604	4.77138e-12	0.322958	2.10022e-10	0.025149	0.630137	0.177354	0.000620526	0.299797	4.22699e-09	0.620282	1.30555e-40	0.39898	1.56639e-15	0.424931	1.30505e-17
ALAD	green	-0.333518	4.89434e-11	0.370562	1.87123e-13	-0.0539378	0.301441	0.197711	0.000131933	0.119052	0.0221785	0.530317	3.76162e-28	0.365739	4.02669e-13	0.322771	2.15381e-10
SLC14A1	green	-0.335527	3.68629e-11	0.374389	1.00924e-13	-0.0562531	0.281135	0.018219	0.727226	0.238193	3.71417e-06	0.807349	4.31026e-86	0.619597	1.68381e-40	0.455952	2.41533e-20
PLCH2	green	-0.302766	2.91866e-09	0.311212	9.94397e-10	-0.017548	0.736895	-0.0535901	0.304572	0.258316	4.88193e-07	0.793327	4.17071e-81	0.438453	9.0954e-19	0.303167	2.77521e-09
B3GNT8	green	-0.376655	6.97551e-14	0.368893	2.44315e-13	0.000963203	0.985288	-0.358004	1.34058e-12	0.385738	1.54125e-14	0.814599	7.8089e-89	0.592708	2.25947e-36	0.241225	2.76622e-06
AOX1	green	-0.358914	1.16555e-12	0.431395	3.70749e-18	-0.0987365	0.0581104	0.207766	5.78322e-05	0.22186	1.69983e-05	0.636762	2.37155e-43	0.583064	5.52158e-35	0.533293	1.66443e-28
ACSF2	green	-0.405913	4.53894e-16	0.389618	7.97113e-15	0.0109303	0.834246	-0.327307	1.16068e-10	0.439369	7.56087e-19	0.842788	9.17796e-101	0.651855	5.18091e-46	0.329713	8.32629e-11
GGT6	green	-0.338476	2.42267e-11	0.346881	7.14357e-12	-0.0183236	0.725723	-0.0465973	0.372096	0.270425	1.32265e-07	0.701549	5.90432e-56	0.43478	1.89747e-18	0.289266	1.52078e-08
LIPE	green	-0.340685	1.76368e-11	0.403715	6.7428e-16	-0.0865244	0.0970041	-0.216114	2.82764e-05	0.44038	6.16165e-19	0.759995	1.14679e-70	0.711732	2.97799e-58	0.439559	7.27598e-19
CYP4B1	green	-0.326242	1.3432e-10	0.312274	8.66448e-10	0.00987288	0.850083	-0.0679151	0.193025	0.301811	3.2895e-09	0.869805	1.20828e-114	0.516669	1.42978e-26	0.368919	2.43287e-13
DGKA	green	-0.355035	2.1089e-12	0.327439	1.13974e-10	0.0262072	0.615806	-0.0325425	0.533176	0.391223	6.0536e-15	0.483743	4.85455e-23	0.353573	2.63142e-12	0.30143	3.44993e-09
SLC16A5	green	-0.364169	5.15388e-13	0.409492	2.36772e-16	-0.0649769	0.213041	-0.00597479	0.908934	0.199697	0.000112462	0.78391	5.71253e-78	0.52919	5.11126e-28	0.352151	3.25975e-12
ST6GALNAC2	green	-0.374928	9.24719e-14	0.352686	3.00801e-12	0.0190677	0.71506	-0.0848057	0.10385	0.396756	2.31632e-15	0.913562	1.82535e-145	0.599197	2.4748e-37	0.422404	2.11877e-17
