# Supplementary material for: Identification of Metabolism-Associated Prostate Cancer Subtypes and Construction of a Prognostic Risk Model
Source: Front Oncol. 2020 Nov 26;10:598801. doi: 10.3389/fonc.2020.598801 (PMC7726320; doi:10.3389/fonc.2020.598801)
Supplement: Supplementary Table 4 — The GO and KEGG functional enrichment analysis of metabolism-associated module genes. [file Table_4.xlsx]

## Sheet: GO
ONTOLOGY	ID	Description	GeneRatio	BgRatio	pvalue	p.adjust	qvalue	geneID	Count
BP	GO:0006575	cellular modified amino acid metabolic process	12/84	202/18670	1.05967e-10	1.49308e-07	1.2058e-07	DIO3/BHMT2/TMLHE/GSTM3/GSTM5/GSTM4/GATM/GGT6/DUOX1/GSTM2/GSTP1/GGT7	12
BP	GO:0042178	xenobiotic catabolic process	5/84	13/18670	2.04438e-09	1.44027e-06	1.16315e-06	GSTM3/GSTM5/GSTM4/GSTM2/GSTP1	5
BP	GO:0006749	glutathione metabolic process	7/84	56/18670	5.61482e-09	2.6371e-06	2.12969e-06	GSTM3/GSTM5/GSTM4/GGT6/GSTM2/GSTP1/GGT7	7
BP	GO:0006066	alcohol metabolic process	13/84	364/18670	8.53112e-09	3.00509e-06	2.42688e-06	ACSS2/EPHX2/CES1/CACNA1H/PLCD3/ADH5/ALDH2/RPE65/ALDH3A2/ALDH1A2/PLCH2/LIPE/PLCD1	13
BP	GO:0006790	sulfur compound metabolic process	13/84	372/18670	1.105e-08	3.11389e-06	2.51475e-06	ACSS2/GALNS/BHMT2/CHST3/GSTM3/GSTM5/NUDT7/GSTM4/GGT6/ACSF2/GSTM2/GSTP1/GGT7	13
BP	GO:0044272	sulfur compound biosynthetic process	10/84	192/18670	1.49363e-08	3.50753e-06	2.83265e-06	ACSS2/BHMT2/CHST3/GSTM3/GSTM5/GSTM4/GGT6/GSTM2/GSTP1/GGT7	10
BP	GO:1901685	glutathione derivative metabolic process	5/84	22/18670	4.05228e-08	7.13707e-06	5.76383e-06	GSTM3/GSTM5/GSTM4/GSTM2/GSTP1	5
BP	GO:1901687	glutathione derivative biosynthetic process	5/84	22/18670	4.05228e-08	7.13707e-06	5.76383e-06	GSTM3/GSTM5/GSTM4/GSTM2/GSTP1	5
BP	GO:0042537	benzene-containing compound metabolic process	5/84	24/18670	6.49451e-08	1.01675e-05	8.21118e-06	GSTM3/HAAO/GSTM4/CYP4B1/GSTM2	5
BP	GO:0006805	xenobiotic metabolic process	8/84	125/18670	9.1757e-08	1.29286e-05	1.0441e-05	EPHX2/CES1/GSTM3/GSTM5/AOC3/GSTM4/GSTM2/GSTP1	8
BP	GO:0034308	primary alcohol metabolic process	7/84	85/18670	1.07609e-07	1.37837e-05	1.11316e-05	ACSS2/CACNA1H/ADH5/ALDH2/RPE65/ALDH3A2/ALDH1A2	7
BP	GO:0006631	fatty acid metabolic process	12/84	383/18670	1.39892e-07	1.64257e-05	1.32652e-05	ACSS2/EPHX2/CES1/ACOX2/NUDT7/ALDH3A2/GSTM4/BDH2/ACSF2/GSTM2/LIPE/GSTP1	12
BP	GO:0044282	small molecule catabolic process	12/84	445/18670	6.93841e-07	7.52017e-05	6.07322e-05	NT5E/QPRT/ASPA/ATP2B4/ADH5/ACOX2/ALDH2/HAAO/NUDT7/ALDH3A2/BDH2/LIPE	12
BP	GO:0046394	carboxylic acid biosynthetic process	12/84	462/18670	1.02898e-06	9.887e-05	7.98465e-05	ACSS2/EPHX2/BHMT2/ASPA/ATP2B4/ACOX2/HAAO/GSTM4/ALDH1A2/GATM/GGT6/GGT7	12
BP	GO:0016053	organic acid biosynthetic process	12/84	463/18670	1.05256e-06	9.887e-05	7.98465e-05	ACSS2/EPHX2/BHMT2/ASPA/ATP2B4/ACOX2/HAAO/GSTM4/ALDH1A2/GATM/GGT6/GGT7	12
BP	GO:0071466	cellular response to xenobiotic stimulus	8/84	180/18670	1.49171e-06	0.000131364	0.000106088	EPHX2/CES1/GSTM3/GSTM5/AOC3/GSTM4/GSTM2/GSTP1	8
BP	GO:0016054	organic acid catabolic process	9/84	275/18670	4.01729e-06	0.000314465	0.000253959	QPRT/ASPA/ATP2B4/ACOX2/HAAO/NUDT7/ALDH3A2/BDH2/LIPE	9
BP	GO:0046395	carboxylic acid catabolic process	9/84	275/18670	4.01729e-06	0.000314465	0.000253959	QPRT/ASPA/ATP2B4/ACOX2/HAAO/NUDT7/ALDH3A2/BDH2/LIPE	9
BP	GO:0009410	response to xenobiotic stimulus	9/84	292/18670	6.53051e-06	0.000484289	0.000391107	CACNG4/EPHX2/CES1/GSTM3/GSTM5/AOC3/GSTM4/GSTM2/GSTP1	9
BP	GO:0016042	lipid catabolic process	9/84	333/18670	1.86439e-05	0.00125948	0.00101714	CES1/PLCD3/ACOX2/NUDT7/ALDH3A2/PLCH2/BDH2/LIPE/PLCD1	9
BP	GO:0006069	ethanol oxidation	3/84	12/18670	1.87715e-05	0.00125948	0.00101714	ACSS2/ADH5/ALDH2	3
BP	GO:0006081	cellular aldehyde metabolic process	5/84	74/18670	2.06369e-05	0.0013217	0.00106739	CACNA1H/ADH5/RPE65/ALDH3A2/ALDH1A2	5
BP	GO:1901617	organic hydroxy compound biosynthetic process	8/84	271/18670	2.98673e-05	0.0018297	0.00147764	CES1/CACNA1H/PLCD3/ACOX2/CYB5R2/SRD5A2/PLCH2/PLCD1	8
BP	GO:0042737	drug catabolic process	6/84	140/18670	4.01542e-05	0.00235739	0.0019038	FMO4/NT5E/QPRT/ALDH2/CYP4B1/DUOX1	6
BP	GO:0042398	cellular modified amino acid biosynthetic process	4/84	50/18670	7.49987e-05	0.00422693	0.00341362	TMLHE/GATM/GGT6/GGT7	4
BP	GO:0019184	nonribosomal peptide biosynthetic process	3/84	19/18670	8.08185e-05	0.00422799	0.00341449	GGT6/BDH2/GGT7	3
BP	GO:0072523	purine-containing compound catabolic process	4/84	51/18670	8.11038e-05	0.00422799	0.00341449	NT5E/NUDT7/PDE4A/AOX1	4
BP	GO:0042445	hormone metabolic process	7/84	232/18670	8.40197e-05	0.00422799	0.00341449	DIO3/CES1/CACNA1H/RPE65/ALDH1A2/SRD5A2/DUOX1	7
BP	GO:0051188	cofactor biosynthetic process	8/84	326/18670	0.000109225	0.00517613	0.0041802	ACSS2/QPRT/HAAO/GGT6/ALAD/BDH2/DUOX1/GGT7	8
BP	GO:0006067	ethanol metabolic process	3/84	21/18670	0.000110209	0.00517613	0.0041802	ACSS2/ADH5/ALDH2	3
BP	GO:0009062	fatty acid catabolic process	5/84	108/18670	0.000126715	0.00575942	0.00465125	ACOX2/NUDT7/ALDH3A2/BDH2/LIPE	5
BP	GO:0001676	long-chain fatty acid metabolic process	5/84	109/18670	0.000132342	0.00582718	0.00470597	EPHX2/GSTM4/GSTM2/LIPE/GSTP1	5
BP	GO:0032959	inositol trisphosphate biosynthetic process	3/84	23/18670	0.000145801	0.00622526	0.00502746	PLCD3/PLCH2/PLCD1	3
BP	GO:1990748	cellular detoxification	5/84	112/18670	0.000150376	0.00623175	0.0050327	ADH5/GSTM3/DUOX1/GSTM2/GSTP1	5
BP	GO:0032957	inositol trisphosphate metabolic process	3/84	26/18670	0.000211975	0.0085335	0.00689157	PLCD3/PLCH2/PLCD1	3
BP	GO:0060047	heart contraction	7/84	280/18670	0.000267816	0.010482	0.00846519	CACNG4/CACNA1H/ATP2B4/KCNJ8/NPR2/SCN2B/GSTM2	7
BP	GO:0098754	detoxification	5/84	131/18670	0.000312077	0.0116647	0.00942034	ADH5/GSTM3/DUOX1/GSTM2/GSTP1	5
BP	GO:0035637	multicellular organismal signaling	6/84	204/18670	0.000316581	0.0116647	0.00942034	CACNG4/CACNA1H/P2RX1/ATP2B4/NPR2/SCN2B	6
BP	GO:0072329	monocarboxylic acid catabolic process	5/84	132/18670	0.000323228	0.0116647	0.00942034	ACOX2/NUDT7/ALDH3A2/BDH2/LIPE	5
BP	GO:0003015	heart process	7/84	290/18670	0.00033115	0.0116647	0.00942034	CACNG4/CACNA1H/ATP2B4/KCNJ8/NPR2/SCN2B/GSTM2	7
BP	GO:0006766	vitamin metabolic process	5/84	134/18670	0.000346434	0.0116694	0.00942408	TCN2/HAAO/RPE65/ALDH1A2/AOX1	5
BP	GO:0072511	divalent inorganic cation transport	9/84	489/18670	0.000347845	0.0116694	0.00942408	CACNG4/TCN2/CACNA1H/P2RX1/ATP2B4/SLC24A3/PLCH2/TRPV4/GSTM2	9
BP	GO:0009154	purine ribonucleotide catabolic process	3/84	31/18670	0.000360573	0.0118151	0.00954173	NT5E/NUDT7/PDE4A	3
BP	GO:1903522	regulation of blood circulation	7/84	297/18670	0.000382248	0.0122406	0.0098854	CACNG4/CACNA1H/P2RX1/ATP2B4/NPR2/SCN2B/GSTM2	7
BP	GO:0009261	ribonucleotide catabolic process	3/84	32/18670	0.000396586	0.0124175	0.0100283	NT5E/NUDT7/PDE4A	3
BP	GO:1901605	alpha-amino acid metabolic process	6/84	222/18670	0.000496143	0.0151971	0.012273	GFPT2/BHMT2/ASPA/ATP2B4/HAAO/GATM	6
BP	GO:0008652	cellular amino acid biosynthetic process	4/84	83/18670	0.000534696	0.0159422	0.0128748	BHMT2/ASPA/ATP2B4/GATM	4
BP	GO:0070588	calcium ion transmembrane transport	7/84	315/18670	0.000543098	0.0159422	0.0128748	CACNG4/CACNA1H/ATP2B4/SLC24A3/PLCH2/TRPV4/GSTM2	7
BP	GO:0016999	antibiotic metabolic process	5/84	151/18670	0.000598197	0.0172012	0.0138915	ACSS2/ADH5/ALDH2/CYP4B1/DUOX1	5
BP	GO:0042446	hormone biosynthetic process	4/84	86/18670	0.000611614	0.0172353	0.013919	DIO3/CACNA1H/SRD5A2/DUOX1	4
BP	GO:0008202	steroid metabolic process	7/84	331/18670	0.000727663	0.0201035	0.0162354	EPHX2/CES1/CACNA1H/ACOX2/CYB5R2/SRD5A2/LIPE	7
BP	GO:0006816	calcium ion transport	8/84	434/18670	0.000744872	0.0201832	0.0162997	CACNG4/CACNA1H/P2RX1/ATP2B4/SLC24A3/PLCH2/TRPV4/GSTM2	8
BP	GO:0009187	cyclic nucleotide metabolic process	3/84	40/18670	0.000769755	0.0204639	0.0165264	ADCY5/NPR2/PDE4A	3
BP	GO:0050873	brown fat cell differentiation	3/84	41/18670	0.00082784	0.0215878	0.0174341	NUDT7/SLC2A4/TRPV4	3
BP	GO:0097237	cellular response to toxic substance	6/84	247/18670	0.000867052	0.0215878	0.0174341	ADH5/GSTM3/KCNMB1/DUOX1/GSTM2/GSTP1	6
BP	GO:1901748	leukotriene D4 metabolic process	2/84	10/18670	0.00087928	0.0215878	0.0174341	GGT6/GGT7	2
BP	GO:1901750	leukotriene D4 biosynthetic process	2/84	10/18670	0.00087928	0.0215878	0.0174341	GGT6/GGT7	2
BP	GO:0032958	inositol phosphate biosynthetic process	3/84	42/18670	0.000888638	0.0215878	0.0174341	PLCD3/PLCH2/PLCD1	3
BP	GO:1901568	fatty acid derivative metabolic process	5/84	167/18670	0.000941964	0.0221265	0.0178692	EPHX2/ACSS3/GGT6/BDH2/GGT7	5
BP	GO:0008016	regulation of heart contraction	6/84	251/18670	0.000942222	0.0221265	0.0178692	CACNG4/CACNA1H/ATP2B4/NPR2/SCN2B/GSTM2	6
BP	GO:0006195	purine nucleotide catabolic process	3/84	44/18670	0.00101857	0.0231807	0.0187205	NT5E/NUDT7/PDE4A	3
BP	GO:0006022	aminoglycan metabolic process	5/84	170/18670	0.00102002	0.0231807	0.0187205	GALNS/CHST3/GCNT2/HS3ST3A1/B3GNT8	5
BP	GO:1901570	fatty acid derivative biosynthetic process	4/84	99/18670	0.00103728	0.0231988	0.0187351	ACSS3/GGT6/BDH2/GGT7	4
BP	GO:0006874	cellular calcium ion homeostasis	8/84	458/18670	0.00105406	0.0232058	0.0187408	EPHX2/P2RX1/ATP2B4/ADCY5/SLC24A3/PLCH2/TRPV4/GSTM2	8
BP	GO:0046950	cellular ketone body metabolic process	2/84	11/18670	0.00107154	0.0232276	0.0187584	ACSS3/BDH2	2
BP	GO:0046165	alcohol biosynthetic process	5/84	175/18670	0.00116066	0.0247783	0.0200107	CES1/CACNA1H/PLCD3/PLCH2/PLCD1	5
BP	GO:0055074	calcium ion homeostasis	8/84	471/18670	0.00126018	0.0265014	0.0214023	EPHX2/P2RX1/ATP2B4/ADCY5/SLC24A3/PLCH2/TRPV4/GSTM2	8
BP	GO:1902224	ketone body metabolic process	2/84	12/18670	0.00128209	0.0265657	0.0214542	ACSS3/BDH2	2
BP	GO:0008217	regulation of blood pressure	5/84	182/18670	0.00138108	0.0282021	0.0227757	EPHX2/CES1/P2RX1/ADH5/NPR2	5
BP	GO:0034765	regulation of ion transmembrane transport	8/84	483/18670	0.00147791	0.0293291	0.0236859	CACNG4/CACNA1H/ATP2B4/KCNJ8/KCNMB1/SCN2B/GSTM2/CLIC6	8
BP	GO:0070838	divalent metal ion transport	8/84	483/18670	0.00147791	0.0293291	0.0236859	CACNG4/CACNA1H/P2RX1/ATP2B4/SLC24A3/PLCH2/TRPV4/GSTM2	8
BP	GO:0016101	diterpenoid metabolic process	4/84	110/18670	0.00153244	0.0299889	0.0242188	ADH5/RPE65/ALDH3A2/ALDH1A2	4
BP	GO:0072503	cellular divalent inorganic cation homeostasis	8/84	493/18670	0.00168136	0.0324526	0.0262084	EPHX2/P2RX1/ATP2B4/ADCY5/SLC24A3/PLCH2/TRPV4/GSTM2	8
BP	GO:0042574	retinal metabolic process	2/84	14/18670	0.00175743	0.0334624	0.0270239	RPE65/ALDH1A2	2
BP	GO:0006023	aminoglycan biosynthetic process	4/84	115/18670	0.00180419	0.0338947	0.0273731	CHST3/GCNT2/HS3ST3A1/B3GNT8	4
BP	GO:0006694	steroid biosynthetic process	5/84	196/18670	0.00191269	0.0354602	0.0286373	CES1/CACNA1H/ACOX2/CYB5R2/SRD5A2	5
BP	GO:0044273	sulfur compound catabolic process	3/84	55/18670	0.00194719	0.0356311	0.0287753	GALNS/NUDT7/GGT7	3
BP	GO:0017014	protein nitrosylation	2/84	15/18670	0.00202189	0.0360612	0.0291227	ATP2B4/ADH5	2
BP	GO:0018119	peptidyl-cysteine S-nitrosylation	2/84	15/18670	0.00202189	0.0360612	0.0291227	ATP2B4/ADH5	2
BP	GO:0006721	terpenoid metabolic process	4/84	120/18670	0.00210771	0.0371221	0.0299794	ADH5/RPE65/ALDH3A2/ALDH1A2	4
BP	GO:0006732	coenzyme metabolic process	7/84	403/18670	0.00225395	0.0386467	0.0312107	ACSS2/NT5E/QPRT/BHMT2/HAAO/NUDT7/ACSF2	7
BP	GO:0017001	antibiotic catabolic process	3/84	58/18670	0.00226809	0.0386467	0.0312107	ADH5/ALDH2/DUOX1	3
BP	GO:0016114	terpenoid biosynthetic process	2/84	16/18670	0.00230399	0.0386467	0.0312107	RPE65/ALDH1A2	2
BP	GO:0043252	sodium-independent organic anion transport	2/84	16/18670	0.00230399	0.0386467	0.0312107	SLC16A2/SLCO3A1	2
BP	GO:0045471	response to ethanol	4/84	125/18670	0.00244483	0.0405266	0.0327289	KCNMB1/SLC2A4/ALAD/GSTP1	4
BP	GO:0033013	tetrapyrrole metabolic process	3/84	60/18670	0.00249919	0.0407604	0.0329177	TCN2/ALAD/BDH2	3
BP	GO:0006590	thyroid hormone generation	2/84	17/18670	0.00260358	0.0407604	0.0329177	DIO3/DUOX1	2
BP	GO:0006750	glutathione biosynthetic process	2/84	17/18670	0.00260358	0.0407604	0.0329177	GGT6/GGT7	2
BP	GO:0043649	dicarboxylic acid catabolic process	2/84	17/18670	0.00260358	0.0407604	0.0329177	QPRT/ASPA	2
BP	GO:0043651	linoleic acid metabolic process	2/84	17/18670	0.00260358	0.0407604	0.0329177	GSTM2/GSTP1	2
BP	GO:0034754	cellular hormone metabolic process	4/84	129/18670	0.00273992	0.0420302	0.0339432	CACNA1H/RPE65/ALDH1A2/SRD5A2	4
BP	GO:0003407	neural retina development	3/84	62/18670	0.00274434	0.0420302	0.0339432	DIO3/ATP2B4/RPE65	3
BP	GO:0071605	monocyte chemotactic protein-1 production	2/84	18/18670	0.00292049	0.0437763	0.0353533	TRPV4/GSTP1	2
BP	GO:0071637	regulation of monocyte chemotactic protein-1 production	2/84	18/18670	0.00292049	0.0437763	0.0353533	TRPV4/GSTP1	2
BP	GO:0044242	cellular lipid catabolic process	5/84	217/18670	0.00297191	0.0440781	0.035597	ACOX2/NUDT7/ALDH3A2/BDH2/LIPE	5
BP	GO:0001508	action potential	4/84	133/18670	0.00305857	0.0448909	0.0362534	CACNA1H/P2RX1/KCNJ8/SCN2B	4
BP	GO:0051187	cofactor catabolic process	3/84	65/18670	0.00313905	0.0455972	0.0368238	NUDT7/DUOX1/GGT7	3
BP	GO:0060716	labyrinthine layer blood vessel development	2/84	19/18670	0.00325457	0.0466528	0.0376764	PLCD3/PLCD1	2
BP	GO:1901607	alpha-amino acid biosynthetic process	3/84	66/18670	0.00327795	0.0466528	0.0376764	BHMT2/ATP2B4/GATM	3
BP	GO:0009308	amine metabolic process	4/84	138/18670	0.00349138	0.047928	0.0387062	INMT/ATP2B4/HAAO/AOC3	4
BP	GO:0006625	protein targeting to peroxisome	3/84	68/18670	0.00356692	0.047928	0.0387062	EPHX2/ACOX2/NUDT7	3
BP	GO:0072662	protein localization to peroxisome	3/84	68/18670	0.00356692	0.047928	0.0387062	EPHX2/ACOX2/NUDT7	3
BP	GO:0072663	establishment of protein localization to peroxisome	3/84	68/18670	0.00356692	0.047928	0.0387062	EPHX2/ACOX2/NUDT7	3
BP	GO:0046677	response to antibiotic	6/84	327/18670	0.00356726	0.047928	0.0387062	ADCY5/KCNMB1/AOC3/SLC2A4/ALAD/GSTP1	6
BP	GO:0006720	isoprenoid metabolic process	4/84	139/18670	0.00358269	0.047928	0.0387062	ADH5/RPE65/ALDH3A2/ALDH1A2	4
BP	GO:0019370	leukotriene biosynthetic process	2/84	20/18670	0.00360566	0.047928	0.0387062	GGT6/GGT7	2
BP	GO:0043574	peroxisomal transport	3/84	69/18670	0.00371706	0.0489471	0.0395292	EPHX2/ACOX2/NUDT7	3
CC	GO:0045171	intercellular bridge	4/83	59/19717	0.000111393	0.0170071	0.0131634	GSTM3/GSTM5/GSTM4/GSTM2	4
CC	GO:0034702	ion channel complex	7/83	301/19717	0.000277692	0.0170071	0.0131634	CACNG4/CACNA1H/KCNJ8/GRIK5/KCNMB1/SCN2B/CLIC6	7
CC	GO:0034703	cation channel complex	6/83	220/19717	0.000332728	0.0170071	0.0131634	CACNG4/CACNA1H/KCNJ8/GRIK5/KCNMB1/SCN2B	6
CC	GO:1902495	transmembrane transporter complex	7/83	324/19717	0.000432508	0.0170071	0.0131634	CACNG4/CACNA1H/KCNJ8/GRIK5/KCNMB1/SCN2B/CLIC6	7
CC	GO:1990351	transporter complex	7/83	332/19717	0.000500208	0.0170071	0.0131634	CACNG4/CACNA1H/KCNJ8/GRIK5/KCNMB1/SCN2B/CLIC6	7
CC	GO:0044438	microbody part	4/83	100/19717	0.000842142	0.020452	0.0158297	EPHX2/ACOX2/NUDT7/ALDH3A2	4
CC	GO:0044439	peroxisomal part	4/83	100/19717	0.000842142	0.020452	0.0158297	EPHX2/ACOX2/NUDT7/ALDH3A2	4
CC	GO:0005782	peroxisomal matrix	3/83	51/19717	0.00129482	0.0232892	0.0180257	EPHX2/ACOX2/NUDT7	3
CC	GO:0031907	microbody lumen	3/83	51/19717	0.00129482	0.0232892	0.0180257	EPHX2/ACOX2/NUDT7	3
CC	GO:0030315	T-tubule	3/83	52/19717	0.00136995	0.0232892	0.0180257	CACNG4/ATP2B4/SLC2A4	3
CC	GO:0099059	integral component of presynaptic active zone membrane	2/83	15/19717	0.00177405	0.0274171	0.0212206	P2RX1/ATP2B4	2
CC	GO:0005777	peroxisome	4/83	134/19717	0.00247551	0.0317147	0.024547	EPHX2/ACOX2/NUDT7/ALDH3A2	4
CC	GO:0042579	microbody	4/83	134/19717	0.00247551	0.0317147	0.024547	EPHX2/ACOX2/NUDT7/ALDH3A2	4
CC	GO:0042383	sarcolemma	4/83	136/19717	0.0026118	0.0317147	0.024547	CACNG4/ATP2B4/PGM5/SLC2A4	4
CC	GO:0098945	intrinsic component of presynaptic active zone membrane	2/83	19/19717	0.00285778	0.0323881	0.0250682	P2RX1/ATP2B4	2
CC	GO:0099056	integral component of presynaptic membrane	3/83	73/19717	0.00361869	0.0384486	0.029759	P2RX1/ATP2B4/GRIK5	3
CC	GO:0099699	integral component of synaptic membrane	4/83	152/19717	0.00389231	0.0389231	0.0301262	CACNG4/P2RX1/ATP2B4/GRIK5	4
CC	GO:0034706	sodium channel complex	2/83	23/19717	0.0041823	0.0394995	0.0305724	GRIK5/SCN2B	2
CC	GO:0098889	intrinsic component of presynaptic membrane	3/83	82/19717	0.0050149	0.0432938	0.0335091	P2RX1/ATP2B4/GRIK5	3
CC	GO:0099240	intrinsic component of synaptic membrane	4/83	164/19717	0.00509338	0.0432938	0.0335091	CACNG4/P2RX1/ATP2B4/GRIK5	4
MF	GO:0043295	glutathione binding	4/84	11/17697	1.51952e-07	2.14992e-05	1.37856e-05	GSTM3/GSTM4/GSTM2/GSTP1	4
MF	GO:0004364	glutathione transferase activity	5/84	27/17697	1.5883e-07	2.14992e-05	1.37856e-05	GSTM3/GSTM5/GSTM4/GSTM2/GSTP1	5
MF	GO:1900750	oligopeptide binding	4/84	12/17697	2.27104e-07	2.14992e-05	1.37856e-05	GSTM3/GSTM4/GSTM2/GSTP1	4
MF	GO:0004029	aldehyde dehydrogenase (NAD) activity	4/84	15/17697	6.19491e-07	4.39838e-05	2.82031e-05	ADH5/ALDH2/ALDH3A2/ALDH1A2	4
MF	GO:0016903	oxidoreductase activity, acting on the aldehyde or oxo group of donors	5/84	43/17697	1.78436e-06	0.000101352	6.49882e-05	ADH5/ALDH2/ALDH3A2/ALDH1A2/AOX1	5
MF	GO:0022838	substrate-specific channel activity	11/84	428/17697	5.53525e-06	0.000262002	0.000168	CACNG4/CACNA1H/P2RX1/KCNJ8/SLC24A3/GRIK5/KCNMB1/SCN2B/TRPV4/SLC14A1/CLIC6	11
MF	GO:0016765	transferase activity, transferring alkyl or aryl (other than methyl) groups	5/84	58/17697	8.03311e-06	0.000291783	0.000187096	GSTM3/GSTM5/GSTM4/GSTM2/GSTP1	5
MF	GO:0050662	coenzyme binding	9/84	291/17697	9.71986e-06	0.000291783	0.000187096	FMO4/ACOX2/ALDH2/CYB5R2/PYGM/SPTLC3/BDH2/DUOX1/AOX1	9
MF	GO:0015267	channel activity	11/84	456/17697	1.00652e-05	0.000291783	0.000187096	CACNG4/CACNA1H/P2RX1/KCNJ8/SLC24A3/GRIK5/KCNMB1/SCN2B/TRPV4/SLC14A1/CLIC6	11
MF	GO:0022803	passive transmembrane transporter activity	11/84	457/17697	1.0274e-05	0.000291783	0.000187096	CACNG4/CACNA1H/P2RX1/KCNJ8/SLC24A3/GRIK5/KCNMB1/SCN2B/TRPV4/SLC14A1/CLIC6	11
MF	GO:0005261	cation channel activity	9/84	319/17697	2.01808e-05	0.000521031	0.000334093	CACNG4/CACNA1H/P2RX1/KCNJ8/SLC24A3/GRIK5/KCNMB1/SCN2B/TRPV4	9
MF	GO:0016620	oxidoreductase activity, acting on the aldehyde or oxo group of donors, NAD or NADP as acceptor	4/84	35/17697	2.21052e-05	0.000523156	0.000335456	ADH5/ALDH2/ALDH3A2/ALDH1A2	4
MF	GO:0005216	ion channel activity	10/84	416/17697	2.70731e-05	0.000587491	0.000376708	CACNG4/CACNA1H/P2RX1/KCNJ8/SLC24A3/GRIK5/KCNMB1/SCN2B/TRPV4/CLIC6	10
MF	GO:0022839	ion gated channel activity	9/84	334/17697	2.89608e-05	0.000587491	0.000376708	CACNG4/CACNA1H/P2RX1/KCNJ8/GRIK5/KCNMB1/SCN2B/TRPV4/CLIC6	9
MF	GO:0022836	gated channel activity	9/84	343/17697	3.56457e-05	0.000674891	0.000432751	CACNG4/CACNA1H/P2RX1/KCNJ8/GRIK5/KCNMB1/SCN2B/TRPV4/CLIC6	9
MF	GO:0046873	metal ion transmembrane transporter activity	10/84	438/17697	4.18893e-05	0.000743535	0.000476766	CACNG4/CACNA1H/ATP2B4/KCNJ8/SLC24A3/GRIK5/KCNMB1/SLC12A4/SCN2B/TRPV4	10
MF	GO:0072341	modified amino acid binding	5/84	89/17697	6.48584e-05	0.00108352	0.000694768	GSTM3/RPE65/GSTM4/GSTM2/GSTP1	5
MF	GO:0015291	secondary active transmembrane transporter activity	7/84	237/17697	0.000133392	0.00210463	0.00134952	SLC24A3/SLC47A1/SLC12A4/SLC16A2/SLCO3A1/SLC2A9/SLC16A5	7
MF	GO:0004435	phosphatidylinositol phospholipase C activity	3/84	26/17697	0.000247877	0.00351985	0.00225698	PLCD3/PLCH2/PLCD1	3
MF	GO:0016405	CoA-ligase activity	3/84	26/17697	0.000247877	0.00351985	0.00225698	ACSS2/ACSS3/ACSF2	3
MF	GO:0016702	oxidoreductase activity, acting on single donors with incorporation of molecular oxygen, incorporation of two atoms of oxygen	3/84	27/17697	0.000277908	0.00375837	0.00240993	TMLHE/HAAO/RPE65	3
MF	GO:0004629	phospholipase C activity	3/84	28/17697	0.000310193	0.0037827	0.00242552	PLCD3/PLCH2/PLCD1	3
MF	GO:0016701	oxidoreductase activity, acting on single donors with incorporation of molecular oxygen	3/84	28/17697	0.000310193	0.0037827	0.00242552	TMLHE/HAAO/RPE65	3
MF	GO:0022804	active transmembrane transporter activity	8/84	362/17697	0.000319664	0.0037827	0.00242552	ATP2B4/SLC24A3/SLC47A1/SLC12A4/SLC16A2/SLCO3A1/SLC2A9/SLC16A5	8
MF	GO:0016298	lipase activity	5/84	127/17697	0.000345101	0.00392035	0.00251379	CES1/PLCD3/PLCH2/LIPE/PLCD1	5
MF	GO:0016878	acid-thiol ligase activity	3/84	30/17697	0.000381805	0.00417048	0.00267418	ACSS2/ACSS3/ACSF2	3
MF	GO:0071949	FAD binding	3/84	32/17697	0.00046326	0.00487281	0.00312452	ACOX2/CYB5R2/AOX1	3
MF	GO:0015085	calcium ion transmembrane transporter activity	5/84	139/17697	0.000522102	0.0052956	0.00339562	CACNG4/CACNA1H/ATP2B4/SLC24A3/TRPV4	5
MF	GO:0050660	flavin adenine dinucleotide binding	4/84	79/17697	0.000541323	0.00530124	0.00339924	FMO4/ACOX2/CYB5R2/AOX1	4
MF	GO:0015293	symporter activity	5/84	144/17697	0.000613167	0.00580465	0.00372203	SLC24A3/SLC12A4/SLC16A2/SLC2A9/SLC16A5	5
MF	GO:0016877	ligase activity, forming carbon-sulfur bonds	3/84	40/17697	0.000897892	0.00820824	0.00526325	ACSS2/ACSS3/ACSF2	3
MF	GO:0008509	anion transmembrane transporter activity	7/84	327/17697	0.000924873	0.00820824	0.00526325	SFXN3/SLC12A4/SLC16A2/SLCO3A1/SLC2A9/CLIC6/SLC16A5	7
MF	GO:0015079	potassium ion transmembrane transporter activity	5/84	159/17697	0.000958525	0.00824913	0.00528947	KCNJ8/SLC24A3/GRIK5/KCNMB1/SLC12A4	5
MF	GO:0008081	phosphoric diester hydrolase activity	4/84	94/17697	0.00104107	0.00869596	0.00557598	PLCD3/PLCH2/PDE4A/PLCD1	4
MF	GO:0015643	toxic substance binding	2/84	11/17697	0.00119088	0.00966314	0.00619616	EPHX2/CYP4B1	2
MF	GO:0016725	oxidoreductase activity, acting on CH or CH2 groups	2/84	13/17697	0.0016785	0.0132415	0.00849066	ACOX2/AOX1	2
MF	GO:0004601	peroxidase activity	3/84	52/17697	0.00192788	0.0147978	0.00948857	DUOX1/GSTM2/GSTP1	3
MF	GO:0009055	electron transfer activity	4/84	114/17697	0.00212049	0.0158479	0.0101619	ADH5/ALDH2/HAAO/AOX1	4
MF	GO:0008242	omega peptidase activity	2/84	15/17697	0.00224563	0.015899	0.0101947	GGT6/GGT7	2
MF	GO:0015077	monovalent inorganic cation transmembrane transporter activity	7/84	382/17697	0.00225038	0.015899	0.0101947	KCNJ8/SLC24A3/GRIK5/KCNMB1/SLC12A4/SCN2B/SLC2A9	7
MF	GO:0016684	oxidoreductase activity, acting on peroxide as acceptor	3/84	56/17697	0.00238541	0.015899	0.0101947	DUOX1/GSTM2/GSTP1	3
MF	GO:0051287	NAD binding	3/84	56/17697	0.00238541	0.015899	0.0101947	ALDH2/BDH2/AOX1	3
MF	GO:0005244	voltage-gated ion channel activity	5/84	197/17697	0.00246322	0.015899	0.0101947	CACNG4/CACNA1H/KCNJ8/SCN2B/CLIC6	5
MF	GO:0022832	voltage-gated channel activity	5/84	197/17697	0.00246322	0.015899	0.0101947	CACNG4/CACNA1H/KCNJ8/SCN2B/CLIC6	5
MF	GO:0016627	oxidoreductase activity, acting on the CH-CH group of donors	3/84	58/17697	0.00263726	0.016644	0.0106724	ACOX2/SRD5A2/BDH2	3
MF	GO:0097110	scaffold protein binding	3/84	59/17697	0.0027691	0.0168804	0.010824	CACNA1H/ATP2B4/ADCY5	3
MF	GO:0005262	calcium channel activity	4/84	123/17697	0.00279359	0.0168804	0.010824	CACNG4/CACNA1H/SLC24A3/TRPV4	4
MF	GO:0016614	oxidoreductase activity, acting on CH-OH group of donors	4/84	128/17697	0.00322452	0.0187911	0.0120491	ADH5/ALDH3A2/SRD5A2/BDH2	4
MF	GO:0016755	transferase activity, transferring amino-acyl groups	2/84	18/17697	0.00324212	0.0187911	0.0120491	GGT6/GGT7	2
MF	GO:0008514	organic anion transmembrane transporter activity	5/84	211/17697	0.00330913	0.0187958	0.0120522	SFXN3/SLC16A2/SLCO3A1/SLC2A9/SLC16A5	5
MF	GO:0005355	glucose transmembrane transporter activity	2/84	20/17697	0.00400147	0.0218542	0.0140132	SLC2A4/SLC2A9	2
MF	GO:0015149	hexose transmembrane transporter activity	2/84	20/17697	0.00400147	0.0218542	0.0140132	SLC2A4/SLC2A9	2
MF	GO:0019842	vitamin binding	4/84	138/17697	0.00421828	0.0226036	0.0144938	TCN2/PYGM/ALDH1A2/SPTLC3	4
MF	GO:0004602	glutathione peroxidase activity	2/84	21/17697	0.0044091	0.022767	0.0145986	GSTM2/GSTP1	2
MF	GO:0004806	triglyceride lipase activity	2/84	21/17697	0.0044091	0.022767	0.0145986	CES1/LIPE	2
MF	GO:0009975	cyclase activity	2/84	22/17697	0.00483513	0.023607	0.0151372	ADCY5/NPR2	2
MF	GO:0015145	monosaccharide transmembrane transporter activity	2/84	22/17697	0.00483513	0.023607	0.0151372	SLC2A4/SLC2A9	2
MF	GO:0016849	phosphorus-oxygen lyase activity	2/84	22/17697	0.00483513	0.023607	0.0151372	ADCY5/NPR2	2
MF	GO:0016247	channel regulator activity	4/84	144/17697	0.00490427	0.023607	0.0151372	CACNG4/ATP2B4/KCNMB1/SCN2B	4
MF	GO:0016769	transferase activity, transferring nitrogenous groups	2/84	23/17697	0.00527937	0.024989	0.0160233	GFPT2/GATM	2
MF	GO:0051119	sugar transmembrane transporter activity	2/84	24/17697	0.00574165	0.0267316	0.0171407	SLC2A4/SLC2A9	2
MF	GO:0005506	iron ion binding	4/84	152/17697	0.00593041	0.0271651	0.0174187	TMLHE/HAAO/CYP4B1/AOX1	4
MF	GO:0016628	oxidoreductase activity, acting on the CH-CH group of donors, NAD or NADP as acceptor	2/84	26/17697	0.00671961	0.0299401	0.0191981	SRD5A2/BDH2	2
MF	GO:1901681	sulfur compound binding	5/84	250/17697	0.00674707	0.0299401	0.0191981	DPYSL3/GSTM3/GSTM4/GSTM2/GSTP1	5
MF	GO:0031210	phosphatidylcholine binding	2/84	27/17697	0.00723495	0.0311322	0.0199625	PCYT1B/RPE65	2
MF	GO:0050997	quaternary ammonium group binding	2/84	27/17697	0.00723495	0.0311322	0.0199625	PCYT1B/RPE65	2
MF	GO:0016209	antioxidant activity	3/84	86/17697	0.00795405	0.0333828	0.0214055	DUOX1/GSTM2/GSTP1	3
MF	GO:0042578	phosphoric ester hydrolase activity	6/84	367/17697	0.00799305	0.0333828	0.0214055	NT5E/EPHX2/PLCD3/PLCH2/PDE4A/PLCD1	6
MF	GO:0051213	dioxygenase activity	3/84	91/17697	0.00928369	0.0382111	0.0245016	TMLHE/HAAO/RPE65	3
MF	GO:0016757	transferase activity, transferring glycosyl groups	5/84	280/17697	0.0107012	0.0434163	0.0278392	QPRT/GCNT2/PYGM/ST6GALNAC2/B3GNT8	5
MF	GO:0005504	fatty acid binding	2/84	34/17697	0.0113182	0.0452728	0.0290296	ADH5/ACOX2	2
MF	GO:0016829	lyase activity	4/84	187/17697	0.0120869	0.0476759	0.0305706	ADCY5/CA14/NPR2/ALAD	4
MF	GO:0017080	sodium channel regulator activity	2/84	36/17697	0.0126327	0.0485202	0.0311119	ATP2B4/SCN2B	2
MF	GO:0004620	phospholipase activity	3/84	102/17697	0.0126426	0.0485202	0.0311119	PLCD3/PLCH2/PLCD1	3
MF	GO:0042277	peptide binding	5/84	295/17697	0.0131756	0.0497518	0.0319016	GSTM3/GSTM4/NPR2/GSTM2/GSTP1	5
MF	GO:0015144	carbohydrate transmembrane transporter activity	2/84	37/17697	0.0133138	0.0497518	0.0319016	SLC2A4/SLC2A9	2

## Sheet: KEGG
ID	Description	GeneRatio	BgRatio	pvalue	p.adjust	qvalue	geneID	Count
hsa00982	Drug metabolism - cytochrome P450	8/64	71/8048	7.31763e-08	9.58609e-06	7.31763e-06	FMO4/ADH5/GSTM3/GSTM5/GSTM4/GSTM2/GSTP1/AOX1	8
hsa00480	Glutathione metabolism	7/64	57/8048	2.7803e-07	1.8211e-05	1.39015e-05	GSTM3/GSTM5/GSTM4/GGT6/GSTM2/GSTP1/GGT7	7
hsa00380	Tryptophan metabolism	5/64	42/8048	1.84015e-05	0.000803531	0.000613382	INMT/ALDH2/HAAO/ALDH3A2/AOX1	5
hsa00980	Metabolism of xenobiotics by cytochrome P450	6/64	76/8048	2.82012e-05	0.000922155	0.000703935	ADH5/GSTM3/GSTM5/GSTM4/GSTM2/GSTP1	6
hsa00983	Drug metabolism - other enzymes	6/64	79/8048	3.51968e-05	0.000922155	0.000703935	CES1/GSTM3/GSTM5/GSTM4/GSTM2/GSTP1	6
hsa05204	Chemical carcinogenesis	6/64	82/8048	4.35234e-05	0.000950261	0.00072539	ADH5/GSTM3/GSTM5/GSTM4/GSTM2/GSTP1	6
hsa01524	Platinum drug resistance	5/64	73/8048	0.000268876	0.00503182	0.00384108	GSTM3/GSTM5/GSTM4/GSTM2/GSTP1	5
hsa00340	Histidine metabolism	3/64	22/8048	0.000663122	0.0108586	0.00828903	ASPA/ALDH2/ALDH3A2	3
hsa05418	Fluid shear stress and atherosclerosis	6/64	139/8048	0.000784737	0.0114223	0.00871929	GSTM3/GSTM5/GSTM4/TRPV4/GSTM2/GSTP1	6
hsa00410	beta-Alanine metabolism	3/64	30/8048	0.00167076	0.0218869	0.0167076	ALDH2/AOC3/ALDH3A2	3
hsa00010	Glycolysis / Gluconeogenesis	4/64	67/8048	0.00191581	0.0220902	0.0168627	ACSS2/ADH5/ALDH2/ALDH3A2	4
hsa00830	Retinol metabolism	4/64	68/8048	0.00202353	0.0220902	0.0168627	ADH5/RPE65/ALDH1A2/AOX1	4
hsa00350	Tyrosine metabolism	3/64	35/8048	0.00261829	0.0244998	0.0187021	ADH5/AOC3/AOX1	3
hsa00760	Nicotinate and nicotinamide metabolism	3/64	35/8048	0.00261829	0.0244998	0.0187021	NT5E/QPRT/AOX1	3
hsa00430	Taurine and hypotaurine metabolism	2/64	11/8048	0.00326945	0.0285532	0.0217963	GGT6/GGT7	2
hsa00620	Pyruvate metabolism	3/64	39/8048	0.00357436	0.029265	0.0223397	ACSS2/ALDH2/ALDH3A2	3
hsa00071	Fatty acid degradation	3/64	44/8048	0.00503586	0.0388057	0.0296227	ADH5/ALDH2/ALDH3A2	3
hsa00280	Valine, leucine and isoleucine degradation	3/64	48/8048	0.0064301	0.0467968	0.0357228	ALDH2/ALDH3A2/AOX1	3
hsa00330	Arginine and proline metabolism	3/64	50/8048	0.00720512	0.0492416	0.037589	ALDH2/ALDH3A2/GATM	3
hsa04925	Aldosterone synthesis and secretion	4/64	98/8048	0.0075178	0.0492416	0.037589	CACNA1H/ATP2B4/ADCY5/LIPE	4
