# Supplementary material for: Identification of Metabolism-Associated Prostate Cancer Subtypes and Construction of a Prognostic Risk Model
Source: Front Oncol. 2020 Nov 26;10:598801. doi: 10.3389/fonc.2020.598801 (PMC7726320; doi:10.3389/fonc.2020.598801)
Supplement: Supplementary Table 5 — The Univariable Cox analysis of metabolism-associated prognostic genes. [file Table_5.xlsx]

## Sheet: Sheet1
Gene	HR	HR.95L	HR.95H	pvalue
PYGM	0.882025	0.787584	0.987791	0.0298135
CACNG4	0.965518	0.941564	0.990081	0.00618819
SRD5A2	0.849021	0.772285	0.933382	0.000708286
SCN2B	0.317719	0.110749	0.911483	0.0329799
KCTD14	0.770267	0.614407	0.965663	0.0236436
SLC2A4	0.78886	0.687373	0.905331	0.000736976
GSTM4	0.805677	0.675114	0.96149	0.0166063
PGM5	0.972835	0.953749	0.992302	0.00644215
EPHX2	0.963151	0.943267	0.983454	0.000419351
ATP2B4	0.954174	0.919606	0.990041	0.0127183
ACSS3	0.537925	0.316521	0.914201	0.0219352
ACOX2	0.81263	0.670264	0.985234	0.0347425
ALDH3A2	0.968535	0.944964	0.992694	0.0109805
CA14	0.381083	0.201072	0.72225	0.00310204
AOX1	0.899966	0.826257	0.98025	0.015628
SLC16A2	0.885626	0.786496	0.997249	0.0449157
ALDH1A2	0.78553	0.670675	0.920054	0.00276176
RPE65	0.264846	0.109692	0.639456	0.00313496
P2RX1	0.85634	0.734127	0.998899	0.0483833
NUDT7	0.476676	0.308131	0.737412	0.000873767
ADH5	0.959012	0.939793	0.978623	5.07e-05
PCYT1B	0.201159	0.0554586	0.729639	0.0147098
AOC3	0.974782	0.952848	0.997222	0.0278403
