# Supplementary material for: Identification of Metabolism-Associated Prostate Cancer Subtypes and Construction of a Prognostic Risk Model
Source: Front Oncol. 2020 Nov 26;10:598801. doi: 10.3389/fonc.2020.598801 (PMC7726320; doi:10.3389/fonc.2020.598801)
Supplement: Supplementary Table 6 — The GSEA analysis of risk score in TCGA. [file Table_6.xlsx]

## Sheet: High
NAME	GS<br> follow link to MSigDB	GS DETAILS	SIZE	ES	NES	NOM p-val	FDR q-val	FWER p-val	RANK AT MAX	LEADING EDGE
KEGG_SPLICEOSOME	KEGG_SPLICEOSOME	Details ...	125	0.592609	1.86958	0.0102249	0.242312	0.184	5204	tags=59%, list=25%, signal=78%
KEGG_RNA_DEGRADATION	KEGG_RNA_DEGRADATION	Details ...	56	0.556911	1.83213	0.00617284	0.175188	0.237	3119	tags=46%, list=15%, signal=54%
KEGG_CELL_CYCLE	KEGG_CELL_CYCLE	Details ...	119	0.52992	1.69521	0.0398406	0.359072	0.45	2885	tags=40%, list=14%, signal=46%
KEGG_HOMOLOGOUS_RECOMBINATION	KEGG_HOMOLOGOUS_RECOMBINATION	Details ...	25	0.607256	1.66724	0.0592734	0.335685	0.506	3701	tags=56%, list=17%, signal=68%
KEGG_DNA_REPLICATION	KEGG_DNA_REPLICATION	Details ...	35	0.62913	1.65977	0.059761	0.283798	0.528	4670	tags=69%, list=22%, signal=88%
KEGG_MISMATCH_REPAIR	KEGG_MISMATCH_REPAIR	Details ...	22	0.651248	1.6497	0.0292969	0.255434	0.543	2306	tags=50%, list=11%, signal=56%
KEGG_PYRIMIDINE_METABOLISM	KEGG_PYRIMIDINE_METABOLISM	Details ...	92	0.447694	1.60444	0.0391753	0.296415	0.633	4640	tags=43%, list=22%, signal=55%
KEGG_BASE_EXCISION_REPAIR	KEGG_BASE_EXCISION_REPAIR	Details ...	33	0.535966	1.57039	0.0667976	0.325585	0.696	3094	tags=48%, list=15%, signal=57%
KEGG_BASAL_TRANSCRIPTION_FACTORS	KEGG_BASAL_TRANSCRIPTION_FACTORS	Details ...	31	0.51442	1.51668	0.0806452	0.398874	0.783	6968	tags=61%, list=33%, signal=91%
KEGG_DRUG_METABOLISM_OTHER_ENZYMES	KEGG_DRUG_METABOLISM_OTHER_ENZYMES	Details ...	26	0.455582	1.47671	0.0756303	0.441829	0.827	1939	tags=38%, list=9%, signal=42%
KEGG_PROTEASOME	KEGG_PROTEASOME	Details ...	41	0.602248	1.46077	0.143763	0.438011	0.845	6813	tags=73%, list=32%, signal=108%
KEGG_AMINOACYL_TRNA_BIOSYNTHESIS	KEGG_AMINOACYL_TRNA_BIOSYNTHESIS	Details ...	22	0.546466	1.42293	0.145161	0.48267	0.878	6378	tags=59%, list=30%, signal=84%
KEGG_P53_SIGNALING_PATHWAY	KEGG_P53_SIGNALING_PATHWAY	Details ...	67	0.400131	1.39915	0.101761	0.493967	0.899	2752	tags=34%, list=13%, signal=39%
KEGG_RNA_POLYMERASE	KEGG_RNA_POLYMERASE	Details ...	27	0.447821	1.3577	0.143418	0.550535	0.933	3714	tags=37%, list=18%, signal=45%
KEGG_UBIQUITIN_MEDIATED_PROTEOLYSIS	KEGG_UBIQUITIN_MEDIATED_PROTEOLYSIS	Details ...	131	0.377828	1.35645	0.155102	0.516019	0.933	5897	tags=42%, list=28%, signal=58%
KEGG_PURINE_METABOLISM	KEGG_PURINE_METABOLISM	Details ...	140	0.321829	1.35583	0.107438	0.484644	0.933	4307	tags=36%, list=20%, signal=45%
KEGG_HUNTINGTONS_DISEASE	KEGG_HUNTINGTONS_DISEASE	Details ...	163	0.384934	1.33787	0.200397	0.49384	0.947	6494	tags=44%, list=31%, signal=62%
KEGG_ONE_CARBON_POOL_BY_FOLATE	KEGG_ONE_CARBON_POOL_BY_FOLATE	Details ...	17	0.470292	1.3323	0.157787	0.476134	0.949	4890	tags=47%, list=23%, signal=61%
KEGG_NUCLEOTIDE_EXCISION_REPAIR	KEGG_NUCLEOTIDE_EXCISION_REPAIR	Details ...	43	0.426151	1.32784	0.176817	0.460301	0.953	7994	tags=63%, list=38%, signal=101%
KEGG_NOTCH_SIGNALING_PATHWAY	KEGG_NOTCH_SIGNALING_PATHWAY	Details ...	44	0.403509	1.3275	0.177419	0.437999	0.954	3474	tags=32%, list=16%, signal=38%
KEGG_RIG_I_LIKE_RECEPTOR_SIGNALING_PATHWAY	KEGG_RIG_I_LIKE_RECEPTOR_SIGNALING_PATHWAY		51	0.395627	1.29723	0.189453	0.470253	0.972	3948	tags=27%, list=19%, signal=34%
KEGG_GLYOXYLATE_AND_DICARBOXYLATE_METABOLISM	KEGG_GLYOXYLATE_AND_DICARBOXYLATE_METABOLISM		15	0.494994	1.29576	0.207039	0.451424	0.972	4890	tags=53%, list=23%, signal=69%
KEGG_RIBOSOME	KEGG_RIBOSOME		86	0.649459	1.25476	0.308765	0.50539	0.982	4767	tags=77%, list=23%, signal=99%
KEGG_CYSTEINE_AND_METHIONINE_METABOLISM	KEGG_CYSTEINE_AND_METHIONINE_METABOLISM		28	0.353715	1.1578	0.267894	0.672522	0.99	2379	tags=21%, list=11%, signal=24%
KEGG_PROGESTERONE_MEDIATED_OOCYTE_MATURATION	KEGG_PROGESTERONE_MEDIATED_OOCYTE_MATURATION		77	0.325171	1.14524	0.295635	0.671584	0.995	4014	tags=30%, list=19%, signal=37%
KEGG_OOCYTE_MEIOSIS	KEGG_OOCYTE_MEIOSIS		100	0.313043	1.10661	0.340681	0.72575	0.997	4014	tags=29%, list=19%, signal=36%
KEGG_ALZHEIMERS_DISEASE	KEGG_ALZHEIMERS_DISEASE		156	0.302176	1.07615	0.394628	0.766028	0.998	6766	tags=43%, list=32%, signal=63%
KEGG_PROTEIN_EXPORT	KEGG_PROTEIN_EXPORT		24	0.409727	1.05975	0.438134	0.774456	0.998	8761	tags=58%, list=41%, signal=99%
KEGG_SNARE_INTERACTIONS_IN_VESICULAR_TRANSPORT	KEGG_SNARE_INTERACTIONS_IN_VESICULAR_TRANSPORT		38	0.2889	1.0394	0.42418	0.78929	0.998	3557	tags=26%, list=17%, signal=32%
KEGG_MTOR_SIGNALING_PATHWAY	KEGG_MTOR_SIGNALING_PATHWAY		49	0.290224	1.03551	0.386364	0.77138	0.998	6552	tags=41%, list=31%, signal=59%
KEGG_CYTOSOLIC_DNA_SENSING_PATHWAY	KEGG_CYTOSOLIC_DNA_SENSING_PATHWAY		38	0.31583	0.973762	0.469043	0.876964	0.999	3948	tags=29%, list=19%, signal=36%
KEGG_PARKINSONS_DISEASE	KEGG_PARKINSONS_DISEASE		119	0.341414	0.969506	0.503043	0.859106	0.999	6494	tags=43%, list=31%, signal=61%
KEGG_SMALL_CELL_LUNG_CANCER	KEGG_SMALL_CELL_LUNG_CANCER		80	0.286467	0.935062	0.574	0.905995	1	1653	tags=18%, list=8%, signal=19%
KEGG_OXIDATIVE_PHOSPHORYLATION	KEGG_OXIDATIVE_PHOSPHORYLATION		123	0.336837	0.917838	0.538	0.91733	1	7132	tags=45%, list=34%, signal=67%
KEGG_PENTOSE_PHOSPHATE_PATHWAY	KEGG_PENTOSE_PHOSPHATE_PATHWAY		22	0.333482	0.911209	0.551282	0.904962	1	6178	tags=55%, list=29%, signal=77%
KEGG_BLADDER_CANCER	KEGG_BLADDER_CANCER		41	0.267484	0.907947	0.582996	0.886174	1	4319	tags=24%, list=20%, signal=31%
KEGG_PATHOGENIC_ESCHERICHIA_COLI_INFECTION	KEGG_PATHOGENIC_ESCHERICHIA_COLI_INFECTION		50	0.274426	0.89869	0.578411	0.882264	1	1344	tags=16%, list=6%, signal=17%
KEGG_CHRONIC_MYELOID_LEUKEMIA	KEGG_CHRONIC_MYELOID_LEUKEMIA		71	0.262034	0.894079	0.579681	0.868355	1	4319	tags=25%, list=20%, signal=32%
KEGG_FC_GAMMA_R_MEDIATED_PHAGOCYTOSIS	KEGG_FC_GAMMA_R_MEDIATED_PHAGOCYTOSIS		92	0.242994	0.834609	0.644135	0.962045	1	3760	tags=23%, list=18%, signal=28%
KEGG_N_GLYCAN_BIOSYNTHESIS	KEGG_N_GLYCAN_BIOSYNTHESIS		46	0.272143	0.819719	0.644628	0.966562	1	6942	tags=37%, list=33%, signal=55%
KEGG_PANCREATIC_CANCER	KEGG_PANCREATIC_CANCER		68	0.23209	0.788357	0.719368	1	1	4922	tags=26%, list=23%, signal=34%
KEGG_PANTOTHENATE_AND_COA_BIOSYNTHESIS	KEGG_PANTOTHENATE_AND_COA_BIOSYNTHESIS		15	0.265933	0.755668	0.787402	1	1	7711	tags=40%, list=36%, signal=63%
KEGG_NON_SMALL_CELL_LUNG_CANCER	KEGG_NON_SMALL_CELL_LUNG_CANCER		52	0.226128	0.751433	0.774193	1	1	6185	tags=33%, list=29%, signal=46%
KEGG_COLORECTAL_CANCER	KEGG_COLORECTAL_CANCER		61	0.225039	0.741452	0.763158	1	1	3888	tags=25%, list=18%, signal=30%
KEGG_HEDGEHOG_SIGNALING_PATHWAY	KEGG_HEDGEHOG_SIGNALING_PATHWAY		47	0.226208	0.74023	0.779167	0.999567	1	5576	tags=36%, list=26%, signal=49%
KEGG_NOD_LIKE_RECEPTOR_SIGNALING_PATHWAY	KEGG_NOD_LIKE_RECEPTOR_SIGNALING_PATHWAY		56	0.229246	0.730349	0.755725	0.994371	1	5837	tags=23%, list=28%, signal=32%
KEGG_ABC_TRANSPORTERS	KEGG_ABC_TRANSPORTERS		30	0.219517	0.69384	0.844182	1	1	6945	tags=40%, list=33%, signal=59%
KEGG_NEUROTROPHIN_SIGNALING_PATHWAY	KEGG_NEUROTROPHIN_SIGNALING_PATHWAY		120	0.183893	0.678084	0.872165	1	1	4319	tags=23%, list=20%, signal=28%
KEGG_EPITHELIAL_CELL_SIGNALING_IN_HELICOBACTER_PYLORI_INFECTION	KEGG_EPITHELIAL_CELL_SIGNALING_IN_HELICOBACTER_PYLORI_INFECTION		64	0.187002	0.671874	0.901186	1	1	3347	tags=17%, list=16%, signal=20%
KEGG_VASOPRESSIN_REGULATED_WATER_REABSORPTION	KEGG_VASOPRESSIN_REGULATED_WATER_REABSORPTION		39	0.202771	0.667805	0.865145	1	1	3654	tags=21%, list=17%, signal=25%
KEGG_VIBRIO_CHOLERAE_INFECTION	KEGG_VIBRIO_CHOLERAE_INFECTION		50	0.187192	0.655544	0.879032	1	1	7069	tags=34%, list=33%, signal=51%
KEGG_PORPHYRIN_AND_CHLOROPHYLL_METABOLISM	KEGG_PORPHYRIN_AND_CHLOROPHYLL_METABOLISM		23	0.231349	0.654041	0.861167	0.989257	1	4727	tags=30%, list=22%, signal=39%
KEGG_T_CELL_RECEPTOR_SIGNALING_PATHWAY	KEGG_T_CELL_RECEPTOR_SIGNALING_PATHWAY		98	0.202326	0.648695	0.825147	0.97751	1	5912	tags=27%, list=28%, signal=37%
KEGG_CITRATE_CYCLE_TCA_CYCLE	KEGG_CITRATE_CYCLE_TCA_CYCLE		29	0.243039	0.640521	0.800412	0.969225	1	3806	tags=24%, list=18%, signal=29%
KEGG_PRIMARY_IMMUNODEFICIENCY	KEGG_PRIMARY_IMMUNODEFICIENCY		29	0.246637	0.571612	0.849341	1	1	10811	tags=66%, list=51%, signal=134%
KEGG_TOLL_LIKE_RECEPTOR_SIGNALING_PATHWAY	KEGG_TOLL_LIKE_RECEPTOR_SIGNALING_PATHWAY		81	0.171028	0.556987	0.929134	1	1	3948	tags=17%, list=19%, signal=21%
KEGG_ANTIGEN_PROCESSING_AND_PRESENTATION	KEGG_ANTIGEN_PROCESSING_AND_PRESENTATION		56	0.200431	0.553468	0.879684	0.999931	1	10201	tags=52%, list=48%, signal=100%
KEGG_THYROID_CANCER	KEGG_THYROID_CANCER		27	0.164035	0.529134	0.978131	0.998847	1	4319	tags=19%, list=20%, signal=23%
KEGG_FC_EPSILON_RI_SIGNALING_PATHWAY	KEGG_FC_EPSILON_RI_SIGNALING_PATHWAY		66	0.153181	0.520562	0.97012	0.986974	1	3760	tags=15%, list=18%, signal=18%
KEGG_GLYCOSYLPHOSPHATIDYLINOSITOL_GPI_ANCHOR_BIOSYNTHESIS	KEGG_GLYCOSYLPHOSPHATIDYLINOSITOL_GPI_ANCHOR_BIOSYNTHESIS		24	0.174308	0.50423	0.960663	0.979026	1	6472	tags=33%, list=31%, signal=48%
KEGG_LEISHMANIA_INFECTION	KEGG_LEISHMANIA_INFECTION		61	0.161307	0.455415	0.955166	0.980908	1	1045	tags=7%, list=5%, signal=7%

## Sheet: Low
NAME	GS<br> follow link to MSigDB	GS DETAILS	SIZE	ES	NES	NOM p-val	FDR q-val	FWER p-val	RANK AT MAX	LEADING EDGE
KEGG_DRUG_METABOLISM_CYTOCHROME_P450	KEGG_DRUG_METABOLISM_CYTOCHROME_P450	Details ...	37	-0.65673	-2.07632	0	0.0181827	0.016	2478	tags=43%, list=12%, signal=49%
KEGG_BETA_ALANINE_METABOLISM	KEGG_BETA_ALANINE_METABOLISM	Details ...	19	-0.697639	-1.9306	0.0038835	0.0795423	0.098	2472	tags=53%, list=12%, signal=60%
KEGG_DILATED_CARDIOMYOPATHY	KEGG_DILATED_CARDIOMYOPATHY	Details ...	75	-0.629897	-1.8896	0	0.0876483	0.137	3516	tags=56%, list=17%, signal=67%
KEGG_METABOLISM_OF_XENOBIOTICS_BY_CYTOCHROME_P450	KEGG_METABOLISM_OF_XENOBIOTICS_BY_CYTOCHROME_P450	Details ...	37	-0.612763	-1.87447	0.00813008	0.0779585	0.155	3906	tags=49%, list=18%, signal=60%
KEGG_VASCULAR_SMOOTH_MUSCLE_CONTRACTION	KEGG_VASCULAR_SMOOTH_MUSCLE_CONTRACTION	Details ...	96	-0.526872	-1.86726	0.0019084	0.0665489	0.16	3854	tags=41%, list=18%, signal=49%
KEGG_HYPERTROPHIC_CARDIOMYOPATHY_HCM	KEGG_HYPERTROPHIC_CARDIOMYOPATHY_HCM	Details ...	69	-0.623269	-1.85503	0.00601202	0.065445	0.181	3385	tags=58%, list=16%, signal=69%
KEGG_ARACHIDONIC_ACID_METABOLISM	KEGG_ARACHIDONIC_ACID_METABOLISM	Details ...	40	-0.54834	-1.84372	0.00395257	0.0647489	0.199	2885	tags=40%, list=14%, signal=46%
KEGG_ARRHYTHMOGENIC_RIGHT_VENTRICULAR_CARDIOMYOPATHY_ARVC	KEGG_ARRHYTHMOGENIC_RIGHT_VENTRICULAR_CARDIOMYOPATHY_ARVC	Details ...	62	-0.614369	-1.82277	0.00795229	0.0695084	0.225	3005	tags=53%, list=14%, signal=62%
KEGG_CALCIUM_SIGNALING_PATHWAY	KEGG_CALCIUM_SIGNALING_PATHWAY	Details ...	131	-0.489025	-1.78791	0.00589391	0.0902471	0.295	3852	tags=42%, list=18%, signal=51%
KEGG_PPAR_SIGNALING_PATHWAY	KEGG_PPAR_SIGNALING_PATHWAY	Details ...	52	-0.486762	-1.78289	0.00809717	0.0856203	0.308	3151	tags=31%, list=15%, signal=36%
KEGG_PROPANOATE_METABOLISM	KEGG_PROPANOATE_METABOLISM	Details ...	30	-0.637316	-1.76702	0.0265152	0.0891838	0.33	2472	tags=53%, list=12%, signal=60%
KEGG_GLYCOSPHINGOLIPID_BIOSYNTHESIS_LACTO_AND_NEOLACTO_SERIES	KEGG_GLYCOSPHINGOLIPID_BIOSYNTHESIS_LACTO_AND_NEOLACTO_SERIES	Details ...	18	-0.580345	-1.74341	0.00401606	0.10049	0.375	3892	tags=61%, list=18%, signal=75%
KEGG_FATTY_ACID_METABOLISM	KEGG_FATTY_ACID_METABOLISM	Details ...	35	-0.570818	-1.73717	0.028463	0.0981975	0.387	2739	tags=43%, list=13%, signal=49%
KEGG_GLYCOSAMINOGLYCAN_DEGRADATION	KEGG_GLYCOSAMINOGLYCAN_DEGRADATION	Details ...	19	-0.624172	-1.71055	0.019685	0.111644	0.444	2132	tags=32%, list=10%, signal=35%
KEGG_VALINE_LEUCINE_AND_ISOLEUCINE_DEGRADATION	KEGG_VALINE_LEUCINE_AND_ISOLEUCINE_DEGRADATION	Details ...	43	-0.607018	-1.70201	0.0460653	0.111517	0.455	3214	tags=47%, list=15%, signal=55%
KEGG_NICOTINATE_AND_NICOTINAMIDE_METABOLISM	KEGG_NICOTINATE_AND_NICOTINAMIDE_METABOLISM	Details ...	22	-0.504363	-1.6705	0.011976	0.133846	0.533	3897	tags=41%, list=18%, signal=50%
KEGG_GLYCINE_SERINE_AND_THREONINE_METABOLISM	KEGG_GLYCINE_SERINE_AND_THREONINE_METABOLISM	Details ...	26	-0.509821	-1.66942	0.0208729	0.126969	0.534	3988	tags=42%, list=19%, signal=52%
KEGG_RETINOL_METABOLISM	KEGG_RETINOL_METABOLISM	Details ...	27	-0.526817	-1.66058	0.0187266	0.127518	0.546	4670	tags=56%, list=22%, signal=71%
KEGG_NEUROACTIVE_LIGAND_RECEPTOR_INTERACTION	KEGG_NEUROACTIVE_LIGAND_RECEPTOR_INTERACTION	Details ...	118	-0.437353	-1.64405	0.0180361	0.137521	0.58	3504	tags=38%, list=17%, signal=45%
KEGG_GLUTATHIONE_METABOLISM	KEGG_GLUTATHIONE_METABOLISM	Details ...	45	-0.494032	-1.60412	0.0344828	0.17568	0.654	2429	tags=38%, list=11%, signal=43%
KEGG_TRYPTOPHAN_METABOLISM	KEGG_TRYPTOPHAN_METABOLISM		31	-0.517203	-1.59841	0.0425963	0.173591	0.665	2472	tags=35%, list=12%, signal=40%
KEGG_HISTIDINE_METABOLISM	KEGG_HISTIDINE_METABOLISM		25	-0.492473	-1.58039	0.0223577	0.185934	0.691	2478	tags=36%, list=12%, signal=41%
KEGG_GALACTOSE_METABOLISM	KEGG_GALACTOSE_METABOLISM		20	-0.55798	-1.54054	0.058	0.229014	0.752	2118	tags=30%, list=10%, signal=33%
KEGG_BUTANOATE_METABOLISM	KEGG_BUTANOATE_METABOLISM		28	-0.535466	-1.52633	0.0867159	0.239462	0.769	2472	tags=36%, list=12%, signal=40%
KEGG_STEROID_HORMONE_BIOSYNTHESIS	KEGG_STEROID_HORMONE_BIOSYNTHESIS		24	-0.474643	-1.51274	0.0429448	0.24587	0.784	1341	tags=21%, list=6%, signal=22%
KEGG_ALDOSTERONE_REGULATED_SODIUM_REABSORPTION	KEGG_ALDOSTERONE_REGULATED_SODIUM_REABSORPTION		35	-0.455955	-1.47724	0.0594262	0.289533	0.838	4561	tags=40%, list=22%, signal=51%
KEGG_ARGININE_AND_PROLINE_METABOLISM	KEGG_ARGININE_AND_PROLINE_METABOLISM		49	-0.406398	-1.44592	0.0593692	0.327983	0.865	3850	tags=41%, list=18%, signal=50%
KEGG_OLFACTORY_TRANSDUCTION	KEGG_OLFACTORY_TRANSDUCTION		29	-0.447712	-1.4458	0.0509165	0.316452	0.865	4701	tags=34%, list=22%, signal=44%
KEGG_HEMATOPOIETIC_CELL_LINEAGE	KEGG_HEMATOPOIETIC_CELL_LINEAGE		68	-0.504353	-1.44077	0.149897	0.313481	0.87	5117	tags=43%, list=24%, signal=56%
KEGG_PHENYLALANINE_METABOLISM	KEGG_PHENYLALANINE_METABOLISM		17	-0.499607	-1.42683	0.086785	0.32358	0.887	3906	tags=41%, list=18%, signal=50%
KEGG_LONG_TERM_DEPRESSION	KEGG_LONG_TERM_DEPRESSION		53	-0.398596	-1.42034	0.0812854	0.322054	0.897	3243	tags=32%, list=15%, signal=38%
KEGG_COMPLEMENT_AND_COAGULATION_CASCADES	KEGG_COMPLEMENT_AND_COAGULATION_CASCADES		47	-0.482804	-1.4175	0.141199	0.316423	0.9	4218	tags=43%, list=20%, signal=53%
KEGG_PEROXISOME	KEGG_PEROXISOME		72	-0.403853	-1.40225	0.121514	0.331404	0.907	3842	tags=36%, list=18%, signal=44%
KEGG_MELANOGENESIS	KEGG_MELANOGENESIS		89	-0.381498	-1.38188	0.104536	0.355955	0.917	4089	tags=37%, list=19%, signal=46%
KEGG_TYROSINE_METABOLISM	KEGG_TYROSINE_METABOLISM		34	-0.406012	-1.3665	0.0960784	0.369501	0.929	4261	tags=35%, list=20%, signal=44%
KEGG_TIGHT_JUNCTION	KEGG_TIGHT_JUNCTION		110	-0.352062	-1.34978	0.138132	0.385805	0.941	4015	tags=30%, list=19%, signal=37%
KEGG_FOCAL_ADHESION	KEGG_FOCAL_ADHESION		179	-0.397404	-1.33873	0.186508	0.393508	0.946	3524	tags=31%, list=17%, signal=37%
KEGG_AXON_GUIDANCE	KEGG_AXON_GUIDANCE		120	-0.363031	-1.32745	0.134538	0.400818	0.947	4845	tags=46%, list=23%, signal=59%
KEGG_GLYCEROLIPID_METABOLISM	KEGG_GLYCEROLIPID_METABOLISM		39	-0.361033	-1.30372	0.119318	0.429484	0.962	2472	tags=31%, list=12%, signal=35%
KEGG_REGULATION_OF_ACTIN_CYTOSKELETON	KEGG_REGULATION_OF_ACTIN_CYTOSKELETON		181	-0.356368	-1.2942	0.171598	0.435002	0.966	2277	tags=21%, list=11%, signal=23%
KEGG_LONG_TERM_POTENTIATION	KEGG_LONG_TERM_POTENTIATION		58	-0.365473	-1.29057	0.137331	0.430748	0.968	4225	tags=33%, list=20%, signal=41%
KEGG_NITROGEN_METABOLISM	KEGG_NITROGEN_METABOLISM		17	-0.428841	-1.27524	0.178	0.445096	0.971	3180	tags=47%, list=15%, signal=55%
KEGG_GLYCOLYSIS_GLUCONEOGENESIS	KEGG_GLYCOLYSIS_GLUCONEOGENESIS		46	-0.415644	-1.26865	0.221797	0.445128	0.973	2478	tags=30%, list=12%, signal=34%
KEGG_MAPK_SIGNALING_PATHWAY	KEGG_MAPK_SIGNALING_PATHWAY		226	-0.323477	-1.26069	0.182752	0.448473	0.974	3194	tags=27%, list=15%, signal=32%
KEGG_AMINO_SUGAR_AND_NUCLEOTIDE_SUGAR_METABOLISM	KEGG_AMINO_SUGAR_AND_NUCLEOTIDE_SUGAR_METABOLISM		41	-0.382421	-1.22399	0.233663	0.498439	0.984	2599	tags=27%, list=12%, signal=31%
KEGG_STARCH_AND_SUCROSE_METABOLISM	KEGG_STARCH_AND_SUCROSE_METABOLISM		26	-0.414318	-1.21547	0.256917	0.501753	0.985	2199	tags=27%, list=10%, signal=30%
KEGG_PYRUVATE_METABOLISM	KEGG_PYRUVATE_METABOLISM		34	-0.398541	-1.21496	0.250922	0.492022	0.986	2837	tags=38%, list=13%, signal=44%
KEGG_BIOSYNTHESIS_OF_UNSATURATED_FATTY_ACIDS	KEGG_BIOSYNTHESIS_OF_UNSATURATED_FATTY_ACIDS		21	-0.427159	-1.21481	0.255278	0.482146	0.986	4024	tags=48%, list=19%, signal=59%
KEGG_ECM_RECEPTOR_INTERACTION	KEGG_ECM_RECEPTOR_INTERACTION		73	-0.428172	-1.20797	0.316973	0.484083	0.987	2919	tags=37%, list=14%, signal=43%
KEGG_GNRH_SIGNALING_PATHWAY	KEGG_GNRH_SIGNALING_PATHWAY		87	-0.320835	-1.19778	0.229445	0.491513	0.988	3809	tags=30%, list=18%, signal=36%
KEGG_PROXIMAL_TUBULE_BICARBONATE_RECLAMATION	KEGG_PROXIMAL_TUBULE_BICARBONATE_RECLAMATION		16	-0.406891	-1.19346	0.253012	0.489294	0.99	3647	tags=44%, list=17%, signal=53%
KEGG_LYSOSOME	KEGG_LYSOSOME		119	-0.353274	-1.18539	0.301229	0.49246	0.99	4817	tags=37%, list=23%, signal=48%
KEGG_WNT_SIGNALING_PATHWAY	KEGG_WNT_SIGNALING_PATHWAY		139	-0.318209	-1.17561	0.26506	0.498617	0.991	4028	tags=32%, list=19%, signal=40%
KEGG_CARDIAC_MUSCLE_CONTRACTION	KEGG_CARDIAC_MUSCLE_CONTRACTION		60	-0.395009	-1.15762	0.318091	0.51761	0.991	3162	tags=33%, list=15%, signal=39%
KEGG_INSULIN_SIGNALING_PATHWAY	KEGG_INSULIN_SIGNALING_PATHWAY		124	-0.286703	-1.15462	0.258383	0.512861	0.991	1338	tags=14%, list=6%, signal=15%
KEGG_ADHERENS_JUNCTION	KEGG_ADHERENS_JUNCTION		70	-0.364184	-1.15453	0.344064	0.503854	0.991	3578	tags=29%, list=17%, signal=34%
KEGG_GLYCEROPHOSPHOLIPID_METABOLISM	KEGG_GLYCEROPHOSPHOLIPID_METABOLISM		65	-0.291056	-1.15332	0.233209	0.497089	0.991	3112	tags=28%, list=15%, signal=32%
KEGG_CELL_ADHESION_MOLECULES_CAMS	KEGG_CELL_ADHESION_MOLECULES_CAMS		113	-0.371467	-1.15013	0.331301	0.493682	0.991	4453	tags=32%, list=21%, signal=40%
KEGG_MELANOMA	KEGG_MELANOMA		57	-0.323328	-1.12819	0.298	0.520627	0.991	2690	tags=23%, list=13%, signal=26%
KEGG_BASAL_CELL_CARCINOMA	KEGG_BASAL_CELL_CARCINOMA		50	-0.346586	-1.10407	0.331313	0.549904	0.992	3962	tags=42%, list=19%, signal=52%
KEGG_GAP_JUNCTION	KEGG_GAP_JUNCTION		75	-0.315378	-1.09369	0.369439	0.558888	0.993	3516	tags=27%, list=17%, signal=32%
KEGG_CYTOKINE_CYTOKINE_RECEPTOR_INTERACTION	KEGG_CYTOKINE_CYTOKINE_RECEPTOR_INTERACTION		183	-0.327751	-1.06496	0.407708	0.597025	0.993	5200	tags=36%, list=25%, signal=47%
KEGG_LYSINE_DEGRADATION	KEGG_LYSINE_DEGRADATION		44	-0.320128	-1.05014	0.386774	0.611955	0.995	2537	tags=25%, list=12%, signal=28%
KEGG_TYPE_II_DIABETES_MELLITUS	KEGG_TYPE_II_DIABETES_MELLITUS		38	-0.308258	-1.03396	0.429158	0.630268	0.995	4561	tags=34%, list=22%, signal=44%
KEGG_LEUKOCYTE_TRANSENDOTHELIAL_MIGRATION	KEGG_LEUKOCYTE_TRANSENDOTHELIAL_MIGRATION		98	-0.312434	-1.03183	0.421687	0.624267	0.996	3155	tags=21%, list=15%, signal=25%
KEGG_VIRAL_MYOCARDITIS	KEGG_VIRAL_MYOCARDITIS		62	-0.340421	-1.02565	0.441718	0.624902	0.996	3657	tags=24%, list=17%, signal=29%
KEGG_ADIPOCYTOKINE_SIGNALING_PATHWAY	KEGG_ADIPOCYTOKINE_SIGNALING_PATHWAY		58	-0.280048	-1.01346	0.436475	0.635586	0.997	4377	tags=31%, list=21%, signal=39%
KEGG_GLYCOSAMINOGLYCAN_BIOSYNTHESIS_CHONDROITIN_SULFATE	KEGG_GLYCOSAMINOGLYCAN_BIOSYNTHESIS_CHONDROITIN_SULFATE		20	-0.335398	-0.991055	0.444444	0.663005	0.998	4586	tags=45%, list=22%, signal=57%
KEGG_ETHER_LIPID_METABOLISM	KEGG_ETHER_LIPID_METABOLISM		26	-0.307854	-0.987942	0.467181	0.658763	0.999	3770	tags=42%, list=18%, signal=51%
KEGG_ALANINE_ASPARTATE_AND_GLUTAMATE_METABOLISM	KEGG_ALANINE_ASPARTATE_AND_GLUTAMATE_METABOLISM		26	-0.308933	-0.986961	0.477359	0.651044	0.999	2779	tags=35%, list=13%, signal=40%
KEGG_JAK_STAT_SIGNALING_PATHWAY	KEGG_JAK_STAT_SIGNALING_PATHWAY		106	-0.301157	-0.979523	0.49076	0.653858	1	5285	tags=36%, list=25%, signal=48%
KEGG_PHOSPHATIDYLINOSITOL_SIGNALING_SYSTEM	KEGG_PHOSPHATIDYLINOSITOL_SIGNALING_SYSTEM		70	-0.293044	-0.96974	0.491194	0.660954	1	3937	tags=29%, list=19%, signal=35%
KEGG_PRION_DISEASES	KEGG_PRION_DISEASES		29	-0.298098	-0.951419	0.522358	0.681955	1	516	tags=10%, list=2%, signal=11%
KEGG_PROSTATE_CANCER	KEGG_PROSTATE_CANCER		86	-0.255934	-0.93511	0.535857	0.698419	1	3395	tags=21%, list=16%, signal=25%
KEGG_O_GLYCAN_BIOSYNTHESIS	KEGG_O_GLYCAN_BIOSYNTHESIS		25	-0.311861	-0.915664	0.543086	0.722451	1	1835	tags=16%, list=9%, signal=17%
KEGG_SYSTEMIC_LUPUS_ERYTHEMATOSUS	KEGG_SYSTEMIC_LUPUS_ERYTHEMATOSUS		44	-0.337761	-0.915493	0.542683	0.713057	1	2809	tags=20%, list=13%, signal=24%
KEGG_ERBB_SIGNALING_PATHWAY	KEGG_ERBB_SIGNALING_PATHWAY		78	-0.253705	-0.904441	0.588477	0.722003	1	2330	tags=17%, list=11%, signal=19%
KEGG_FRUCTOSE_AND_MANNOSE_METABOLISM	KEGG_FRUCTOSE_AND_MANNOSE_METABOLISM		30	-0.291483	-0.9012	0.556818	0.718263	1	2834	tags=23%, list=13%, signal=27%
KEGG_GLYCOSAMINOGLYCAN_BIOSYNTHESIS_HEPARAN_SULFATE	KEGG_GLYCOSAMINOGLYCAN_BIOSYNTHESIS_HEPARAN_SULFATE		21	-0.290703	-0.90041	0.550495	0.710544	1	3058	tags=33%, list=14%, signal=39%
KEGG_SPHINGOLIPID_METABOLISM	KEGG_SPHINGOLIPID_METABOLISM		34	-0.265475	-0.88631	0.602	0.724645	1	4052	tags=29%, list=19%, signal=36%
KEGG_ENDOMETRIAL_CANCER	KEGG_ENDOMETRIAL_CANCER		50	-0.263493	-0.872797	0.596525	0.738513	1	1338	tags=12%, list=6%, signal=13%
KEGG_ASTHMA	KEGG_ASTHMA		19	-0.39477	-0.864486	0.598753	0.74228	1	12820	tags=100%, list=61%, signal=253%
KEGG_GLIOMA	KEGG_GLIOMA		61	-0.242062	-0.855262	0.669941	0.747445	1	2690	tags=16%, list=13%, signal=19%
KEGG_ACUTE_MYELOID_LEUKEMIA	KEGG_ACUTE_MYELOID_LEUKEMIA		55	-0.244597	-0.85085	0.647182	0.746416	1	4269	tags=27%, list=20%, signal=34%
KEGG_REGULATION_OF_AUTOPHAGY	KEGG_REGULATION_OF_AUTOPHAGY		19	-0.299231	-0.833185	0.664683	0.764813	1	2869	tags=26%, list=14%, signal=30%
KEGG_PATHWAYS_IN_CANCER	KEGG_PATHWAYS_IN_CANCER		293	-0.212346	-0.814705	0.672655	0.785516	1	3862	tags=26%, list=18%, signal=31%
KEGG_AMYOTROPHIC_LATERAL_SCLEROSIS_ALS	KEGG_AMYOTROPHIC_LATERAL_SCLEROSIS_ALS		45	-0.219123	-0.808332	0.755682	0.786161	1	4279	tags=33%, list=20%, signal=42%
KEGG_TGF_BETA_SIGNALING_PATHWAY	KEGG_TGF_BETA_SIGNALING_PATHWAY		79	-0.246784	-0.801044	0.687371	0.789058	1	4561	tags=30%, list=22%, signal=39%
KEGG_INOSITOL_PHOSPHATE_METABOLISM	KEGG_INOSITOL_PHOSPHATE_METABOLISM		52	-0.242231	-0.794638	0.715649	0.790496	1	4395	tags=31%, list=21%, signal=39%
KEGG_SELENOAMINO_ACID_METABOLISM	KEGG_SELENOAMINO_ACID_METABOLISM		23	-0.248919	-0.776203	0.750499	0.808594	1	2494	tags=17%, list=12%, signal=20%
KEGG_VEGF_SIGNALING_PATHWAY	KEGG_VEGF_SIGNALING_PATHWAY		67	-0.195315	-0.75047	0.822394	0.839173	1	3395	tags=21%, list=16%, signal=25%
KEGG_GRAFT_VERSUS_HOST_DISEASE	KEGG_GRAFT_VERSUS_HOST_DISEASE		27	-0.328698	-0.730412	0.713389	0.858737	1	14220	tags=100%, list=67%, signal=304%
KEGG_ALLOGRAFT_REJECTION	KEGG_ALLOGRAFT_REJECTION		27	-0.332012	-0.72384	0.705882	0.85802	1	12820	tags=96%, list=61%, signal=244%
KEGG_ENDOCYTOSIS	KEGG_ENDOCYTOSIS		172	-0.173859	-0.709831	0.866019	0.868575	1	5524	tags=33%, list=26%, signal=44%
KEGG_CHEMOKINE_SIGNALING_PATHWAY	KEGG_CHEMOKINE_SIGNALING_PATHWAY		163	-0.206874	-0.704436	0.770186	0.866424	1	2239	tags=12%, list=11%, signal=14%
KEGG_APOPTOSIS	KEGG_APOPTOSIS		81	-0.197149	-0.694941	0.829026	0.870532	1	3888	tags=23%, list=18%, signal=29%
KEGG_TASTE_TRANSDUCTION	KEGG_TASTE_TRANSDUCTION		23	-0.221714	-0.691871	0.864865	0.865236	1	3516	tags=22%, list=17%, signal=26%
KEGG_STEROID_BIOSYNTHESIS	KEGG_STEROID_BIOSYNTHESIS		16	-0.281988	-0.665842	0.767967	0.889755	1	5116	tags=38%, list=24%, signal=49%
KEGG_RENAL_CELL_CARCINOMA	KEGG_RENAL_CELL_CARCINOMA		67	-0.179579	-0.606085	0.904192	0.946642	1	2509	tags=12%, list=12%, signal=14%
KEGG_INTESTINAL_IMMUNE_NETWORK_FOR_IGA_PRODUCTION	KEGG_INTESTINAL_IMMUNE_NETWORK_FOR_IGA_PRODUCTION		36	-0.242476	-0.603556	0.809426	0.939407	1	16045	tags=100%, list=76%, signal=412%
KEGG_NATURAL_KILLER_CELL_MEDIATED_CYTOTOXICITY	KEGG_NATURAL_KILLER_CELL_MEDIATED_CYTOTOXICITY		93	-0.178717	-0.573321	0.897751	0.956714	1	4713	tags=25%, list=22%, signal=32%
KEGG_B_CELL_RECEPTOR_SIGNALING_PATHWAY	KEGG_B_CELL_RECEPTOR_SIGNALING_PATHWAY		74	-0.15852	-0.511978	0.964509	0.987335	1	1518	tags=8%, list=7%, signal=9%
KEGG_DORSO_VENTRAL_AXIS_FORMATION	KEGG_DORSO_VENTRAL_AXIS_FORMATION		19	-0.201656	-0.510223	0.94902	0.978625	1	6001	tags=42%, list=28%, signal=59%
KEGG_TYPE_I_DIABETES_MELLITUS	KEGG_TYPE_I_DIABETES_MELLITUS		32	-0.205697	-0.496331	0.895745	0.975535	1	843	tags=6%, list=4%, signal=6%
KEGG_AUTOIMMUNE_THYROID_DISEASE	KEGG_AUTOIMMUNE_THYROID_DISEASE		30	-0.175926	-0.411573	0.950207	0.990365	1	12820	tags=90%, list=61%, signal=228%
