# Supplementary material for: Identification of Metabolism-Associated Prostate Cancer Subtypes and Construction of a Prognostic Risk Model
Source: Front Oncol. 2020 Nov 26;10:598801. doi: 10.3389/fonc.2020.598801 (PMC7726320; doi:10.3389/fonc.2020.598801)
Supplement: Supplementary Table 7 — The Univariable and Multivariable Cox analysis of clinical variates and risk score. [file Table_7.xlsx]

## Sheet: Univariate COX
Variable	HR	HR.95L	HR.95H	pvalue
Age (<=60/>60)	1.33794	0.874341	2.04735	0.179826
Gleason Score (<=7/>7)	3.90715	2.47084	6.1784	5.58293e-09
T stage (II/III&IV）	4.01753	2.22441	7.2561	4.01555e-06
N stage (0/I)	1.82014	1.11186	2.97961	0.0172361
PSA	1.04681	1.01605	1.0785	0.00264428
Risk score	2.22898	1.74047	2.85461	2.14888e-10

## Sheet: Multivariate COX
Variable	HR	HR.95L	HR.95H	pvalue
Age (<=60/>60)	1.10504	0.717335	1.7023	0.650498
Gleason Score (<=7/>7)	2.20257	1.31693	3.68379	0.00262034
T stage (II/III&IV）	2.50086	1.33401	4.68834	0.00425306
N stage (0/I)	0.821115	0.484384	1.39193	0.46422
PSA	1.00902	0.976924	1.04217	0.58612
Risk score	1.76777	1.33632	2.33852	6.58495e-05
