# Supplementary material for: Identification of Metabolism-Associated Prostate Cancer Subtypes and Construction of a Prognostic Risk Model
Source: Front Oncol. 2020 Nov 26;10:598801. doi: 10.3389/fonc.2020.598801 (PMC7726320; doi:10.3389/fonc.2020.598801)
Supplement: Supplementary Table 8 — Drug sensitivity analysis of risk model genes and risk score. [file Table_8.xlsx]

## Sheet: Riskscore
drug	Cor	corMean	corSd	zVal	pValue
Thapsigargin	-0.951	0.0766591	0.45986	-2.23472	0.0254357
NPK76-II-72-1	-0.948	0.0766591	0.45986	-2.2282	0.0258674
BMS-708163	-0.845	0.0766591	0.45986	-2.00422	0.045047
selumetinib	-0.832	0.0766591	0.45986	-1.97595	0.0481609
DMOG	-0.805	0.0766591	0.45986	-1.91723	0.0552084
Temsirolimus	-0.778	0.0766591	0.45986	-1.85852	0.0630953
OSI-930	0.92	0.0766591	0.45986	1.83391	0.0666678
Camptothecin	-0.761	0.0766591	0.45986	-1.82155	0.0685231
GW-2580	0.907	0.0766591	0.45986	1.80564	0.070975
Foretinib	-0.753	0.0766591	0.45986	-1.80415	0.071207
Cytarabine	-0.747	0.0766591	0.45986	-1.79111	0.0732761
AKT inhibitor VIII	-0.743	0.0766591	0.45986	-1.78241	0.0746825
XMD8-92	0.881	0.0766591	0.45986	1.7491	0.080274
HG-5-88-01	-0.723	0.0766591	0.45986	-1.73892	0.0820492
AZD6482	0.876	0.0766591	0.45986	1.73823	0.082171
Elesclomol	-0.722	0.0766591	0.45986	-1.73674	0.0824325
Zibotentan	0.868	0.0766591	0.45986	1.72083	0.0852818
TL-1-85	-0.713	0.0766591	0.45986	-1.71717	0.0859478
SGC0946	0.865	0.0766591	0.45986	1.71431	0.0864726
Pazopanib	0.829	0.0766591	0.45986	1.63602	0.101835
JNJ-26854165	0.825	0.0766591	0.45986	1.62732	0.103669
STF-62247	0.82	0.0766591	0.45986	1.61645	0.105997
YM155	-0.665	0.0766591	0.45986	-1.61279	0.10679
rTRAIL	-0.661	0.0766591	0.45986	-1.60409	0.108693
ATRA	0.811	0.0766591	0.45986	1.59688	0.110293
T0901317	0.811	0.0766591	0.45986	1.59688	0.110293
AC220	0.806	0.0766591	0.45986	1.58601	0.112738
Phenformin	0.806	0.0766591	0.45986	1.58601	0.112738
HG-5-113-01	-0.652	0.0766591	0.45986	-1.58452	0.113075
EKB-569	0.794	0.0766591	0.45986	1.55991	0.118781
BIX02189	0.791	0.0766591	0.45986	1.55339	0.120331
KIN001-244	-0.636	0.0766591	0.45986	-1.54973	0.121206
SNX-2112	-0.625	0.0766591	0.45986	-1.52581	0.127057
AS601245	0.775	0.0766591	0.45986	1.51859	0.128865
Vorinostat	-0.618	0.0766591	0.45986	-1.51059	0.130894
PD-0325901	-0.61	0.0766591	0.45986	-1.49319	0.135387
AZD6482	0.749	0.0766591	0.45986	1.46205	0.143726
FH535	-0.59	0.0766591	0.45986	-1.4497	0.147142
Afatinib	0.743	0.0766591	0.45986	1.44901	0.147336
PIK-93	-0.589	0.0766591	0.45986	-1.44752	0.14775
Ruxolitinib	0.742	0.0766591	0.45986	1.44683	0.147944
Bicalutamide	0.739	0.0766591	0.45986	1.44031	0.14978
MK-2206	0.735	0.0766591	0.45986	1.43161	0.152255
TL-2-105	0.732	0.0766591	0.45986	1.42509	0.154132
MP470	0.719	0.0766591	0.45986	1.39682	0.162468
CCT007093	-0.553	0.0766591	0.45986	-1.36924	0.170924
BAY 61-3606	0.702	0.0766591	0.45986	1.35985	0.173877
Vinblastine	-0.547	0.0766591	0.45986	-1.35619	0.175038
Bexarotene	-0.541	0.0766591	0.45986	-1.34315	0.179225
YK 4-279	0.688	0.0766591	0.45986	1.32941	0.183714
Dabrafenib	0.687	0.0766591	0.45986	1.32723	0.184432
5-Fluorouracil	-0.521	0.0766591	0.45986	-1.29965	0.19372
XMD15-27	0.672	0.0766591	0.45986	1.29461	0.195454
LFM-A13	0.672	0.0766591	0.45986	1.29461	0.195454
Veliparib	0.652	0.0766591	0.45986	1.25112	0.21089
IOX2	0.652	0.0766591	0.45986	1.25112	0.21089
SB 505124	0.648	0.0766591	0.45986	1.24242	0.214081
FK866	-0.49	0.0766591	0.45986	-1.23224	0.217859
Y-39983	0.642	0.0766591	0.45986	1.22938	0.218931
Gefitinib	0.639	0.0766591	0.45986	1.22285	0.221386
JNK-9L	0.637	0.0766591	0.45986	1.2185	0.223033
CHIR-99021	0.627	0.0766591	0.45986	1.19676	0.231401
Nilotinib	0.619	0.0766591	0.45986	1.17936	0.238255
QL-XI-92	0.615	0.0766591	0.45986	1.17066	0.241735
BX-795	-0.453	0.0766591	0.45986	-1.15178	0.24941
CP724714	0.604	0.0766591	0.45986	1.14674	0.251488
Cetuximab	0.599	0.0766591	0.45986	1.13587	0.256011
KIN001-266	-0.441	0.0766591	0.45986	-1.12569	0.260298
SB52334	0.594	0.0766591	0.45986	1.125	0.260591
AS605240	-0.435	0.0766591	0.45986	-1.11264	0.265863
CHIR-99021	-0.43	0.0766591	0.45986	-1.10177	0.270563
FR-180204	-0.418	0.0766591	0.45986	-1.07567	0.282074
Linifanib	0.57	0.0766591	0.45986	1.07281	0.283358
Tipifarnib	-0.412	0.0766591	0.45986	-1.06263	0.287952
GSK1070916	-0.403	0.0766591	0.45986	-1.04305	0.296923
VX-11e	-0.403	0.0766591	0.45986	-1.04305	0.296923
Temozolomide	0.555	0.0766591	0.45986	1.04019	0.298253
PLX4720	0.55	0.0766591	0.45986	1.02931	0.303332
MPS-1-IN-1	-0.392	0.0766591	0.45986	-1.01913	0.308139
GSK690693	0.537	0.0766591	0.45986	1.00105	0.316805
RO-3306	-0.378	0.0766591	0.45986	-0.98869	0.322815
THZ-2-102-1	-0.376	0.0766591	0.45986	-0.984341	0.324948
Obatoclax Mesylate	-0.373	0.0766591	0.45986	-0.977817	0.328165
OSU-03012	-0.371	0.0766591	0.45986	-0.973468	0.330321
FTI-277	0.523	0.0766591	0.45986	0.970601	0.331747
AP-24534	0.522	0.0766591	0.45986	0.968427	0.332831
PF-562271	-0.358	0.0766591	0.45986	-0.945198	0.344558
piperlongumine	-0.356	0.0766591	0.45986	-0.940849	0.346782
QS11	0.504	0.0766591	0.45986	0.929284	0.352742
KIN001-270	0.499	0.0766591	0.45986	0.918411	0.358403
Shikonin	-0.345	0.0766591	0.45986	-0.916929	0.35918
Bicalutamide	-0.345	0.0766591	0.45986	-0.916929	0.35918
17-AAG	-0.341	0.0766591	0.45986	-0.90823	0.363756
CX-5461	0.494	0.0766591	0.45986	0.907539	0.364122
VX-702	0.481	0.0766591	0.45986	0.879269	0.379255
PD-0332991	-0.327	0.0766591	0.45986	-0.877786	0.38006
CCT018159	-0.325	0.0766591	0.45986	-0.873437	0.382425
KIN001-236	0.478	0.0766591	0.45986	0.872745	0.382802
RDEA119	-0.32	0.0766591	0.45986	-0.862564	0.388377
UNC1215	-0.315	0.0766591	0.45986	-0.851692	0.394385
PAC-1	0.467	0.0766591	0.45986	0.848825	0.395979
LAQ824	-0.304	0.0766591	0.45986	-0.827771	0.4078
NSC-207895	-0.302	0.0766591	0.45986	-0.823422	0.410268
Belinostat	0.455	0.0766591	0.45986	0.82273	0.410661
KIN001-055	0.454	0.0766591	0.45986	0.820556	0.411899
GDC0449	0.45	0.0766591	0.45986	0.811857	0.416873
Bryostatin 1	0.45	0.0766591	0.45986	0.811857	0.416873
THZ-2-49	0.449	0.0766591	0.45986	0.809683	0.418123
BEZ235	-0.295	0.0766591	0.45986	-0.8082	0.418975
TPCA-1	0.447	0.0766591	0.45986	0.805334	0.420627
Masitinib	0.447	0.0766591	0.45986	0.805334	0.420627
ZM-447439	-0.293	0.0766591	0.45986	-0.803851	0.421483
AR-42	0.439	0.0766591	0.45986	0.787937	0.430734
SN-38	-0.285	0.0766591	0.45986	-0.786454	0.431601
Tubastatin A	0.424	0.0766591	0.45986	0.755318	0.450058
MLN4924	0.42	0.0766591	0.45986	0.74662	0.455293
CAL-101	0.414	0.0766591	0.45986	0.733573	0.463209
GSK269962A	-0.256	0.0766591	0.45986	-0.723392	0.469439
Tivozanib	-0.249	0.0766591	0.45986	-0.70817	0.47884
Cisplatin	-0.248	0.0766591	0.45986	-0.705995	0.480191
CAY10603	0.396	0.0766591	0.45986	0.69443	0.487412
AZD7762	-0.235	0.0766591	0.45986	-0.677726	0.497946
BMS-754807	-0.232	0.0766591	0.45986	-0.671202	0.502092
Epothilone B	0.384	0.0766591	0.45986	0.668335	0.503919
SB590885	-0.23	0.0766591	0.45986	-0.666853	0.504866
PLX4720	-0.227	0.0766591	0.45986	-0.660329	0.509043
BX-912	-0.22	0.0766591	0.45986	-0.645107	0.518858
LY317615	0.371	0.0766591	0.45986	0.640066	0.52213
Axitinib	-0.215	0.0766591	0.45986	-0.634234	0.525928
PFI-1	0.368	0.0766591	0.45986	0.633542	0.52638
Nutlin-3a (-)	0.355	0.0766591	0.45986	0.605273	0.544998
Bosutinib	-0.199	0.0766591	0.45986	-0.599441	0.548879
Docetaxel	-0.198	0.0766591	0.45986	-0.597266	0.55033
EHT 1864	0.344	0.0766591	0.45986	0.581353	0.561003
PF-4708671	-0.184	0.0766591	0.45986	-0.566822	0.570835
JQ1	0.331	0.0766591	0.45986	0.553083	0.580207
TAK-715	0.329	0.0766591	0.45986	0.548734	0.583188
QL-VIII-58	-0.152	0.0766591	0.45986	-0.497236	0.619023
CUDC-101	-0.141	0.0766591	0.45986	-0.473316	0.635988
JQ1	-0.135	0.0766591	0.45986	-0.460268	0.645324
GDC0941	0.287	0.0766591	0.45986	0.457402	0.647382
Lisitinib	-0.13	0.0766591	0.45986	-0.449395	0.653146
XMD14-99	0.282	0.0766591	0.45986	0.446529	0.655215
Gemcitabine	-0.128	0.0766591	0.45986	-0.445046	0.656286
QL-XII-61	-0.127	0.0766591	0.45986	-0.442872	0.657859
PHA-793887	0.278	0.0766591	0.45986	0.437831	0.661509
Methotrexate	-0.122	0.0766591	0.45986	-0.431999	0.665742
VNLG/124	-0.121	0.0766591	0.45986	-0.429824	0.667323
ZG-10	-0.12	0.0766591	0.45986	-0.42765	0.668906
GSK429286A	0.27	0.0766591	0.45986	0.420434	0.674168
IPA-3	0.267	0.0766591	0.45986	0.41391	0.67894
Doxorubicin	-0.111	0.0766591	0.45986	-0.408079	0.683216
Bleomycin (50 uM)	-0.111	0.0766591	0.45986	-0.408079	0.683216
Olaparib	-0.105	0.0766591	0.45986	-0.395031	0.69282
Olaparib	0.257	0.0766591	0.45986	0.392165	0.694937
AG-014699	-0.102	0.0766591	0.45986	-0.388507	0.697641
OSI-027	-0.1	0.0766591	0.45986	-0.384158	0.700861
I-BET-762	0.25	0.0766591	0.45986	0.376943	0.706216
Bleomycin	-0.096	0.0766591	0.45986	-0.37546	0.707318
GSK2126458	-0.089	0.0766591	0.45986	-0.360238	0.718669
HG-6-64-1	-0.089	0.0766591	0.45986	-0.360238	0.718669
BMS345541	-0.088	0.0766591	0.45986	-0.358063	0.720296
RDEA119	-0.088	0.0766591	0.45986	-0.358063	0.720296
XL-184	-0.082	0.0766591	0.45986	-0.345016	0.730082
BMS-708163	0.233	0.0766591	0.45986	0.339975	0.733875
AT-7519	0.232	0.0766591	0.45986	0.3378	0.735514
681640	0.232	0.0766591	0.45986	0.3378	0.735514
Navitoclax	0.232	0.0766591	0.45986	0.3378	0.735514
Etoposide	-0.075	0.0766591	0.45986	-0.329794	0.741556
GSK1904529A	0.228	0.0766591	0.45986	0.329102	0.742079
(5Z)-7-Oxozeaenol	-0.068	0.0766591	0.45986	-0.314572	0.753087
Lenalidomide	0.218	0.0766591	0.45986	0.307356	0.758572
UNC0638	0.218	0.0766591	0.45986	0.307356	0.758572
Ispinesib Mesylate	-0.062	0.0766591	0.45986	-0.301524	0.763015
Midostaurin	-0.054	0.0766591	0.45986	-0.284128	0.776312
SL 0101-1	-0.041	0.0766591	0.45986	-0.255858	0.79806
NSC-87877	0.191	0.0766591	0.45986	0.248643	0.803637
NG-25	0.187	0.0766591	0.45986	0.239944	0.810373
CEP-701	-0.031	0.0766591	0.45986	-0.234113	0.814898
JNK Inhibitor VIII	-0.029	0.0766591	0.45986	-0.229763	0.818276
QL-X-138	-0.028	0.0766591	0.45986	-0.227589	0.819966
Tamoxifen	0.181	0.0766591	0.45986	0.226897	0.820504
Trametinib	-0.027	0.0766591	0.45986	-0.225414	0.821657
TG101348	0.175	0.0766591	0.45986	0.21385	0.830664
Talazoparib	0.169	0.0766591	0.45986	0.200802	0.840853
Afatinib	0.169	0.0766591	0.45986	0.200802	0.840853
GDC0941	-0.015	0.0766591	0.45986	-0.199319	0.842013
Genentech Cpd 10	0.168	0.0766591	0.45986	0.198628	0.842554
KIN001-102	-0.014	0.0766591	0.45986	-0.197145	0.843714
PI-103	-0.012	0.0766591	0.45986	-0.192796	0.847119
QL-XII-47	0.165	0.0766591	0.45986	0.192104	0.847661
KU-55933	-0.008	0.0766591	0.45986	-0.184097	0.853937
PD-173074	0.155	0.0766591	0.45986	0.170358	0.864729
Vinorelbine	0.154	0.0766591	0.45986	0.168184	0.866439
KIN001-260	0.153	0.0766591	0.45986	0.166009	0.86815
JW-7-24-1	0.152	0.0766591	0.45986	0.163834	0.869862
JQ12	0.149	0.0766591	0.45986	0.157311	0.875
XMD13-2	0.146	0.0766591	0.45986	0.150787	0.880144
CI-1040	0.009	0.0766591	0.45986	-0.14713	0.88303
AZD8055	0.009	0.0766591	0.45986	-0.14713	0.88303
GSK-650394	0.137	0.0766591	0.45986	0.131216	0.895605
AMG-706	0.018	0.0766591	0.45986	-0.127559	0.898498
BIRB 0796	0.018	0.0766591	0.45986	-0.127559	0.898498
CH5424802	0.134	0.0766591	0.45986	0.124692	0.900767
NU-7441	0.023	0.0766591	0.45986	-0.116686	0.907109
CP466722	0.026	0.0766591	0.45986	-0.110162	0.912281
BMS-536924	0.028	0.0766591	0.45986	-0.105813	0.915731
selumetinib	0.118	0.0766591	0.45986	0.0898989	0.928368
ZSTK474	0.112	0.0766591	0.45986	0.0768514	0.938742
WZ3105	0.111	0.0766591	0.45986	0.0746768	0.940472
XAV939	0.043	0.0766591	0.45986	-0.0731942	0.941652
EX-527	0.107	0.0766591	0.45986	0.0659785	0.947395
UNC0638	0.053	0.0766591	0.45986	-0.0514484	0.958968
YM201636	0.097	0.0766591	0.45986	0.0442328	0.964719
TW 37	0.058	0.0766591	0.45986	-0.0405756	0.967634
Embelin	0.061	0.0766591	0.45986	-0.0340518	0.972836
Mitomycin C	0.09	0.0766591	0.45986	0.0290108	0.976856
XMD11-85h	0.068	0.0766591	0.45986	-0.0188298	0.984977
AUY922	0.078	0.0766591	0.45986	0.00291591	0.997673
BHG712	0.078	0.0766591	0.45986	0.00291591	0.997673

## Sheet: ADH5
drug	Cor	corMean	corSd	zVal	pValue
PF-562271	-0.987	0.00862273	0.61812	-1.61073	0.107239
HG-5-113-01	-0.981	0.00862273	0.61812	-1.60102	0.109373
AT-7519	0.995	0.00862273	0.61812	1.59577	0.11054
OSU-03012	-0.97	0.00862273	0.61812	-1.58322	0.11337
Masitinib	0.974	0.00862273	0.61812	1.5618	0.118336
CI-1040	-0.956	0.00862273	0.61812	-1.56057	0.118624
Bexarotene	-0.955	0.00862273	0.61812	-1.55896	0.119007
ZSTK474	0.97	0.00862273	0.61812	1.55532	0.119869
RDEA119	-0.945	0.00862273	0.61812	-1.54278	0.122885
GSK690693	0.961	0.00862273	0.61812	1.54076	0.123374
PHA-793887	0.937	0.00862273	0.61812	1.50194	0.133114
QL-X-138	0.936	0.00862273	0.61812	1.50032	0.133532
Embelin	-0.913	0.00862273	0.61812	-1.49101	0.135959
PI-103	0.928	0.00862273	0.61812	1.48738	0.136916
Nilotinib	-0.904	0.00862273	0.61812	-1.47645	0.139824
CAL-101	0.921	0.00862273	0.61812	1.47605	0.13993
YM201636	0.918	0.00862273	0.61812	1.4712	0.141238
CP466722	0.917	0.00862273	0.61812	1.46958	0.141676
Ispinesib Mesylate	0.915	0.00862273	0.61812	1.46634	0.142554
Trametinib	-0.888	0.00862273	0.61812	-1.45056	0.146901
HG-6-64-1	-0.885	0.00862273	0.61812	-1.44571	0.148259
Axitinib	-0.883	0.00862273	0.61812	-1.44247	0.149169
I-BET-762	0.897	0.00862273	0.61812	1.43722	0.150654
CP724714	0.894	0.00862273	0.61812	1.43237	0.152038
Cisplatin	-0.869	0.00862273	0.61812	-1.41983	0.155659
KIN001-102	0.886	0.00862273	0.61812	1.41943	0.155774
TG101348	0.868	0.00862273	0.61812	1.39031	0.164436
selumetinib	-0.85	0.00862273	0.61812	-1.38909	0.164806
PD-173074	-0.844	0.00862273	0.61812	-1.37938	0.167778
Veliparib	-0.843	0.00862273	0.61812	-1.37776	0.168277
Midostaurin	-0.842	0.00862273	0.61812	-1.37614	0.168777
XMD13-2	0.854	0.00862273	0.61812	1.36766	0.171419
JW-7-24-1	0.852	0.00862273	0.61812	1.36442	0.172435
Shikonin	-0.833	0.00862273	0.61812	-1.36158	0.173329
XMD8-92	0.85	0.00862273	0.61812	1.36119	0.173455
MP470	0.85	0.00862273	0.61812	1.36119	0.173455
BMS345541	0.848	0.00862273	0.61812	1.35795	0.174479
Gemcitabine	-0.828	0.00862273	0.61812	-1.35349	0.175898
WZ3105	0.845	0.00862273	0.61812	1.3531	0.176024
TL-1-85	-0.821	0.00862273	0.61812	-1.34217	0.179541
Gefitinib	-0.819	0.00862273	0.61812	-1.33893	0.180592
VX-702	-0.818	0.00862273	0.61812	-1.33732	0.181119
LY317615	0.835	0.00862273	0.61812	1.33692	0.181249
GSK2126458	0.823	0.00862273	0.61812	1.31751	0.187669
681640	-0.803	0.00862273	0.61812	-1.31305	0.189166
OSI-027	0.82	0.00862273	0.61812	1.31265	0.1893
Genentech Cpd 10	0.819	0.00862273	0.61812	1.31103	0.189846
GSK-650394	-0.801	0.00862273	0.61812	-1.30981	0.190259
XAV939	-0.8	0.00862273	0.61812	-1.3082	0.190807
KU-55933	-0.797	0.00862273	0.61812	-1.30334	0.192458
TL-2-105	0.808	0.00862273	0.61812	1.29324	0.195928
GSK429286A	0.808	0.00862273	0.61812	1.29324	0.195928
GDC0449	-0.779	0.00862273	0.61812	-1.27422	0.202585
Navitoclax	-0.779	0.00862273	0.61812	-1.27422	0.202585
(5Z)-7-Oxozeaenol	-0.777	0.00862273	0.61812	-1.27099	0.203733
IPA-3	-0.774	0.00862273	0.61812	-1.26613	0.205465
AMG-706	-0.774	0.00862273	0.61812	-1.26613	0.205465
Tubastatin A	0.787	0.00862273	0.61812	1.25926	0.207935
XMD14-99	0.786	0.00862273	0.61812	1.25765	0.208519
EKB-569	0.784	0.00862273	0.61812	1.25441	0.209692
TW 37	-0.763	0.00862273	0.61812	-1.24834	0.211908
RDEA119	-0.761	0.00862273	0.61812	-1.2451	0.213094
piperlongumine	-0.757	0.00862273	0.61812	-1.23863	0.215482
Linifanib	0.769	0.00862273	0.61812	1.23014	0.218643
THZ-2-49	0.768	0.00862273	0.61812	1.22853	0.219249
UNC0638	0.762	0.00862273	0.61812	1.21882	0.222913
GSK269962A	-0.741	0.00862273	0.61812	-1.21275	0.225227
Bleomycin	-0.74	0.00862273	0.61812	-1.21113	0.225846
UNC0638	0.754	0.00862273	0.61812	1.20588	0.227865
XMD15-27	0.748	0.00862273	0.61812	1.19617	0.23163
SN-38	-0.73	0.00862273	0.61812	-1.19495	0.232107
YM155	-0.728	0.00862273	0.61812	-1.19171	0.233373
TAK-715	0.743	0.00862273	0.61812	1.18808	0.234801
AC220	0.741	0.00862273	0.61812	1.18485	0.236078
Afatinib	-0.719	0.00862273	0.61812	-1.17715	0.239134
AZD6482	0.735	0.00862273	0.61812	1.17514	0.239939
BIRB 0796	-0.715	0.00862273	0.61812	-1.17068	0.241726
XL-184	0.721	0.00862273	0.61812	1.15249	0.24912
ZG-10	-0.701	0.00862273	0.61812	-1.14803	0.250955
Lenalidomide	-0.695	0.00862273	0.61812	-1.13833	0.254984
Epothilone B	-0.69	0.00862273	0.61812	-1.13024	0.258376
AUY922	-0.69	0.00862273	0.61812	-1.13024	0.258376
Afatinib	-0.684	0.00862273	0.61812	-1.12053	0.262488
SGC0946	0.696	0.00862273	0.61812	1.11204	0.266119
Foretinib	-0.672	0.00862273	0.61812	-1.10112	0.270846
SB590885	-0.671	0.00862273	0.61812	-1.0995	0.27155
QL-XII-61	-0.668	0.00862273	0.61812	-1.09465	0.273672
SB52334	0.684	0.00862273	0.61812	1.09263	0.274556
QL-XI-92	0.684	0.00862273	0.61812	1.09263	0.274556
Etoposide	-0.666	0.00862273	0.61812	-1.09141	0.275092
QL-XII-47	0.672	0.00862273	0.61812	1.07322	0.283174
PAC-1	0.672	0.00862273	0.61812	1.07322	0.283174
Mitomycin C	-0.652	0.00862273	0.61812	-1.06876	0.285177
JNJ-26854165	0.663	0.00862273	0.61812	1.05866	0.289756
Phenformin	0.657	0.00862273	0.61812	1.04895	0.294201
HG-5-88-01	-0.638	0.00862273	0.61812	-1.04611	0.29551
Zibotentan	0.652	0.00862273	0.61812	1.04086	0.29794
Nutlin-3a (-)	0.651	0.00862273	0.61812	1.03924	0.298692
CAY10603	0.647	0.00862273	0.61812	1.03277	0.301711
AP-24534	-0.625	0.00862273	0.61812	-1.02508	0.305325
FK866	-0.615	0.00862273	0.61812	-1.0089	0.313022
FTI-277	-0.609	0.00862273	0.61812	-0.999195	0.3177
PLX4720	-0.603	0.00862273	0.61812	-0.989488	0.322424
T0901317	0.62	0.00862273	0.61812	0.989091	0.322619
THZ-2-102-1	0.615	0.00862273	0.61812	0.981002	0.326592
EHT 1864	0.613	0.00862273	0.61812	0.977766	0.32819
GDC0941	0.61	0.00862273	0.61812	0.972913	0.330597
PFI-1	0.61	0.00862273	0.61812	0.972913	0.330597
FH535	-0.591	0.00862273	0.61812	-0.970074	0.332009
JNK Inhibitor VIII	-0.586	0.00862273	0.61812	-0.961985	0.336057
Bosutinib	-0.584	0.00862273	0.61812	-0.95875	0.337685
AR-42	0.601	0.00862273	0.61812	0.958353	0.337885
CCT018159	-0.581	0.00862273	0.61812	-0.953896	0.340136
Olaparib	-0.58	0.00862273	0.61812	-0.952279	0.340956
UNC1215	-0.579	0.00862273	0.61812	-0.950661	0.341777
ATRA	-0.575	0.00862273	0.61812	-0.94419	0.345073
BEZ235	0.59	0.00862273	0.61812	0.940557	0.346932
GSK1070916	0.584	0.00862273	0.61812	0.93085	0.351931
CEP-701	0.574	0.00862273	0.61812	0.914672	0.360364
AZD8055	0.573	0.00862273	0.61812	0.913054	0.361214
DMOG	-0.552	0.00862273	0.61812	-0.90698	0.364417
Thapsigargin	-0.543	0.00862273	0.61812	-0.89242	0.372168
Y-39983	0.555	0.00862273	0.61812	0.883934	0.376732
SL 0101-1	-0.535	0.00862273	0.61812	-0.879477	0.379143
Vinorelbine	-0.532	0.00862273	0.61812	-0.874624	0.381779
Docetaxel	0.549	0.00862273	0.61812	0.874227	0.381995
Vorinostat	0.544	0.00862273	0.61812	0.866138	0.386415
Tamoxifen	-0.524	0.00862273	0.61812	-0.861681	0.388863
JQ12	-0.52	0.00862273	0.61812	-0.85521	0.392435
JQ1	-0.52	0.00862273	0.61812	-0.85521	0.392435
PIK-93	0.534	0.00862273	0.61812	0.84996	0.395348
KIN001-236	0.533	0.00862273	0.61812	0.848342	0.396248
CHIR-99021	-0.513	0.00862273	0.61812	-0.843885	0.398733
CUDC-101	0.529	0.00862273	0.61812	0.841871	0.39986
Bicalutamide	0.507	0.00862273	0.61812	0.806279	0.420082
Belinostat	0.503	0.00862273	0.61812	0.799808	0.423822
Tivozanib	0.49	0.00862273	0.61812	0.778776	0.436112
TPCA-1	0.477	0.00862273	0.61812	0.757745	0.448604
Olaparib	-0.448	0.00862273	0.61812	-0.738728	0.460072
AG-014699	-0.446	0.00862273	0.61812	-0.735492	0.46204
XMD11-85h	0.46	0.00862273	0.61812	0.730242	0.465242
SB 505124	0.448	0.00862273	0.61812	0.710828	0.477191
Bleomycin (50 uM)	-0.429	0.00862273	0.61812	-0.70799	0.478952
FR-180204	0.443	0.00862273	0.61812	0.702739	0.482218
Elesclomol	0.438	0.00862273	0.61812	0.69465	0.487275
NSC-207895	-0.413	0.00862273	0.61812	-0.682105	0.495173
Vinblastine	0.43	0.00862273	0.61812	0.681708	0.495424
Obatoclax Mesylate	-0.397	0.00862273	0.61812	-0.65622	0.511683
GW-2580	0.412	0.00862273	0.61812	0.652587	0.514023
LFM-A13	0.41	0.00862273	0.61812	0.649351	0.516111
KIN001-260	0.401	0.00862273	0.61812	0.634791	0.525565
Temsirolimus	-0.383	0.00862273	0.61812	-0.63357	0.526361
Methotrexate	-0.383	0.00862273	0.61812	-0.63357	0.526361
rTRAIL	-0.383	0.00862273	0.61812	-0.63357	0.526361
BMS-708163	0.395	0.00862273	0.61812	0.625084	0.531916
AS605240	0.394	0.00862273	0.61812	0.623466	0.532978
IOX2	0.394	0.00862273	0.61812	0.623466	0.532978
5-Fluorouracil	0.379	0.00862273	0.61812	0.599199	0.54904
PF-4708671	-0.353	0.00862273	0.61812	-0.585036	0.558523
Doxorubicin	-0.348	0.00862273	0.61812	-0.576947	0.563975
Cytarabine	0.362	0.00862273	0.61812	0.571697	0.567528
QS11	-0.34	0.00862273	0.61812	-0.564005	0.572751
BIX02189	0.353	0.00862273	0.61812	0.557136	0.577434
JNK-9L	-0.329	0.00862273	0.61812	-0.546209	0.584922
KIN001-055	0.343	0.00862273	0.61812	0.540958	0.588536
NU-7441	0.339	0.00862273	0.61812	0.534487	0.593005
STF-62247	0.338	0.00862273	0.61812	0.532869	0.594124
BHG712	0.337	0.00862273	0.61812	0.531251	0.595245
PLX4720	-0.315	0.00862273	0.61812	-0.523559	0.600585
selumetinib	-0.302	0.00862273	0.61812	-0.502528	0.615296
OSI-930	0.314	0.00862273	0.61812	0.494042	0.621277
AZD6482	-0.28	0.00862273	0.61812	-0.466936	0.640546
NSC-87877	0.297	0.00862273	0.61812	0.466539	0.64083
NG-25	-0.279	0.00862273	0.61812	-0.465318	0.641703
CCT007093	-0.265	0.00862273	0.61812	-0.442669	0.658005
Cetuximab	-0.26	0.00862273	0.61812	-0.43458	0.663867
QL-VIII-58	0.275	0.00862273	0.61812	0.430947	0.666507
MPS-1-IN-1	0.258	0.00862273	0.61812	0.403445	0.686621
Dabrafenib	0.258	0.00862273	0.61812	0.403445	0.686621
Tipifarnib	-0.23	0.00862273	0.61812	-0.386046	0.699463
BX-912	0.245	0.00862273	0.61812	0.382413	0.702155
CH5424802	0.238	0.00862273	0.61812	0.371088	0.710572
BMS-536924	-0.218	0.00862273	0.61812	-0.366632	0.713893
Bicalutamide	0.233	0.00862273	0.61812	0.362999	0.716605
LAQ824	-0.214	0.00862273	0.61812	-0.360161	0.718727
PD-0325901	-0.212	0.00862273	0.61812	-0.356925	0.721148
AZD7762	-0.204	0.00862273	0.61812	-0.343983	0.730859
VX-11e	0.215	0.00862273	0.61812	0.333879	0.738471
BMS-708163	-0.193	0.00862273	0.61812	-0.326187	0.744283
EX-527	0.209	0.00862273	0.61812	0.324172	0.745808
KIN001-270	-0.189	0.00862273	0.61812	-0.319716	0.749184
MLN4924	-0.188	0.00862273	0.61812	-0.318098	0.750411
AKT inhibitor VIII	0.188	0.00862273	0.61812	0.290198	0.771665
AS601245	-0.167	0.00862273	0.61812	-0.284124	0.776315
BX-795	0.174	0.00862273	0.61812	0.267549	0.789047
Lisitinib	0.17	0.00862273	0.61812	0.261077	0.794033
MK-2206	0.169	0.00862273	0.61812	0.25946	0.795281
RO-3306	-0.151	0.00862273	0.61812	-0.258239	0.796223
GDC0941	-0.147	0.00862273	0.61812	-0.251768	0.801221
Camptothecin	0.164	0.00862273	0.61812	0.251371	0.801528
PD-0332991	0.153	0.00862273	0.61812	0.233575	0.815315
GSK1904529A	0.15	0.00862273	0.61812	0.228721	0.819086
Bryostatin 1	-0.122	0.00862273	0.61812	-0.211322	0.832636
CX-5461	-0.116	0.00862273	0.61812	-0.201616	0.840217
Temozolomide	-0.115	0.00862273	0.61812	-0.199998	0.841482
Talazoparib	-0.11	0.00862273	0.61812	-0.191909	0.847814
17-AAG	-0.098	0.00862273	0.61812	-0.172495	0.863048
NPK76-II-72-1	-0.078	0.00862273	0.61812	-0.140139	0.88855
SNX-2112	-0.07	0.00862273	0.61812	-0.127196	0.898785
KIN001-244	-0.063	0.00862273	0.61812	-0.115872	0.907754
VNLG/124	-0.06	0.00862273	0.61812	-0.111018	0.911602
CHIR-99021	-0.043	0.00862273	0.61812	-0.0835157	0.933442
KIN001-266	0.059	0.00862273	0.61812	0.0815008	0.935044
BAY 61-3606	0.053	0.00862273	0.61812	0.0717939	0.942766
BMS-754807	-0.019	0.00862273	0.61812	-0.0446883	0.964356
Ruxolitinib	-0.009	0.00862273	0.61812	-0.0285102	0.977255
JQ1	-0.006	0.00862273	0.61812	-0.0236568	0.981126
YK 4-279	-0.002	0.00862273	0.61812	-0.0171855	0.986289
Pazopanib	0.016	0.00862273	0.61812	0.011935	0.990477
ZM-447439	0.01	0.00862273	0.61812	0.00222816	0.998222

## Sheet: CA14
drug	Cor	corMean	corSd	zVal	pValue
GSK1904529A	-0.984	0.0419773	0.415801	-2.46747	0.013607
KIN001-055	-0.964	0.0419773	0.415801	-2.41937	0.0155473
Temsirolimus	0.957	0.0419773	0.415801	2.20063	0.0277624
TPCA-1	-0.843	0.0419773	0.415801	-2.12837	0.0333065
Doxorubicin	0.913	0.0419773	0.415801	2.09481	0.0361881
CCT007093	0.907	0.0419773	0.415801	2.08038	0.0374909
SB52334	-0.821	0.0419773	0.415801	-2.07546	0.037944
QL-VIII-58	0.847	0.0419773	0.415801	1.93608	0.0528581
AG-014699	0.843	0.0419773	0.415801	1.92646	0.0540472
PF-4708671	0.836	0.0419773	0.415801	1.90962	0.0561817
XMD8-92	-0.737	0.0419773	0.415801	-1.87344	0.0610078
NSC-87877	-0.726	0.0419773	0.415801	-1.84698	0.0647495
Mitomycin C	0.797	0.0419773	0.415801	1.81583	0.0693967
VX-11e	0.797	0.0419773	0.415801	1.81583	0.0693967
QL-XI-92	-0.705	0.0419773	0.415801	-1.79648	0.0724184
VNLG/124	-0.698	0.0419773	0.415801	-1.77964	0.0751342
BX-912	-0.693	0.0419773	0.415801	-1.76762	0.0771246
BMS-708163	-0.686	0.0419773	0.415801	-1.75078	0.0799831
AUY922	0.766	0.0419773	0.415801	1.74127	0.0816357
NU-7441	-0.678	0.0419773	0.415801	-1.73154	0.0833548
MLN4924	-0.676	0.0419773	0.415801	-1.72673	0.0842154
EX-527	-0.664	0.0419773	0.415801	-1.69787	0.0895315
Methotrexate	0.739	0.0419773	0.415801	1.67634	0.0936719
CEP-701	-0.654	0.0419773	0.415801	-1.67382	0.0941652
Etoposide	0.733	0.0419773	0.415801	1.66191	0.0965311
ATRA	-0.635	0.0419773	0.415801	-1.62813	0.103498
XMD11-85h	0.714	0.0419773	0.415801	1.61621	0.106048
CX-5461	0.714	0.0419773	0.415801	1.61621	0.106048
ZM-447439	-0.629	0.0419773	0.415801	-1.6137	0.106593
JW-7-24-1	-0.616	0.0419773	0.415801	-1.58243	0.11355
JQ1	0.694	0.0419773	0.415801	1.56811	0.116855
LAQ824	0.678	0.0419773	0.415801	1.52963	0.126107
FH535	0.674	0.0419773	0.415801	1.52001	0.128508
NSC-207895	-0.582	0.0419773	0.415801	-1.50066	0.133442
Gemcitabine	0.663	0.0419773	0.415801	1.49356	0.135291
NG-25	0.653	0.0419773	0.415801	1.46951	0.141695
SNX-2112	0.65	0.0419773	0.415801	1.46229	0.143661
Bicalutamide	-0.56	0.0419773	0.415801	-1.44775	0.147686
RDEA119	0.639	0.0419773	0.415801	1.43584	0.151048
TL-1-85	0.628	0.0419773	0.415801	1.40938	0.158722
Tivozanib	0.627	0.0419773	0.415801	1.40698	0.159434
KIN001-266	-0.543	0.0419773	0.415801	-1.40687	0.159466
CH5424802	-0.532	0.0419773	0.415801	-1.38041	0.167459
Vinorelbine	0.6	0.0419773	0.415801	1.34204	0.179582
Docetaxel	-0.513	0.0419773	0.415801	-1.33472	0.181968
BHG712	0.593	0.0419773	0.415801	1.32521	0.185102
JQ12	0.592	0.0419773	0.415801	1.3228	0.185901
SN-38	0.581	0.0419773	0.415801	1.29635	0.194855
YK 4-279	-0.49	0.0419773	0.415801	-1.2794	0.200755
Tamoxifen	0.563	0.0419773	0.415801	1.25306	0.210184
QS11	0.558	0.0419773	0.415801	1.24103	0.214593
RO-3306	-0.474	0.0419773	0.415801	-1.24092	0.214634
EKB-569	-0.47	0.0419773	0.415801	-1.2313	0.218209
Bleomycin	0.548	0.0419773	0.415801	1.21698	0.22361
TAK-715	-0.462	0.0419773	0.415801	-1.21206	0.225488
AS601245	-0.46	0.0419773	0.415801	-1.20725	0.227334
Masitinib	-0.46	0.0419773	0.415801	-1.20725	0.227334
HG-6-64-1	0.532	0.0419773	0.415801	1.1785	0.238596
AKT inhibitor VIII	0.522	0.0419773	0.415801	1.15445	0.248314
5-Fluorouracil	0.521	0.0419773	0.415801	1.15205	0.249301
Cisplatin	0.507	0.0419773	0.415801	1.11838	0.263405
BMS-708163	0.507	0.0419773	0.415801	1.11838	0.263405
SL 0101-1	-0.421	0.0419773	0.415801	-1.11346	0.265511
BAY 61-3606	0.492	0.0419773	0.415801	1.0823	0.279118
RDEA119	0.491	0.0419773	0.415801	1.0799	0.280187
Trametinib	0.484	0.0419773	0.415801	1.06306	0.287753
Axitinib	0.483	0.0419773	0.415801	1.06066	0.288845
BX-795	-0.396	0.0419773	0.415801	-1.05333	0.292188
17-AAG	-0.395	0.0419773	0.415801	-1.05093	0.293291
XMD14-99	-0.393	0.0419773	0.415801	-1.04612	0.295506
AZD6482	-0.39	0.0419773	0.415801	-1.0389	0.298849
ZG-10	-0.388	0.0419773	0.415801	-1.03409	0.301092
AC220	-0.384	0.0419773	0.415801	-1.02447	0.305611
PLX4720	-0.379	0.0419773	0.415801	-1.01245	0.311323
JQ1	0.458	0.0419773	0.415801	1.00053	0.317052
GSK-650394	0.458	0.0419773	0.415801	1.00053	0.317052
JNK-9L	0.451	0.0419773	0.415801	0.983699	0.325264
GSK429286A	-0.367	0.0419773	0.415801	-0.98359	0.325317
LFM-A13	0.449	0.0419773	0.415801	0.978889	0.327635
PLX4720	0.449	0.0419773	0.415801	0.978889	0.327635
EHT 1864	0.448	0.0419773	0.415801	0.976484	0.328825
KIN001-270	-0.355	0.0419773	0.415801	-0.95473	0.339714
Thapsigargin	0.437	0.0419773	0.415801	0.950029	0.342098
Bicalutamide	-0.351	0.0419773	0.415801	-0.94511	0.344603
TG101348	-0.349	0.0419773	0.415801	-0.9403	0.347064
I-BET-762	-0.342	0.0419773	0.415801	-0.923465	0.355765
Talazoparib	0.425	0.0419773	0.415801	0.921169	0.356962
DMOG	0.41	0.0419773	0.415801	0.885094	0.376106
piperlongumine	-0.324	0.0419773	0.415801	-0.880175	0.378765
LY317615	-0.319	0.0419773	0.415801	-0.86815	0.385312
Afatinib	0.399	0.0419773	0.415801	0.858639	0.39054
Tipifarnib	0.392	0.0419773	0.415801	0.841804	0.399898
Nutlin-3a (-)	0.384	0.0419773	0.415801	0.822564	0.410756
AS605240	-0.3	0.0419773	0.415801	-0.822455	0.410818
Epothilone B	0.38	0.0419773	0.415801	0.812944	0.41625
BMS-754807	-0.294	0.0419773	0.415801	-0.808025	0.419076
Ruxolitinib	-0.29	0.0419773	0.415801	-0.798405	0.424636
Obatoclax Mesylate	0.371	0.0419773	0.415801	0.791299	0.428769
AT-7519	-0.287	0.0419773	0.415801	-0.79119	0.428833
PHA-793887	-0.286	0.0419773	0.415801	-0.788785	0.430238
SB 505124	0.367	0.0419773	0.415801	0.781679	0.434403
GSK2126458	-0.275	0.0419773	0.415801	-0.76233	0.445863
PI-103	-0.272	0.0419773	0.415801	-0.755115	0.45018
CAL-101	-0.251	0.0419773	0.415801	-0.70461	0.481053
WZ3105	-0.25	0.0419773	0.415801	-0.702205	0.482551
OSI-930	-0.244	0.0419773	0.415801	-0.687775	0.491595
GW-2580	-0.244	0.0419773	0.415801	-0.687775	0.491595
CI-1040	0.327	0.0419773	0.415801	0.685479	0.493042
OSU-03012	0.324	0.0419773	0.415801	0.678264	0.497604
Lenalidomide	-0.233	0.0419773	0.415801	-0.66132	0.508407
Olaparib	0.312	0.0419773	0.415801	0.649404	0.516077
Bryostatin 1	-0.224	0.0419773	0.415801	-0.639675	0.522384
KIN001-260	0.307	0.0419773	0.415801	0.637379	0.523878
IOX2	0.306	0.0419773	0.415801	0.634974	0.525445
STF-62247	-0.221	0.0419773	0.415801	-0.63246	0.527086
KU-55933	-0.221	0.0419773	0.415801	-0.63246	0.527086
Phenformin	-0.219	0.0419773	0.415801	-0.62765	0.530233
PFI-1	-0.219	0.0419773	0.415801	-0.62765	0.530233
rTRAIL	-0.214	0.0419773	0.415801	-0.615625	0.538142
GSK269962A	0.296	0.0419773	0.415801	0.610924	0.54125
GSK690693	-0.212	0.0419773	0.415801	-0.610815	0.541322
UNC0638	0.295	0.0419773	0.415801	0.608519	0.542843
BEZ235	-0.211	0.0419773	0.415801	-0.60841	0.542916
THZ-2-49	0.293	0.0419773	0.415801	0.603709	0.546037
JNK Inhibitor VIII	-0.207	0.0419773	0.415801	-0.59879	0.549313
681640	0.288	0.0419773	0.415801	0.591684	0.554062
XL-184	0.286	0.0419773	0.415801	0.586874	0.557288
UNC1215	0.285	0.0419773	0.415801	0.584469	0.558905
CP466722	-0.201	0.0419773	0.415801	-0.58436	0.558978
UNC0638	0.282	0.0419773	0.415801	0.577254	0.563768
QL-X-138	-0.198	0.0419773	0.415801	-0.577145	0.563842
selumetinib	0.279	0.0419773	0.415801	0.570039	0.568651
Midostaurin	-0.193	0.0419773	0.415801	-0.56512	0.571992
ZSTK474	-0.192	0.0419773	0.415801	-0.562715	0.573629
AZD7762	-0.19	0.0419773	0.415801	-0.557905	0.576909
Dabrafenib	0.273	0.0419773	0.415801	0.555609	0.578478
Pazopanib	0.269	0.0419773	0.415801	0.545989	0.585073
GDC0449	0.267	0.0419773	0.415801	0.541179	0.588384
BMS-536924	0.259	0.0419773	0.415801	0.521939	0.601713
Bexarotene	0.258	0.0419773	0.415801	0.519534	0.603388
Navitoclax	0.258	0.0419773	0.415801	0.519534	0.603388
AZD6482	-0.174	0.0419773	0.415801	-0.519425	0.603464
OSI-027	-0.17	0.0419773	0.415801	-0.509805	0.610188
SGC0946	-0.167	0.0419773	0.415801	-0.50259	0.615253
Zibotentan	-0.165	0.0419773	0.415801	-0.49778	0.618639
Foretinib	0.248	0.0419773	0.415801	0.495484	0.620258
JNJ-26854165	-0.164	0.0419773	0.415801	-0.495375	0.620335
Shikonin	-0.16	0.0419773	0.415801	-0.485755	0.627141
Olaparib	-0.153	0.0419773	0.415801	-0.46892	0.639127
MP470	-0.153	0.0419773	0.415801	-0.46892	0.639127
Tubastatin A	-0.146	0.0419773	0.415801	-0.452085	0.651208
Camptothecin	0.228	0.0419773	0.415801	0.447384	0.654598
CAY10603	0.223	0.0419773	0.415801	0.435359	0.663302
VX-702	0.222	0.0419773	0.415801	0.432954	0.665048
Vinblastine	-0.137	0.0419773	0.415801	-0.43044	0.666876
CCT018159	0.218	0.0419773	0.415801	0.423334	0.672051
Nilotinib	-0.133	0.0419773	0.415801	-0.42082	0.673887
KIN001-244	-0.133	0.0419773	0.415801	-0.42082	0.673887
MPS-1-IN-1	0.214	0.0419773	0.415801	0.413714	0.679083
THZ-2-102-1	-0.13	0.0419773	0.415801	-0.413605	0.679163
GDC0941	0.205	0.0419773	0.415801	0.392069	0.695007
CP724714	-0.121	0.0419773	0.415801	-0.39196	0.695088
PF-562271	0.198	0.0419773	0.415801	0.375234	0.707486
AP-24534	0.197	0.0419773	0.415801	0.372829	0.709275
XAV939	0.195	0.0419773	0.415801	0.368019	0.712859
Belinostat	0.192	0.0419773	0.415801	0.360804	0.718246
Cetuximab	-0.108	0.0419773	0.415801	-0.360695	0.718327
Ispinesib Mesylate	-0.107	0.0419773	0.415801	-0.35829	0.720126
BIX02189	0.184	0.0419773	0.415801	0.341564	0.732679
Afatinib	-0.1	0.0419773	0.415801	-0.341455	0.732761
T0901317	-0.1	0.0419773	0.415801	-0.341455	0.732761
PD-0325901	-0.097	0.0419773	0.415801	-0.33424	0.738198
QL-XII-47	0.177	0.0419773	0.415801	0.324729	0.745386
GDC0941	0.164	0.0419773	0.415801	0.293464	0.769167
AZD8055	0.158	0.0419773	0.415801	0.279034	0.780218
Vorinostat	-0.074	0.0419773	0.415801	-0.278925	0.780302
CUDC-101	0.156	0.0419773	0.415801	0.274224	0.783912
HG-5-88-01	-0.066	0.0419773	0.415801	-0.259685	0.795107
PIK-93	0.135	0.0419773	0.415801	0.223719	0.822976
Cytarabine	0.134	0.0419773	0.415801	0.221314	0.824848
Lisitinib	-0.049	0.0419773	0.415801	-0.2188	0.826806
TW 37	0.132	0.0419773	0.415801	0.216504	0.828595
TL-2-105	-0.048	0.0419773	0.415801	-0.216395	0.82868
Linifanib	-0.044	0.0419773	0.415801	-0.206775	0.836185
YM155	-0.039	0.0419773	0.415801	-0.19475	0.845589
YM201636	-0.039	0.0419773	0.415801	-0.19475	0.845589
HG-5-113-01	0.12	0.0419773	0.415801	0.187645	0.851155
Y-39983	0.12	0.0419773	0.415801	0.187645	0.851155
XMD13-2	-0.035	0.0419773	0.415801	-0.18513	0.853127
(5Z)-7-Oxozeaenol	0.118	0.0419773	0.415801	0.182835	0.854928
BIRB 0796	0.115	0.0419773	0.415801	0.17562	0.860593
PAC-1	-0.031	0.0419773	0.415801	-0.17551	0.860679
KIN001-102	-0.03	0.0419773	0.415801	-0.173105	0.862569
FR-180204	0.113	0.0419773	0.415801	0.17081	0.864374
FK866	0.113	0.0419773	0.415801	0.17081	0.864374
Veliparib	-0.028	0.0419773	0.415801	-0.168295	0.866351
Embelin	0.106	0.0419773	0.415801	0.153975	0.87763
NPK76-II-72-1	-0.018	0.0419773	0.415801	-0.144245	0.885307
XMD15-27	-0.016	0.0419773	0.415801	-0.139435	0.889106
MK-2206	-0.016	0.0419773	0.415801	-0.139435	0.889106
PD-173074	0.098	0.0419773	0.415801	0.134735	0.892822
CHIR-99021	-0.011	0.0419773	0.415801	-0.12741	0.898616
SB590885	-0.011	0.0419773	0.415801	-0.12741	0.898616
PD-0332991	0.094	0.0419773	0.415801	0.125115	0.900433
Bleomycin (50 uM)	-0.002	0.0419773	0.415801	-0.105765	0.915769
KIN001-236	0.084	0.0419773	0.415801	0.101065	0.919499
AMG-706	0.001	0.0419773	0.415801	-0.0985503	0.921495
Elesclomol	0.079	0.0419773	0.415801	0.0890396	0.92905
BMS345541	0.076	0.0419773	0.415801	0.0818246	0.934786
AR-42	0.074	0.0419773	0.415801	0.0770146	0.938612
CHIR-99021	0.073	0.0419773	0.415801	0.0746096	0.940525
selumetinib	0.011	0.0419773	0.415801	-0.0745003	0.940612
Gefitinib	0.013	0.0419773	0.415801	-0.0696903	0.94444
FTI-277	0.066	0.0419773	0.415801	0.0577746	0.953928
QL-XII-61	0.021	0.0419773	0.415801	-0.0504503	0.959764
GSK1070916	0.061	0.0419773	0.415801	0.0457496	0.96351
IPA-3	0.023	0.0419773	0.415801	-0.0456403	0.963597
Temozolomide	0.024	0.0419773	0.415801	-0.0432353	0.965514
Bosutinib	0.054	0.0419773	0.415801	0.0289146	0.976933
Genentech Cpd 10	0.044	0.0419773	0.415801	0.00486466	0.996119

## Sheet: CACNG4
drug	Cor	corMean	corSd	zVal	pValue
CH5424802	-0.987	-0.0148591	0.449102	-2.16463	0.0304159
XMD11-85h	0.952	-0.0148591	0.449102	2.15287	0.0313288
EX-527	-0.974	-0.0148591	0.449102	-2.13569	0.0327051
QL-VIII-58	0.938	-0.0148591	0.449102	2.1217	0.0338631
YK 4-279	-0.948	-0.0148591	0.449102	-2.07779	0.0377285
NSC-87877	-0.945	-0.0148591	0.449102	-2.07111	0.0383483
BMS-754807	-0.94	-0.0148591	0.449102	-2.05998	0.0394006
BMS-708163	-0.931	-0.0148591	0.449102	-2.03994	0.0413564
Methotrexate	0.885	-0.0148591	0.449102	2.00368	0.0451039
Temsirolimus	0.88	-0.0148591	0.449102	1.99255	0.0463106
NG-25	0.878	-0.0148591	0.449102	1.9881	0.0468009
KIN001-260	0.878	-0.0148591	0.449102	1.9881	0.0468009
VNLG/124	-0.902	-0.0148591	0.449102	-1.97537	0.0482267
CEP-701	-0.859	-0.0148591	0.449102	-1.87962	0.06016
Lisitinib	-0.849	-0.0148591	0.449102	-1.85735	0.0632611
BX-912	-0.849	-0.0148591	0.449102	-1.85735	0.0632611
Bryostatin 1	-0.832	-0.0148591	0.449102	-1.8195	0.0688354
PF-4708671	0.781	-0.0148591	0.449102	1.77211	0.0763761
SNX-2112	0.776	-0.0148591	0.449102	1.76098	0.0782421
TPCA-1	-0.784	-0.0148591	0.449102	-1.71262	0.0867827
FH535	0.744	-0.0148591	0.449102	1.68972	0.0910806
AZD8055	0.738	-0.0148591	0.449102	1.67636	0.0936668
AG-014699	0.73	-0.0148591	0.449102	1.65855	0.0972062
Docetaxel	-0.754	-0.0148591	0.449102	-1.64582	0.099801
Bleomycin	0.698	-0.0148591	0.449102	1.5873	0.112445
EHT 1864	0.687	-0.0148591	0.449102	1.5628	0.118098
Nutlin-3a (-)	0.68	-0.0148591	0.449102	1.54722	0.121811
HG-5-88-01	-0.706	-0.0148591	0.449102	-1.53894	0.123819
BMS-536924	-0.7	-0.0148591	0.449102	-1.52558	0.127115
KIN001-244	-0.698	-0.0148591	0.449102	-1.52113	0.128228
AS605240	-0.688	-0.0148591	0.449102	-1.49886	0.13391
SB 505124	0.649	-0.0148591	0.449102	1.47819	0.139356
XMD14-99	-0.655	-0.0148591	0.449102	-1.42538	0.154048
Ruxolitinib	-0.649	-0.0148591	0.449102	-1.41202	0.157944
Talazoparib	0.615	-0.0148591	0.449102	1.40249	0.16077
QL-XI-92	-0.64	-0.0148591	0.449102	-1.39198	0.163929
Y-39983	0.591	-0.0148591	0.449102	1.34905	0.177322
Cisplatin	0.585	-0.0148591	0.449102	1.33569	0.181652
GDC0941	0.58	-0.0148591	0.449102	1.32455	0.18532
MK-2206	0.58	-0.0148591	0.449102	1.32455	0.18532
DMOG	0.576	-0.0148591	0.449102	1.31565	0.188293
GDC0449	0.574	-0.0148591	0.449102	1.31119	0.189793
KIN001-055	-0.601	-0.0148591	0.449102	-1.30514	0.191845
PD-0332991	0.57	-0.0148591	0.449102	1.30229	0.192819
Axitinib	0.569	-0.0148591	0.449102	1.30006	0.193581
CHIR-99021	-0.594	-0.0148591	0.449102	-1.28955	0.197206
UNC1215	-0.582	-0.0148591	0.449102	-1.26283	0.206649
Obatoclax Mesylate	-0.58	-0.0148591	0.449102	-1.25838	0.208255
MLN4924	-0.565	-0.0148591	0.449102	-1.22498	0.220583
GSK1904529A	-0.565	-0.0148591	0.449102	-1.22498	0.220583
VX-702	0.535	-0.0148591	0.449102	1.22435	0.22082
Tipifarnib	-0.563	-0.0148591	0.449102	-1.22053	0.222266
MPS-1-IN-1	-0.56	-0.0148591	0.449102	-1.21385	0.224807
5-Fluorouracil	0.53	-0.0148591	0.449102	1.21322	0.225046
ZG-10	-0.548	-0.0148591	0.449102	-1.18713	0.235178
Tamoxifen	0.516	-0.0148591	0.449102	1.18205	0.237188
PD-0325901	-0.542	-0.0148591	0.449102	-1.17377	0.240489
BIX02189	0.502	-0.0148591	0.449102	1.15087	0.249785
SB52334	-0.531	-0.0148591	0.449102	-1.14927	0.250444
VX-11e	0.498	-0.0148591	0.449102	1.14197	0.253468
JW-7-24-1	-0.526	-0.0148591	0.449102	-1.13814	0.255062
TG101348	-0.52	-0.0148591	0.449102	-1.12478	0.260682
KIN001-236	-0.52	-0.0148591	0.449102	-1.12478	0.260682
PAC-1	-0.516	-0.0148591	0.449102	-1.11587	0.264477
Cetuximab	-0.516	-0.0148591	0.449102	-1.11587	0.264477
CUDC-101	-0.509	-0.0148591	0.449102	-1.10029	0.271207
FK866	0.479	-0.0148591	0.449102	1.09966	0.271481
CI-1040	0.477	-0.0148591	0.449102	1.09521	0.273427
Tubastatin A	-0.502	-0.0148591	0.449102	-1.0847	0.278055
WZ3105	-0.5	-0.0148591	0.449102	-1.08025	0.280033
AR-42	-0.496	-0.0148591	0.449102	-1.07134	0.284017
BMS-708163	0.46	-0.0148591	0.449102	1.05735	0.290351
CCT018159	0.455	-0.0148591	0.449102	1.04622	0.29546
I-BET-762	-0.479	-0.0148591	0.449102	-1.03349	0.301376
FR-180204	-0.478	-0.0148591	0.449102	-1.03126	0.302419
THZ-2-102-1	-0.462	-0.0148591	0.449102	-0.995633	0.319429
Bicalutamide	0.432	-0.0148591	0.449102	0.995005	0.319734
KIN001-270	0.418	-0.0148591	0.449102	0.963832	0.33513
BEZ235	0.418	-0.0148591	0.449102	0.963832	0.33513
STF-62247	0.416	-0.0148591	0.449102	0.959379	0.337368
GSK269962A	0.416	-0.0148591	0.449102	0.959379	0.337368
GSK2126458	-0.444	-0.0148591	0.449102	-0.955553	0.339298
Belinostat	-0.444	-0.0148591	0.449102	-0.955553	0.339298
PLX4720	0.412	-0.0148591	0.449102	0.950472	0.341872
SB590885	-0.434	-0.0148591	0.449102	-0.933286	0.350672
Vinblastine	-0.429	-0.0148591	0.449102	-0.922153	0.356449
Tivozanib	0.399	-0.0148591	0.449102	0.921525	0.356776
OSI-930	-0.424	-0.0148591	0.449102	-0.91102	0.362285
GDC0941	0.391	-0.0148591	0.449102	0.903712	0.366148
XMD15-27	0.385	-0.0148591	0.449102	0.890352	0.373277
Shikonin	-0.413	-0.0148591	0.449102	-0.886526	0.375334
JQ1	-0.41	-0.0148591	0.449102	-0.879846	0.378943
Mitomycin C	0.379	-0.0148591	0.449102	0.876992	0.380491
GSK429286A	0.374	-0.0148591	0.449102	0.865859	0.386568
LY317615	0.37	-0.0148591	0.449102	0.856952	0.391471
ATRA	-0.398	-0.0148591	0.449102	-0.853126	0.393589
CX-5461	0.361	-0.0148591	0.449102	0.836912	0.402642
Vorinostat	-0.39	-0.0148591	0.449102	-0.835313	0.403541
TAK-715	0.358	-0.0148591	0.449102	0.830232	0.406408
QL-XII-47	-0.386	-0.0148591	0.449102	-0.826406	0.408574
AC220	-0.383	-0.0148591	0.449102	-0.819726	0.412372
T0901317	0.352	-0.0148591	0.449102	0.816872	0.414001
Pazopanib	0.35	-0.0148591	0.449102	0.812419	0.416551
SN-38	0.35	-0.0148591	0.449102	0.812419	0.416551
Gefitinib	0.343	-0.0148591	0.449102	0.796832	0.425548
OSI-027	0.34	-0.0148591	0.449102	0.790152	0.429439
selumetinib	0.34	-0.0148591	0.449102	0.790152	0.429439
GSK1070916	-0.359	-0.0148591	0.449102	-0.766286	0.443506
Linifanib	-0.359	-0.0148591	0.449102	-0.766286	0.443506
HG-5-113-01	-0.358	-0.0148591	0.449102	-0.76406	0.444832
IOX2	0.326	-0.0148591	0.449102	0.758979	0.447865
681640	0.322	-0.0148591	0.449102	0.750072	0.453211
Foretinib	-0.347	-0.0148591	0.449102	-0.739566	0.459563
LFM-A13	0.317	-0.0148591	0.449102	0.738939	0.459944
Midostaurin	-0.345	-0.0148591	0.449102	-0.735113	0.462271
BX-795	-0.34	-0.0148591	0.449102	-0.72398	0.469078
XMD13-2	-0.336	-0.0148591	0.449102	-0.715073	0.474564
Phenformin	0.305	-0.0148591	0.449102	0.712219	0.476329
Veliparib	0.3	-0.0148591	0.449102	0.701086	0.48325
Genentech Cpd 10	-0.321	-0.0148591	0.449102	-0.681673	0.495446
JNK Inhibitor VIII	0.291	-0.0148591	0.449102	0.681046	0.495843
OSU-03012	0.289	-0.0148591	0.449102	0.676592	0.498665
AZD7762	-0.317	-0.0148591	0.449102	-0.672767	0.501096
RDEA119	0.281	-0.0148591	0.449102	0.658779	0.510038
CAY10603	-0.301	-0.0148591	0.449102	-0.63714	0.524034
GW-2580	0.269	-0.0148591	0.449102	0.632059	0.527348
IPA-3	-0.296	-0.0148591	0.449102	-0.626007	0.531311
AUY922	0.266	-0.0148591	0.449102	0.625379	0.531722
CAL-101	0.263	-0.0148591	0.449102	0.618699	0.536115
LAQ824	-0.289	-0.0148591	0.449102	-0.61042	0.541584
Bicalutamide	0.259	-0.0148591	0.449102	0.609792	0.541999
TL-1-85	0.259	-0.0148591	0.449102	0.609792	0.541999
Thapsigargin	0.258	-0.0148591	0.449102	0.607566	0.543476
rTRAIL	-0.286	-0.0148591	0.449102	-0.60374	0.546017
THZ-2-49	0.254	-0.0148591	0.449102	0.598659	0.5494
Temozolomide	-0.281	-0.0148591	0.449102	-0.592607	0.553444
BIRB 0796	0.247	-0.0148591	0.449102	0.583072	0.559845
CP466722	-0.273	-0.0148591	0.449102	-0.574793	0.565431
Afatinib	0.239	-0.0148591	0.449102	0.565259	0.571898
CCT007093	0.237	-0.0148591	0.449102	0.560806	0.57493
PHA-793887	0.231	-0.0148591	0.449102	0.547446	0.584073
YM155	0.225	-0.0148591	0.449102	0.534086	0.593282
Bleomycin (50 uM)	0.225	-0.0148591	0.449102	0.534086	0.593282
KIN001-266	0.22	-0.0148591	0.449102	0.522952	0.601007
JNJ-26854165	-0.248	-0.0148591	0.449102	-0.519127	0.603672
JQ12	-0.238	-0.0148591	0.449102	-0.49686	0.619288
Elesclomol	-0.236	-0.0148591	0.449102	-0.492407	0.622432
Zibotentan	0.205	-0.0148591	0.449102	0.489552	0.624451
Afatinib	0.194	-0.0148591	0.449102	0.465059	0.641889
RDEA119	0.191	-0.0148591	0.449102	0.458379	0.64668
CP724714	0.19	-0.0148591	0.449102	0.456153	0.64828
XMD8-92	-0.218	-0.0148591	0.449102	-0.452327	0.651034
Vinorelbine	-0.217	-0.0148591	0.449102	-0.4501	0.652638
PI-103	-0.217	-0.0148591	0.449102	-0.4501	0.652638
Bexarotene	0.174	-0.0148591	0.449102	0.420526	0.674101
FTI-277	-0.203	-0.0148591	0.449102	-0.418927	0.67527
XAV939	0.173	-0.0148591	0.449102	0.418299	0.675728
CHIR-99021	0.17	-0.0148591	0.449102	0.411619	0.680619
PFI-1	0.17	-0.0148591	0.449102	0.411619	0.680619
AMG-706	0.169	-0.0148591	0.449102	0.409393	0.682252
Olaparib	-0.198	-0.0148591	0.449102	-0.407793	0.683425
PD-173074	-0.198	-0.0148591	0.449102	-0.407793	0.683425
17-AAG	0.167	-0.0148591	0.449102	0.404939	0.685522
Nilotinib	0.162	-0.0148591	0.449102	0.393806	0.693724
AKT inhibitor VIII	0.155	-0.0148591	0.449102	0.378219	0.705268
KU-55933	-0.182	-0.0148591	0.449102	-0.372167	0.709769
Olaparib	0.152	-0.0148591	0.449102	0.371539	0.710236
RO-3306	-0.178	-0.0148591	0.449102	-0.36326	0.716411
KIN001-102	-0.177	-0.0148591	0.449102	-0.361033	0.718074
Cytarabine	-0.174	-0.0148591	0.449102	-0.354353	0.723074
AP-24534	0.144	-0.0148591	0.449102	0.353726	0.723544
BHG712	-0.164	-0.0148591	0.449102	-0.332087	0.739824
TL-2-105	0.133	-0.0148591	0.449102	0.329233	0.74198
YM201636	-0.16	-0.0148591	0.449102	-0.32318	0.746559
Doxorubicin	0.128	-0.0148591	0.449102	0.318099	0.75041
selumetinib	0.126	-0.0148591	0.449102	0.313646	0.75379
BAY 61-3606	0.121	-0.0148591	0.449102	0.302513	0.762261
MP470	0.114	-0.0148591	0.449102	0.286926	0.774169
Lenalidomide	-0.143	-0.0148591	0.449102	-0.285327	0.775394
piperlongumine	-0.143	-0.0148591	0.449102	-0.285327	0.775394
PLX4720	0.11	-0.0148591	0.449102	0.278019	0.780998
Trametinib	0.105	-0.0148591	0.449102	0.266886	0.789557
JQ1	0.102	-0.0148591	0.449102	0.260206	0.794705
JNK-9L	0.097	-0.0148591	0.449102	0.249073	0.803305
AZD6482	-0.121	-0.0148591	0.449102	-0.23634	0.813169
SL 0101-1	0.088	-0.0148591	0.449102	0.229033	0.818843
Navitoclax	0.084	-0.0148591	0.449102	0.220126	0.825773
XL-184	-0.11	-0.0148591	0.449102	-0.211847	0.832226
Ispinesib Mesylate	0.078	-0.0148591	0.449102	0.206766	0.836193
Embelin	0.078	-0.0148591	0.449102	0.206766	0.836193
ZSTK474	-0.099	-0.0148591	0.449102	-0.187354	0.851383
(5Z)-7-Oxozeaenol	0.065	-0.0148591	0.449102	0.177819	0.858865
GSK-650394	-0.09	-0.0148591	0.449102	-0.167314	0.867123
AZD6482	0.057	-0.0148591	0.449102	0.160006	0.872876
NU-7441	0.055	-0.0148591	0.449102	0.155553	0.876386
UNC0638	0.054	-0.0148591	0.449102	0.153326	0.878141
BMS345541	-0.082	-0.0148591	0.449102	-0.1495	0.881159
Dabrafenib	-0.078	-0.0148591	0.449102	-0.140594	0.888191
UNC0638	-0.073	-0.0148591	0.449102	-0.12946	0.896993
Masitinib	-0.067	-0.0148591	0.449102	-0.1161	0.907573
PF-562271	-0.065	-0.0148591	0.449102	-0.111647	0.911103
PIK-93	-0.064	-0.0148591	0.449102	-0.10942	0.912869
Gemcitabine	0.033	-0.0148591	0.449102	0.106566	0.915133
SGC0946	0.033	-0.0148591	0.449102	0.106566	0.915133
Bosutinib	0.027	-0.0148591	0.449102	0.0932062	0.92574
QL-X-138	-0.05	-0.0148591	0.449102	-0.078247	0.937632
NSC-207895	0.02	-0.0148591	0.449102	0.0776195	0.938131
Camptothecin	-0.049	-0.0148591	0.449102	-0.0760204	0.939403
AS601245	-0.049	-0.0148591	0.449102	-0.0760204	0.939403
Etoposide	-0.046	-0.0148591	0.449102	-0.0693404	0.944719
AT-7519	-0.038	-0.0148591	0.449102	-0.051527	0.958906
NPK76-II-72-1	-0.037	-0.0148591	0.449102	-0.0493004	0.96068
HG-6-64-1	-0.032	-0.0148591	0.449102	-0.0381671	0.969554
GSK690693	-0.03	-0.0148591	0.449102	-0.0337137	0.973105
Epothilone B	-0.003	-0.0148591	0.449102	0.0264062	0.978933
ZM-447439	-0.026	-0.0148591	0.449102	-0.0248071	0.980209
EKB-569	-0.004	-0.0148591	0.449102	0.0241796	0.980709
QL-XII-61	-0.023	-0.0148591	0.449102	-0.0181271	0.985537
QS11	-0.014	-0.0148591	0.449102	0.00191291	0.998474
TW 37	-0.014	-0.0148591	0.449102	0.00191291	0.998474

## Sheet: EPHX2
drug	Cor	corMean	corSd	zVal	pValue
GSK1070916	-0.978	0.00974545	0.555155	-1.77922	0.0752031
QL-XII-61	0.983	0.00974545	0.555155	1.75312	0.0795812
XL-184	-0.959	0.00974545	0.555155	-1.745	0.0809851
(5Z)-7-Oxozeaenol	0.977	0.00974545	0.555155	1.74231	0.0814537
FR-180204	-0.954	0.00974545	0.555155	-1.73599	0.0825652
CUDC-101	-0.949	0.00974545	0.555155	-1.72699	0.0841702
TW 37	0.966	0.00974545	0.555155	1.7225	0.0849792
Lenalidomide	0.956	0.00974545	0.555155	1.70449	0.0882903
THZ-2-102-1	-0.931	0.00974545	0.555155	-1.69456	0.0901585
BMS345541	-0.931	0.00974545	0.555155	-1.69456	0.0901585
KIN001-102	-0.918	0.00974545	0.555155	-1.67115	0.0946929
UNC0638	-0.91	0.00974545	0.555155	-1.65674	0.097573
PIK-93	-0.899	0.00974545	0.555155	-1.63692	0.101647
XMD13-2	-0.899	0.00974545	0.555155	-1.63692	0.101647
Genentech Cpd 10	-0.898	0.00974545	0.555155	-1.63512	0.102024
ZG-10	0.917	0.00974545	0.555155	1.63424	0.102209
GSK2126458	-0.888	0.00974545	0.555155	-1.61711	0.105855
QL-XII-47	-0.883	0.00974545	0.555155	-1.6081	0.107813
CI-1040	0.901	0.00974545	0.555155	1.60541	0.108403
YM201636	-0.88	0.00974545	0.555155	-1.6027	0.109002
MPS-1-IN-1	-0.88	0.00974545	0.555155	-1.6027	0.109002
CP466722	-0.872	0.00974545	0.555155	-1.58829	0.112222
UNC0638	-0.865	0.00974545	0.555155	-1.57568	0.1151
WZ3105	-0.863	0.00974545	0.555155	-1.57207	0.115933
KIN001-270	0.875	0.00974545	0.555155	1.55858	0.119096
Nilotinib	0.86	0.00974545	0.555155	1.53156	0.125631
681640	0.859	0.00974545	0.555155	1.52976	0.126076
Embelin	0.859	0.00974545	0.555155	1.52976	0.126076
Bleomycin (50 uM)	0.855	0.00974545	0.555155	1.52255	0.12787
Olaparib	0.845	0.00974545	0.555155	1.50454	0.132442
GSK269962A	0.844	0.00974545	0.555155	1.50274	0.132906
PI-103	-0.824	0.00974545	0.555155	-1.50182	0.133143
CHIR-99021	0.825	0.00974545	0.555155	1.46852	0.141964
Bosutinib	0.823	0.00974545	0.555155	1.46491	0.142945
TG101348	-0.802	0.00974545	0.555155	-1.4622	0.143688
QL-X-138	-0.792	0.00974545	0.555155	-1.44418	0.148688
Axitinib	0.811	0.00974545	0.555155	1.4433	0.148937
ZSTK474	-0.789	0.00974545	0.555155	-1.43878	0.150213
I-BET-762	-0.775	0.00974545	0.555155	-1.41356	0.157491
Ispinesib Mesylate	-0.774	0.00974545	0.555155	-1.41176	0.158021
CCT018159	0.793	0.00974545	0.555155	1.41087	0.158282
Cisplatin	0.792	0.00974545	0.555155	1.40907	0.158814
AKT inhibitor VIII	-0.771	0.00974545	0.555155	-1.40635	0.159619
AS605240	-0.77	0.00974545	0.555155	-1.40455	0.160154
AS601245	0.787	0.00974545	0.555155	1.40007	0.161493
ATRA	0.786	0.00974545	0.555155	1.39827	0.162033
AP-24534	0.786	0.00974545	0.555155	1.39827	0.162033
Olaparib	0.784	0.00974545	0.555155	1.39466	0.163118
Tivozanib	-0.751	0.00974545	0.555155	-1.37033	0.170584
BHG712	-0.75	0.00974545	0.555155	-1.36853	0.171147
PFI-1	-0.748	0.00974545	0.555155	-1.36492	0.172277
HG-5-113-01	0.755	0.00974545	0.555155	1.34243	0.179458
CAY10603	-0.733	0.00974545	0.555155	-1.33791	0.180927
Tubastatin A	-0.729	0.00974545	0.555155	-1.3307	0.183288
PD-173074	0.743	0.00974545	0.555155	1.32081	0.186565
XMD14-99	-0.723	0.00974545	0.555155	-1.31989	0.186871
selumetinib	0.74	0.00974545	0.555155	1.31541	0.188374
PLX4720	0.737	0.00974545	0.555155	1.31	0.190195
SN-38	0.729	0.00974545	0.555155	1.29559	0.195116
piperlongumine	0.729	0.00974545	0.555155	1.29559	0.195116
AR-42	-0.684	0.00974545	0.555155	-1.24964	0.21143
KU-55933	0.702	0.00974545	0.555155	1.24696	0.212413
PAC-1	-0.681	0.00974545	0.555155	-1.24424	0.213412
Bleomycin	0.693	0.00974545	0.555155	1.23074	0.218418
Midostaurin	0.691	0.00974545	0.555155	1.22714	0.219769
OSU-03012	0.691	0.00974545	0.555155	1.22714	0.219769
Lisitinib	-0.669	0.00974545	0.555155	-1.22262	0.221472
MLN4924	0.685	0.00974545	0.555155	1.21633	0.223858
AT-7519	-0.661	0.00974545	0.555155	-1.20821	0.226966
IPA-3	0.668	0.00974545	0.555155	1.18571	0.235736
Veliparib	0.662	0.00974545	0.555155	1.1749	0.240033
FTI-277	0.659	0.00974545	0.555155	1.1695	0.242202
5-Fluorouracil	-0.634	0.00974545	0.555155	-1.15958	0.246221
Belinostat	-0.63	0.00974545	0.555155	-1.15237	0.249168
JW-7-24-1	-0.63	0.00974545	0.555155	-1.15237	0.249168
Linifanib	-0.626	0.00974545	0.555155	-1.14517	0.25214
KIN001-236	-0.622	0.00974545	0.555155	-1.13796	0.255137
Navitoclax	0.64	0.00974545	0.555155	1.13528	0.25626
VX-11e	-0.618	0.00974545	0.555155	-1.13076	0.258158
AMG-706	0.634	0.00974545	0.555155	1.12447	0.260814
NSC-207895	0.627	0.00974545	0.555155	1.11186	0.266199
Trametinib	0.613	0.00974545	0.555155	1.08664	0.277196
Gefitinib	0.602	0.00974545	0.555155	1.06683	0.28605
AZD7762	0.595	0.00974545	0.555155	1.05422	0.291783
PF-562271	0.593	0.00974545	0.555155	1.05061	0.293435
Epothilone B	0.582	0.00974545	0.555155	1.0308	0.302634
RDEA119	0.579	0.00974545	0.555155	1.0254	0.305176
Bexarotene	0.573	0.00974545	0.555155	1.01459	0.310302
THZ-2-49	-0.552	0.00974545	0.555155	-1.01187	0.3116
KIN001-244	-0.55	0.00974545	0.555155	-1.00827	0.313326
Tipifarnib	-0.547	0.00974545	0.555155	-1.00286	0.315926
LAQ824	-0.539	0.00974545	0.555155	-0.988454	0.32293
XAV939	0.554	0.00974545	0.555155	0.980364	0.326906
Temozolomide	0.55	0.00974545	0.555155	0.973159	0.330474
GSK690693	-0.529	0.00974545	0.555155	-0.970441	0.331827
JNK Inhibitor VIII	0.548	0.00974545	0.555155	0.969557	0.332268
SL 0101-1	0.548	0.00974545	0.555155	0.969557	0.332268
RO-3306	0.54	0.00974545	0.555155	0.955146	0.339504
OSI-027	-0.514	0.00974545	0.555155	-0.943421	0.345465
PD-0332991	-0.507	0.00974545	0.555155	-0.930812	0.351951
YM155	0.521	0.00974545	0.555155	0.920922	0.357091
17-AAG	0.52	0.00974545	0.555155	0.91912	0.358033
VX-702	0.509	0.00974545	0.555155	0.899306	0.36849
EHT 1864	-0.484	0.00974545	0.555155	-0.889382	0.373798
Talazoparib	0.494	0.00974545	0.555155	0.872287	0.383052
XMD11-85h	-0.47	0.00974545	0.555155	-0.864164	0.387498
Shikonin	0.487	0.00974545	0.555155	0.859677	0.389967
Nutlin-3a (-)	-0.456	0.00974545	0.555155	-0.838946	0.4015
GSK-650394	0.471	0.00974545	0.555155	0.830857	0.406055
Afatinib	0.467	0.00974545	0.555155	0.823651	0.410138
Masitinib	-0.446	0.00974545	0.555155	-0.820933	0.411684
AZD6482	0.465	0.00974545	0.555155	0.820049	0.412188
QL-VIII-58	-0.441	0.00974545	0.555155	-0.811927	0.416834
BIRB 0796	0.458	0.00974545	0.555155	0.80744	0.419413
BMS-754807	-0.435	0.00974545	0.555155	-0.801119	0.423063
PHA-793887	-0.434	0.00974545	0.555155	-0.799318	0.424106
STF-62247	0.446	0.00974545	0.555155	0.785824	0.43197
GDC0449	0.437	0.00974545	0.555155	0.769613	0.44153
UNC1215	0.435	0.00974545	0.555155	0.76601	0.44367
HG-6-64-1	0.43	0.00974545	0.555155	0.757003	0.449048
NG-25	0.428	0.00974545	0.555155	0.753401	0.451209
Afatinib	0.422	0.00974545	0.555155	0.742593	0.457728
ZM-447439	0.412	0.00974545	0.555155	0.72458	0.46871
JNJ-26854165	-0.389	0.00974545	0.555155	-0.718259	0.472597
Dabrafenib	-0.388	0.00974545	0.555155	-0.716458	0.473709
NPK76-II-72-1	-0.382	0.00974545	0.555155	-0.70565	0.480406
Pazopanib	0.401	0.00974545	0.555155	0.704766	0.480956
CH5424802	-0.378	0.00974545	0.555155	-0.698445	0.484899
XMD8-92	-0.371	0.00974545	0.555155	-0.685836	0.492817
BX-912	-0.37	0.00974545	0.555155	-0.684035	0.493953
Obatoclax Mesylate	-0.368	0.00974545	0.555155	-0.680432	0.496231
CP724714	-0.368	0.00974545	0.555155	-0.680432	0.496231
JQ1	-0.362	0.00974545	0.555155	-0.669624	0.503097
CAL-101	-0.358	0.00974545	0.555155	-0.662419	0.507703
JNK-9L	0.374	0.00974545	0.555155	0.656131	0.51174
BMS-708163	-0.348	0.00974545	0.555155	-0.644406	0.519312
Mitomycin C	0.359	0.00974545	0.555155	0.629111	0.529276
FK866	0.359	0.00974545	0.555155	0.629111	0.529276
GW-2580	0.349	0.00974545	0.555155	0.611098	0.541134
BEZ235	-0.327	0.00974545	0.555155	-0.606579	0.544131
AUY922	0.345	0.00974545	0.555155	0.603893	0.545915
TL-2-105	-0.307	0.00974545	0.555155	-0.570553	0.568303
RDEA119	0.322	0.00974545	0.555155	0.562463	0.5738
CCT007093	-0.297	0.00974545	0.555155	-0.55254	0.580579
MP470	-0.296	0.00974545	0.555155	-0.550739	0.581813
Gemcitabine	0.31	0.00974545	0.555155	0.540848	0.588613
AC220	-0.286	0.00974545	0.555155	-0.532726	0.594224
BMS-708163	-0.286	0.00974545	0.555155	-0.532726	0.594224
EX-527	-0.272	0.00974545	0.555155	-0.507507	0.611799
GDC0941	-0.268	0.00974545	0.555155	-0.500302	0.616862
QL-XI-92	-0.263	0.00974545	0.555155	-0.491296	0.623217
NSC-87877	-0.258	0.00974545	0.555155	-0.482289	0.629601
GSK1904529A	0.276	0.00974545	0.555155	0.479604	0.631509
AZD8055	-0.255	0.00974545	0.555155	-0.476885	0.633444
FH535	0.266	0.00974545	0.555155	0.461591	0.644375
NU-7441	0.263	0.00974545	0.555155	0.456187	0.648256
Doxorubicin	-0.238	0.00974545	0.555155	-0.446263	0.655407
PLX4720	0.245	0.00974545	0.555155	0.423763	0.671738
YK 4-279	0.242	0.00974545	0.555155	0.41836	0.675684
Tamoxifen	0.235	0.00974545	0.555155	0.40575	0.684926
PD-0325901	0.234	0.00974545	0.555155	0.403949	0.68625
PF-4708671	0.231	0.00974545	0.555155	0.398545	0.690228
Vorinostat	-0.209	0.00974545	0.555155	-0.394026	0.693562
SB 505124	-0.206	0.00974545	0.555155	-0.388622	0.697556
SNX-2112	-0.205	0.00974545	0.555155	-0.38682	0.698889
SGC0946	-0.204	0.00974545	0.555155	-0.385019	0.700223
LY317615	-0.195	0.00974545	0.555155	-0.368807	0.712271
KIN001-266	0.208	0.00974545	0.555155	0.357115	0.721005
BIX02189	0.208	0.00974545	0.555155	0.357115	0.721005
GSK429286A	-0.184	0.00974545	0.555155	-0.348993	0.727094
DMOG	0.202	0.00974545	0.555155	0.346308	0.729112
LFM-A13	-0.176	0.00974545	0.555155	-0.334583	0.73794
QS11	0.192	0.00974545	0.555155	0.328295	0.742689
Cetuximab	0.192	0.00974545	0.555155	0.328295	0.742689
TL-1-85	0.179	0.00974545	0.555155	0.304878	0.760459
Ruxolitinib	0.176	0.00974545	0.555155	0.299474	0.764578
XMD15-27	-0.156	0.00974545	0.555155	-0.298557	0.765278
Elesclomol	-0.15	0.00974545	0.555155	-0.287749	0.773539
KIN001-055	0.169	0.00974545	0.555155	0.286865	0.774216
AG-014699	0.163	0.00974545	0.555155	0.276057	0.782504
TPCA-1	-0.142	0.00974545	0.555155	-0.273339	0.784593
SB590885	0.158	0.00974545	0.555155	0.267051	0.78943
SB52334	-0.136	0.00974545	0.555155	-0.262531	0.792912
selumetinib	0.152	0.00974545	0.555155	0.256243	0.797763
Methotrexate	-0.126	0.00974545	0.555155	-0.244518	0.80683
rTRAIL	-0.11	0.00974545	0.555155	-0.215697	0.829224
JQ1	-0.11	0.00974545	0.555155	-0.215697	0.829224
Bicalutamide	0.124	0.00974545	0.555155	0.205806	0.836942
Bicalutamide	0.123	0.00974545	0.555155	0.204005	0.838349
BX-795	0.115	0.00974545	0.555155	0.189595	0.849627
AZD6482	-0.095	0.00974545	0.555155	-0.188678	0.850345
CEP-701	-0.094	0.00974545	0.555155	-0.186876	0.851758
Cytarabine	-0.087	0.00974545	0.555155	-0.174267	0.861655
Temsirolimus	0.105	0.00974545	0.555155	0.171582	0.863766
Docetaxel	-0.082	0.00974545	0.555155	-0.165261	0.868739
Foretinib	-0.08	0.00974545	0.555155	-0.161658	0.871575
CHIR-99021	0.098	0.00974545	0.555155	0.158973	0.87369
Etoposide	0.094	0.00974545	0.555155	0.151768	0.87937
Thapsigargin	-0.073	0.00974545	0.555155	-0.149049	0.881515
CX-5461	0.088	0.00974545	0.555155	0.14096	0.887902
Camptothecin	0.085	0.00974545	0.555155	0.135556	0.892172
VNLG/124	-0.065	0.00974545	0.555155	-0.134639	0.892897
EKB-569	-0.063	0.00974545	0.555155	-0.131036	0.895747
GDC0941	-0.057	0.00974545	0.555155	-0.120228	0.904302
Phenformin	0.076	0.00974545	0.555155	0.119344	0.905003
Vinblastine	-0.051	0.00974545	0.555155	-0.109421	0.912869
BMS-536924	0.069	0.00974545	0.555155	0.106735	0.914999
MK-2206	0.066	0.00974545	0.555155	0.101331	0.919288
Vinorelbine	0.065	0.00974545	0.555155	0.0995299	0.920718
T0901317	0.064	0.00974545	0.555155	0.0977286	0.922148
TAK-715	-0.043	0.00974545	0.555155	-0.0950103	0.924307
OSI-930	0.055	0.00974545	0.555155	0.0815169	0.935031
JQ12	0.044	0.00974545	0.555155	0.0617026	0.9508
Y-39983	0.039	0.00974545	0.555155	0.0526961	0.957974
HG-5-88-01	-0.019	0.00974545	0.555155	-0.0517791	0.958705
BAY 61-3606	0.035	0.00974545	0.555155	0.0454909	0.963716
IOX2	0.026	0.00974545	0.555155	0.0292793	0.976642
KIN001-260	-0.003	0.00974545	0.555155	-0.0229584	0.981683
Bryostatin 1	-0.001	0.00974545	0.555155	-0.0193558	0.984557
Zibotentan	0.019	0.00974545	0.555155	0.0166702	0.9867

## Sheet: NUDT7
drug	Cor	corMean	corSd	zVal	pValue
NPK76-II-72-1	0.982	-0.0935955	0.461087	2.33274	0.019662
Thapsigargin	0.873	-0.0935955	0.461087	2.09634	0.0360522
HG-5-88-01	0.813	-0.0935955	0.461087	1.96621	0.0492742
BMS-708163	0.813	-0.0935955	0.461087	1.96621	0.0492742
selumetinib	0.782	-0.0935955	0.461087	1.89898	0.0575672
AKT inhibitor VIII	0.755	-0.0935955	0.461087	1.84042	0.0657063
Elesclomol	0.753	-0.0935955	0.461087	1.83608	0.0663452
KIN001-244	0.748	-0.0935955	0.461087	1.82524	0.0679648
Cytarabine	0.745	-0.0935955	0.461087	1.81873	0.068952
Foretinib	0.736	-0.0935955	0.461087	1.79922	0.0719847
GW-2580	-0.918	-0.0935955	0.461087	-1.78796	0.0737829
rTRAIL	0.729	-0.0935955	0.461087	1.78403	0.0744182
ATRA	-0.916	-0.0935955	0.461087	-1.78362	0.0744855
Pazopanib	-0.916	-0.0935955	0.461087	-1.78362	0.0744855
Vorinostat	0.705	-0.0935955	0.461087	1.73198	0.0832767
Afatinib	-0.873	-0.0935955	0.461087	-1.69036	0.0909588
Nilotinib	-0.869	-0.0935955	0.461087	-1.68169	0.0926296
PIK-93	0.68	-0.0935955	0.461087	1.67776	0.0933934
DMOG	0.68	-0.0935955	0.461087	1.67776	0.0933934
Camptothecin	0.679	-0.0935955	0.461087	1.67559	0.0938177
Veliparib	-0.863	-0.0935955	0.461087	-1.66867	0.095182
STF-62247	-0.856	-0.0935955	0.461087	-1.65349	0.0982307
OSI-930	-0.854	-0.0935955	0.461087	-1.64915	0.0991159
BIX02189	-0.852	-0.0935955	0.461087	-1.64482	0.100008
Zibotentan	-0.843	-0.0935955	0.461087	-1.6253	0.104099
Gefitinib	-0.84	-0.0935955	0.461087	-1.61879	0.105492
T0901317	-0.809	-0.0935955	0.461087	-1.55156	0.120768
SGC0946	-0.809	-0.0935955	0.461087	-1.55156	0.120768
AS601245	-0.802	-0.0935955	0.461087	-1.53638	0.124446
AZD6482	-0.796	-0.0935955	0.461087	-1.52337	0.127667
AZD6482	-0.791	-0.0935955	0.461087	-1.51252	0.130401
Phenformin	-0.789	-0.0935955	0.461087	-1.50818	0.131508
AS605240	0.6	-0.0935955	0.461087	1.50426	0.132514
Vinblastine	0.598	-0.0935955	0.461087	1.49992	0.133634
PD-0325901	0.595	-0.0935955	0.461087	1.49342	0.135328
TL-1-85	0.583	-0.0935955	0.461087	1.46739	0.14227
MK-2206	-0.769	-0.0935955	0.461087	-1.46481	0.142973
YM155	0.576	-0.0935955	0.461087	1.45221	0.146443
BAY 61-3606	-0.758	-0.0935955	0.461087	-1.44095	0.149598
XMD8-92	-0.752	-0.0935955	0.461087	-1.42794	0.15331
Bicalutamide	-0.74	-0.0935955	0.461087	-1.40191	0.160941
CHIR-99021	-0.739	-0.0935955	0.461087	-1.39974	0.16159
FR-180204	0.546	-0.0935955	0.461087	1.38715	0.165397
JNK-9L	-0.733	-0.0935955	0.461087	-1.38673	0.165524
HG-5-113-01	0.538	-0.0935955	0.461087	1.3698	0.170751
GSK1070916	0.534	-0.0935955	0.461087	1.36112	0.173476
THZ-2-102-1	0.53	-0.0935955	0.461087	1.35245	0.176233
IOX2	-0.717	-0.0935955	0.461087	-1.35203	0.176365
JNJ-26854165	-0.717	-0.0935955	0.461087	-1.35203	0.176365
EKB-569	-0.712	-0.0935955	0.461087	-1.34119	0.17986
LFM-A13	-0.707	-0.0935955	0.461087	-1.33034	0.183405
SNX-2112	0.517	-0.0935955	0.461087	1.32425	0.18542
VX-702	-0.702	-0.0935955	0.461087	-1.3195	0.187002
Temsirolimus	0.514	-0.0935955	0.461087	1.31774	0.187589
MPS-1-IN-1	0.503	-0.0935955	0.461087	1.29389	0.195704
5-Fluorouracil	0.5	-0.0935955	0.461087	1.28738	0.197961
SB 505124	-0.687	-0.0935955	0.461087	-1.28697	0.198106
AC220	-0.684	-0.0935955	0.461087	-1.28046	0.200383
Y-39983	-0.68	-0.0935955	0.461087	-1.27179	0.203449
Ruxolitinib	-0.679	-0.0935955	0.461087	-1.26962	0.204221
TL-2-105	-0.678	-0.0935955	0.461087	-1.26745	0.204995
BX-795	0.488	-0.0935955	0.461087	1.26136	0.207181
CCT007093	0.483	-0.0935955	0.461087	1.25051	0.211113
PLX4720	-0.668	-0.0935955	0.461087	-1.24576	0.212852
GDC0449	-0.659	-0.0935955	0.461087	-1.22624	0.220108
XMD15-27	-0.657	-0.0935955	0.461087	-1.2219	0.221744
Temozolomide	-0.656	-0.0935955	0.461087	-1.21974	0.222565
MP470	-0.653	-0.0935955	0.461087	-1.21323	0.225042
KIN001-266	0.459	-0.0935955	0.461087	1.19846	0.230737
AP-24534	-0.645	-0.0935955	0.461087	-1.19588	0.231744
Tipifarnib	0.457	-0.0935955	0.461087	1.19412	0.23243
Dabrafenib	-0.638	-0.0935955	0.461087	-1.1807	0.237723
CHIR-99021	0.432	-0.0935955	0.461087	1.1399	0.254326
FH535	0.419	-0.0935955	0.461087	1.11171	0.266263
CX-5461	-0.603	-0.0935955	0.461087	-1.10479	0.269251
Bexarotene	0.414	-0.0935955	0.461087	1.10087	0.270955
FTI-277	-0.594	-0.0935955	0.461087	-1.08527	0.277802
Cetuximab	-0.59	-0.0935955	0.461087	-1.0766	0.281661
Obatoclax Mesylate	0.399	-0.0935955	0.461087	1.06833	0.28537
QS11	-0.586	-0.0935955	0.461087	-1.06792	0.285557
BX-912	0.395	-0.0935955	0.461087	1.05966	0.2893
KIN001-270	-0.582	-0.0935955	0.461087	-1.05924	0.289488
YK 4-279	-0.579	-0.0935955	0.461087	-1.05274	0.292461
PD-0332991	0.391	-0.0935955	0.461087	1.05098	0.293266
FK866	0.388	-0.0935955	0.461087	1.04448	0.296265
Bicalutamide	0.376	-0.0935955	0.461087	1.01845	0.308463
BMS-754807	0.371	-0.0935955	0.461087	1.00761	0.313643
BEZ235	0.359	-0.0935955	0.461087	0.981583	0.326305
CP724714	-0.539	-0.0935955	0.461087	-0.965987	0.334051
VX-11e	0.35	-0.0935955	0.461087	0.962064	0.336018
Docetaxel	0.349	-0.0935955	0.461087	0.959895	0.337108
RO-3306	0.335	-0.0935955	0.461087	0.929532	0.352614
Shikonin	0.317	-0.0935955	0.461087	0.890494	0.373201
Epothilone B	-0.498	-0.0935955	0.461087	-0.877067	0.38045
LAQ824	0.3	-0.0935955	0.461087	0.853624	0.393313
ZM-447439	0.29	-0.0935955	0.461087	0.831936	0.405445
Lenalidomide	-0.475	-0.0935955	0.461087	-0.827185	0.408132
NSC-207895	0.285	-0.0935955	0.461087	0.821093	0.411594
Olaparib	-0.47	-0.0935955	0.461087	-0.816341	0.414305
17-AAG	0.276	-0.0935955	0.461087	0.801573	0.4228
CUDC-101	0.27	-0.0935955	0.461087	0.788561	0.430369
Lisitinib	0.266	-0.0935955	0.461087	0.779886	0.435458
piperlongumine	0.266	-0.0935955	0.461087	0.779886	0.435458
Linifanib	-0.452	-0.0935955	0.461087	-0.777303	0.43698
VNLG/124	0.262	-0.0935955	0.461087	0.77121	0.440582
GSK2126458	0.26	-0.0935955	0.461087	0.766873	0.443157
QL-XI-92	-0.447	-0.0935955	0.461087	-0.766459	0.443403
MLN4924	-0.441	-0.0935955	0.461087	-0.753446	0.451182
PF-562271	0.253	-0.0935955	0.461087	0.751691	0.452237
SB52334	-0.434	-0.0935955	0.461087	-0.738265	0.460354
Tivozanib	0.243	-0.0935955	0.461087	0.730004	0.465388
GSK690693	-0.43	-0.0935955	0.461087	-0.729589	0.465641
SB590885	0.231	-0.0935955	0.461087	0.703978	0.481446
THZ-2-49	-0.418	-0.0935955	0.461087	-0.703564	0.481704
CEP-701	0.219	-0.0935955	0.461087	0.677953	0.497802
UNC1215	0.219	-0.0935955	0.461087	0.677953	0.497802
OSU-03012	0.218	-0.0935955	0.461087	0.675784	0.499178
681640	-0.391	-0.0935955	0.461087	-0.645007	0.518923
BMS345541	0.202	-0.0935955	0.461087	0.641083	0.521469
Navitoclax	-0.386	-0.0935955	0.461087	-0.634163	0.525975
CI-1040	-0.383	-0.0935955	0.461087	-0.627657	0.530229
KIN001-236	-0.369	-0.0935955	0.461087	-0.597294	0.550311
Bryostatin 1	-0.367	-0.0935955	0.461087	-0.592956	0.553211
NG-25	-0.366	-0.0935955	0.461087	-0.590787	0.554663
XL-184	0.176	-0.0935955	0.461087	0.584695	0.558753
Belinostat	-0.363	-0.0935955	0.461087	-0.584281	0.559031
Ispinesib Mesylate	0.17	-0.0935955	0.461087	0.571682	0.567537
Talazoparib	-0.355	-0.0935955	0.461087	-0.566931	0.570761
OSI-027	0.167	-0.0935955	0.461087	0.565176	0.571954
Nutlin-3a (-)	-0.352	-0.0935955	0.461087	-0.560424	0.57519
PI-103	0.164	-0.0935955	0.461087	0.558669	0.576387
QL-X-138	0.158	-0.0935955	0.461087	0.545657	0.585302
EHT 1864	-0.344	-0.0935955	0.461087	-0.543074	0.587079
CAL-101	-0.342	-0.0935955	0.461087	-0.538736	0.590069
PAC-1	-0.337	-0.0935955	0.461087	-0.527892	0.597574
IPA-3	-0.335	-0.0935955	0.461087	-0.523555	0.600588
KIN001-102	0.147	-0.0935955	0.461087	0.5218	0.60181
RDEA119	0.141	-0.0935955	0.461087	0.508787	0.610901
AR-42	-0.323	-0.0935955	0.461087	-0.497529	0.618816
Masitinib	-0.319	-0.0935955	0.461087	-0.488854	0.624945
CCT018159	0.131	-0.0935955	0.461087	0.487099	0.626188
LY317615	-0.318	-0.0935955	0.461087	-0.486685	0.626481
PLX4720	0.13	-0.0935955	0.461087	0.484931	0.627726
Tamoxifen	-0.316	-0.0935955	0.461087	-0.482348	0.629559
KIN001-055	-0.315	-0.0935955	0.461087	-0.480179	0.6311
GDC0941	-0.315	-0.0935955	0.461087	-0.480179	0.6311
CP466722	0.127	-0.0935955	0.461087	0.478424	0.632348
JQ1	-0.311	-0.0935955	0.461087	-0.471504	0.637281
CAY10603	-0.304	-0.0935955	0.461087	-0.456322	0.648158
Afatinib	-0.302	-0.0935955	0.461087	-0.451985	0.65128
selumetinib	-0.297	-0.0935955	0.461087	-0.441141	0.659111
PD-173074	-0.296	-0.0935955	0.461087	-0.438972	0.660682
QL-VIII-58	0.096	-0.0935955	0.461087	0.411192	0.680932
TAK-715	-0.28	-0.0935955	0.461087	-0.404272	0.686013
Tubastatin A	-0.275	-0.0935955	0.461087	-0.393428	0.694004
AZD7762	0.087	-0.0935955	0.461087	0.391673	0.6953
TPCA-1	-0.273	-0.0935955	0.461087	-0.38909	0.69721
TW 37	-0.262	-0.0935955	0.461087	-0.365233	0.714937
JQ1	0.07	-0.0935955	0.461087	0.354804	0.722737
Mitomycin C	-0.254	-0.0935955	0.461087	-0.347883	0.727928
EX-527	0.065	-0.0935955	0.461087	0.34396	0.730877
WZ3105	0.062	-0.0935955	0.461087	0.337453	0.735775
GSK-650394	-0.247	-0.0935955	0.461087	-0.332702	0.73936
SN-38	0.049	-0.0935955	0.461087	0.309259	0.757124
KIN001-260	-0.235	-0.0935955	0.461087	-0.306676	0.75909
AUY922	-0.23	-0.0935955	0.461087	-0.295832	0.767358
JW-7-24-1	0.037	-0.0935955	0.461087	0.283234	0.776998
CH5424802	0.037	-0.0935955	0.461087	0.283234	0.776998
UNC0638	0.034	-0.0935955	0.461087	0.276727	0.78199
Vinorelbine	-0.221	-0.0935955	0.461087	-0.276313	0.782308
YM201636	0.033	-0.0935955	0.461087	0.274558	0.783655
GSK269962A	0.033	-0.0935955	0.461087	0.274558	0.783655
GSK429286A	-0.216	-0.0935955	0.461087	-0.265469	0.790648
JQ12	-0.211	-0.0935955	0.461087	-0.254625	0.799012
ZSTK474	0.022	-0.0935955	0.461087	0.250702	0.802045
Doxorubicin	0.021	-0.0935955	0.461087	0.248533	0.803722
ZG-10	0.016	-0.0935955	0.461087	0.237689	0.812122
GDC0941	0.012	-0.0935955	0.461087	0.229014	0.818858
PFI-1	-0.197	-0.0935955	0.461087	-0.224262	0.822553
Midostaurin	0.006	-0.0935955	0.461087	0.216001	0.828987
PHA-793887	-0.193	-0.0935955	0.461087	-0.215587	0.82931
TG101348	0.004	-0.0935955	0.461087	0.211664	0.832369
NU-7441	0.004	-0.0935955	0.461087	0.211664	0.832369
Embelin	-0.189	-0.0935955	0.461087	-0.206912	0.836079
Gemcitabine	0.001	-0.0935955	0.461087	0.205157	0.837449
XMD13-2	-0.004	-0.0935955	0.461087	0.194313	0.845931
PF-4708671	-0.007	-0.0935955	0.461087	0.187807	0.851028
SL 0101-1	-0.009	-0.0935955	0.461087	0.183469	0.85443
XAV939	-0.175	-0.0935955	0.461087	-0.176549	0.859863
NSC-87877	-0.013	-0.0935955	0.461087	0.174794	0.861241
Methotrexate	-0.015	-0.0935955	0.461087	0.170457	0.864651
Axitinib	-0.167	-0.0935955	0.461087	-0.159199	0.873512
AZD8055	-0.022	-0.0935955	0.461087	0.155275	0.876604
Etoposide	-0.027	-0.0935955	0.461087	0.144431	0.88516
HG-6-64-1	-0.032	-0.0935955	0.461087	0.133587	0.893729
Trametinib	-0.153	-0.0935955	0.461087	-0.128836	0.897488
Genentech Cpd 10	-0.035	-0.0935955	0.461087	0.127081	0.898876
BHG712	-0.043	-0.0935955	0.461087	0.109731	0.912623
BMS-536924	-0.043	-0.0935955	0.461087	0.109731	0.912623
(5Z)-7-Oxozeaenol	-0.141	-0.0935955	0.461087	-0.10281	0.918114
AMG-706	-0.141	-0.0935955	0.461087	-0.10281	0.918114
QL-XII-47	-0.048	-0.0935955	0.461087	0.0988868	0.921228
BMS-708163	-0.048	-0.0935955	0.461087	0.0988868	0.921228
Cisplatin	-0.134	-0.0935955	0.461087	-0.0876288	0.930172
JNK Inhibitor VIII	-0.058	-0.0935955	0.461087	0.0771989	0.938465
RDEA119	-0.063	-0.0935955	0.461087	0.066355	0.947095
BIRB 0796	-0.124	-0.0935955	0.461087	-0.065941	0.947425
QL-XII-61	-0.068	-0.0935955	0.461087	0.0555111	0.955731
AG-014699	-0.07	-0.0935955	0.461087	0.0511735	0.959187
Bleomycin (50 uM)	-0.072	-0.0935955	0.461087	0.0468359	0.962644
Olaparib	-0.114	-0.0935955	0.461087	-0.0442531	0.964703
XMD11-85h	-0.114	-0.0935955	0.461087	-0.0442531	0.964703
I-BET-762	-0.076	-0.0935955	0.461087	0.0381608	0.969559
GSK1904529A	-0.108	-0.0935955	0.461087	-0.0312404	0.975078
AT-7519	-0.104	-0.0935955	0.461087	-0.0225652	0.981997
Bosutinib	-0.084	-0.0935955	0.461087	0.0208105	0.983397
KU-55933	-0.084	-0.0935955	0.461087	0.0208105	0.983397
Bleomycin	-0.101	-0.0935955	0.461087	-0.0160589	0.987187
XMD14-99	-0.098	-0.0935955	0.461087	-0.00955252	0.992378
UNC0638	-0.092	-0.0935955	0.461087	0.0034602	0.997239

## Sheet: SLC2A4
drug	Cor	corMean	corSd	zVal	pValue
TL-1-85	0.994	-0.0391591	0.5096	2.02739	0.0426223
Temsirolimus	0.957	-0.0391591	0.5096	1.95479	0.0506083
Thapsigargin	0.9	-0.0391591	0.5096	1.84293	0.0653387
SB52334	-0.959	-0.0391591	0.5096	-1.80503	0.0710707
FH535	0.864	-0.0391591	0.5096	1.77229	0.0763464
EKB-569	-0.942	-0.0391591	0.5096	-1.77167	0.07645
XMD8-92	-0.937	-0.0391591	0.5096	-1.76185	0.0780939
AZD6482	-0.931	-0.0391591	0.5096	-1.75008	0.0801045
QL-XI-92	-0.928	-0.0391591	0.5096	-1.74419	0.0811254
DMOG	0.837	-0.0391591	0.5096	1.71931	0.0855584
AC220	-0.909	-0.0391591	0.5096	-1.70691	0.0878389
Bexarotene	0.826	-0.0391591	0.5096	1.69772	0.0895603
RDEA119	0.813	-0.0391591	0.5096	1.67221	0.0944826
Masitinib	-0.865	-0.0391591	0.5096	-1.62057	0.105111
OSU-03012	0.782	-0.0391591	0.5096	1.61138	0.107097
Methotrexate	0.776	-0.0391591	0.5096	1.59961	0.109686
CCT007093	0.768	-0.0391591	0.5096	1.58391	0.113215
Foretinib	0.765	-0.0391591	0.5096	1.57802	0.114561
BMS-708163	0.76	-0.0391591	0.5096	1.56821	0.116832
SGC0946	-0.826	-0.0391591	0.5096	-1.54404	0.12258
TPCA-1	-0.81	-0.0391591	0.5096	-1.51264	0.130371
MP470	-0.807	-0.0391591	0.5096	-1.50675	0.131874
GSK690693	-0.803	-0.0391591	0.5096	-1.4989	0.133899
Gemcitabine	0.721	-0.0391591	0.5096	1.49168	0.135784
PF-562271	0.719	-0.0391591	0.5096	1.48775	0.136816
RDEA119	0.717	-0.0391591	0.5096	1.48383	0.137854
KIN001-055	-0.788	-0.0391591	0.5096	-1.46947	0.141706
Zibotentan	-0.784	-0.0391591	0.5096	-1.46162	0.143846
JNJ-26854165	-0.779	-0.0391591	0.5096	-1.45181	0.146555
Phenformin	-0.774	-0.0391591	0.5096	-1.442	0.149304
CP724714	-0.757	-0.0391591	0.5096	-1.40864	0.158943
HG-6-64-1	0.675	-0.0391591	0.5096	1.40141	0.161091
TL-2-105	-0.751	-0.0391591	0.5096	-1.39686	0.162455
JW-7-24-1	-0.747	-0.0391591	0.5096	-1.38901	0.164829
JQ1	0.666	-0.0391591	0.5096	1.38375	0.166435
AG-014699	0.663	-0.0391591	0.5096	1.37786	0.168246
CEP-701	-0.741	-0.0391591	0.5096	-1.37724	0.168438
YM155	0.662	-0.0391591	0.5096	1.3759	0.168852
Cisplatin	0.654	-0.0391591	0.5096	1.3602	0.173766
FK866	0.652	-0.0391591	0.5096	1.35628	0.175011
CAL-101	-0.727	-0.0391591	0.5096	-1.34977	0.177091
Bleomycin	0.647	-0.0391591	0.5096	1.34647	0.178152
SN-38	0.644	-0.0391591	0.5096	1.34058	0.180057
Etoposide	0.642	-0.0391591	0.5096	1.33665	0.181335
GW-2580	-0.717	-0.0391591	0.5096	-1.33014	0.183471
Axitinib	0.635	-0.0391591	0.5096	1.32292	0.185863
Bicalutamide	-0.712	-0.0391591	0.5096	-1.32033	0.186724
T0901317	-0.71	-0.0391591	0.5096	-1.31641	0.188038
Trametinib	0.631	-0.0391591	0.5096	1.31507	0.188487
OSI-930	-0.706	-0.0391591	0.5096	-1.30856	0.190684
I-BET-762	-0.705	-0.0391591	0.5096	-1.3066	0.19135
SNX-2112	0.624	-0.0391591	0.5096	1.30133	0.193145
AT-7519	-0.702	-0.0391591	0.5096	-1.30071	0.193358
YK 4-279	-0.7	-0.0391591	0.5096	-1.29678	0.194706
XMD14-99	-0.696	-0.0391591	0.5096	-1.28893	0.197421
PF-4708671	0.612	-0.0391591	0.5096	1.27778	0.201325
LY317615	-0.687	-0.0391591	0.5096	-1.27127	0.203631
AUY922	0.607	-0.0391591	0.5096	1.26797	0.204808
PHA-793887	-0.684	-0.0391591	0.5096	-1.26539	0.205733
TAK-715	-0.68	-0.0391591	0.5096	-1.25754	0.208559
Mitomycin C	0.6	-0.0391591	0.5096	1.25424	0.209756
Linifanib	-0.674	-0.0391591	0.5096	-1.24576	0.212851
XMD15-27	-0.67	-0.0391591	0.5096	-1.23791	0.215748
Doxorubicin	0.586	-0.0391591	0.5096	1.22676	0.219911
TG101348	-0.66	-0.0391591	0.5096	-1.21829	0.223114
HG-5-113-01	0.581	-0.0391591	0.5096	1.21695	0.223622
Tubastatin A	-0.659	-0.0391591	0.5096	-1.21633	0.22386
GSK429286A	-0.645	-0.0391591	0.5096	-1.18886	0.234496
selumetinib	0.56	-0.0391591	0.5096	1.17574	0.239697
MLN4924	-0.63	-0.0391591	0.5096	-1.15942	0.246285
GSK269962A	0.547	-0.0391591	0.5096	1.15023	0.250048
STF-62247	-0.624	-0.0391591	0.5096	-1.14765	0.251114
BMS-708163	-0.613	-0.0391591	0.5096	-1.12606	0.26014
Docetaxel	-0.609	-0.0391591	0.5096	-1.11821	0.263476
HG-5-88-01	0.523	-0.0391591	0.5096	1.10314	0.269967
ZSTK474	-0.598	-0.0391591	0.5096	-1.09663	0.272805
GSK1904529A	-0.594	-0.0391591	0.5096	-1.08878	0.276252
CI-1040	0.512	-0.0391591	0.5096	1.08155	0.279451
LAQ824	0.503	-0.0391591	0.5096	1.06389	0.287378
PAC-1	-0.58	-0.0391591	0.5096	-1.0613	0.288551
WZ3105	-0.578	-0.0391591	0.5096	-1.05738	0.290338
XAV939	0.496	-0.0391591	0.5096	1.05016	0.293647
GSK-650394	0.494	-0.0391591	0.5096	1.04623	0.295455
Obatoclax Mesylate	0.49	-0.0391591	0.5096	1.03838	0.299093
Tamoxifen	0.484	-0.0391591	0.5096	1.02661	0.304605
NSC-87877	-0.562	-0.0391591	0.5096	-1.02598	0.3049
Shikonin	0.483	-0.0391591	0.5096	1.02464	0.305531
NPK76-II-72-1	0.483	-0.0391591	0.5096	1.02464	0.305531
Afatinib	0.482	-0.0391591	0.5096	1.02268	0.306458
AKT inhibitor VIII	0.479	-0.0391591	0.5096	1.0168	0.309251
PI-103	-0.555	-0.0391591	0.5096	-1.01225	0.31142
rTRAIL	0.468	-0.0391591	0.5096	0.99521	0.319634
CP466722	-0.543	-0.0391591	0.5096	-0.988699	0.322811
SB590885	0.464	-0.0391591	0.5096	0.987361	0.323466
BIRB 0796	0.463	-0.0391591	0.5096	0.985399	0.324428
selumetinib	0.462	-0.0391591	0.5096	0.983436	0.325393
Embelin	0.453	-0.0391591	0.5096	0.965775	0.334157
Tipifarnib	0.438	-0.0391591	0.5096	0.93634	0.349098
QL-X-138	-0.515	-0.0391591	0.5096	-0.933754	0.350431
GDC0449	0.434	-0.0391591	0.5096	0.928491	0.353153
YM201636	-0.508	-0.0391591	0.5096	-0.920017	0.357564
XMD13-2	-0.507	-0.0391591	0.5096	-0.918055	0.35859
VX-11e	0.427	-0.0391591	0.5096	0.914755	0.36032
NU-7441	-0.503	-0.0391591	0.5096	-0.910206	0.362714
Y-39983	-0.5	-0.0391591	0.5096	-0.904319	0.365826
Ruxolitinib	-0.495	-0.0391591	0.5096	-0.894507	0.371051
AMG-706	0.412	-0.0391591	0.5096	0.88532	0.375984
AR-42	-0.49	-0.0391591	0.5096	-0.884696	0.376321
Vinorelbine	0.408	-0.0391591	0.5096	0.877471	0.380231
VX-702	0.401	-0.0391591	0.5096	0.863734	0.387734
JQ12	0.401	-0.0391591	0.5096	0.863734	0.387734
681640	0.401	-0.0391591	0.5096	0.863734	0.387734
GSK2126458	-0.479	-0.0391591	0.5096	-0.86311	0.388077
AS601245	-0.476	-0.0391591	0.5096	-0.857223	0.391322
KIN001-236	-0.474	-0.0391591	0.5096	-0.853298	0.393494
UNC1215	0.395	-0.0391591	0.5096	0.851961	0.394236
Genentech Cpd 10	-0.469	-0.0391591	0.5096	-0.843487	0.398956
CCT018159	0.389	-0.0391591	0.5096	0.840187	0.400804
Navitoclax	0.382	-0.0391591	0.5096	0.82645	0.408549
piperlongumine	0.378	-0.0391591	0.5096	0.818601	0.413014
THZ-2-49	-0.456	-0.0391591	0.5096	-0.817977	0.413371
EX-527	-0.456	-0.0391591	0.5096	-0.817977	0.413371
BIX02189	-0.454	-0.0391591	0.5096	-0.814052	0.415615
QL-VIII-58	0.371	-0.0391591	0.5096	0.804865	0.420898
ATRA	-0.449	-0.0391591	0.5096	-0.80424	0.421258
Ispinesib Mesylate	-0.447	-0.0391591	0.5096	-0.800316	0.423528
KIN001-102	-0.437	-0.0391591	0.5096	-0.780693	0.434983
(5Z)-7-Oxozeaenol	0.356	-0.0391591	0.5096	0.77543	0.438086
CH5424802	-0.431	-0.0391591	0.5096	-0.768919	0.441942
CAY10603	-0.425	-0.0391591	0.5096	-0.757145	0.448963
NG-25	0.34	-0.0391591	0.5096	0.744033	0.456857
PD-173074	0.34	-0.0391591	0.5096	0.744033	0.456857
IOX2	-0.417	-0.0391591	0.5096	-0.741446	0.458423
Midostaurin	0.338	-0.0391591	0.5096	0.740108	0.459234
Belinostat	-0.403	-0.0391591	0.5096	-0.713974	0.475244
PFI-1	-0.399	-0.0391591	0.5096	-0.706124	0.480111
OSI-027	-0.396	-0.0391591	0.5096	-0.700237	0.483779
KU-55933	0.302	-0.0391591	0.5096	0.669464	0.503199
5-Fluorouracil	0.297	-0.0391591	0.5096	0.659653	0.509477
Epothilone B	0.296	-0.0391591	0.5096	0.657691	0.510737
TW 37	0.291	-0.0391591	0.5096	0.647879	0.517063
PD-0332991	0.284	-0.0391591	0.5096	0.634143	0.525988
JNK Inhibitor VIII	0.284	-0.0391591	0.5096	0.634143	0.525988
QL-XII-47	-0.348	-0.0391591	0.5096	-0.606046	0.544484
BMS345541	-0.337	-0.0391591	0.5096	-0.58446	0.558911
Temozolomide	-0.333	-0.0391591	0.5096	-0.576611	0.564202
KIN001-244	0.252	-0.0391591	0.5096	0.571348	0.567764
MK-2206	-0.33	-0.0391591	0.5096	-0.570724	0.568187
LFM-A13	-0.327	-0.0391591	0.5096	-0.564837	0.572185
BX-912	-0.322	-0.0391591	0.5096	-0.555025	0.578877
PLX4720	0.241	-0.0391591	0.5096	0.549763	0.582482
IPA-3	0.238	-0.0391591	0.5096	0.543876	0.586527
SB 505124	-0.315	-0.0391591	0.5096	-0.541289	0.588308
UNC0638	-0.314	-0.0391591	0.5096	-0.539327	0.589661
Gefitinib	0.208	-0.0391591	0.5096	0.485006	0.627672
Pazopanib	-0.284	-0.0391591	0.5096	-0.480457	0.630902
Dabrafenib	-0.284	-0.0391591	0.5096	-0.480457	0.630902
Bryostatin 1	-0.282	-0.0391591	0.5096	-0.476532	0.633695
PD-0325901	0.203	-0.0391591	0.5096	0.475194	0.634648
UNC0638	-0.273	-0.0391591	0.5096	-0.458871	0.646326
KIN001-270	-0.271	-0.0391591	0.5096	-0.454947	0.649147
Nutlin-3a (-)	-0.271	-0.0391591	0.5096	-0.454947	0.649147
Olaparib	0.188	-0.0391591	0.5096	0.44576	0.655771
AZD6482	-0.264	-0.0391591	0.5096	-0.441211	0.659061
Veliparib	0.175	-0.0391591	0.5096	0.420249	0.674303
GDC0941	-0.251	-0.0391591	0.5096	-0.4157	0.677629
Bosutinib	0.167	-0.0391591	0.5096	0.404551	0.685808
QL-XII-61	0.166	-0.0391591	0.5096	0.402588	0.687251
Vinblastine	-0.241	-0.0391591	0.5096	-0.396077	0.692048
SL 0101-1	0.161	-0.0391591	0.5096	0.392777	0.694484
GDC0941	0.16	-0.0391591	0.5096	0.390815	0.695934
XMD11-85h	0.158	-0.0391591	0.5096	0.38689	0.698838
Camptothecin	0.153	-0.0391591	0.5096	0.377078	0.706115
VNLG/124	-0.229	-0.0391591	0.5096	-0.372529	0.709499
Tivozanib	0.15	-0.0391591	0.5096	0.371191	0.710495
Bleomycin (50 uM)	0.146	-0.0391591	0.5096	0.363342	0.716349
QS11	0.141	-0.0391591	0.5096	0.35353	0.723691
PLX4720	0.137	-0.0391591	0.5096	0.345681	0.729582
EHT 1864	-0.213	-0.0391591	0.5096	-0.341132	0.733004
BEZ235	-0.212	-0.0391591	0.5096	-0.33917	0.734482
AP-24534	0.133	-0.0391591	0.5096	0.337832	0.73549
Vorinostat	-0.208	-0.0391591	0.5096	-0.33132	0.740402
Cetuximab	-0.208	-0.0391591	0.5096	-0.33132	0.740402
MPS-1-IN-1	0.125	-0.0391591	0.5096	0.322133	0.747352
XL-184	-0.197	-0.0391591	0.5096	-0.309735	0.756763
CX-5461	0.116	-0.0391591	0.5096	0.304472	0.760768
NSC-207895	0.114	-0.0391591	0.5096	0.300548	0.763759
AZD8055	-0.188	-0.0391591	0.5096	-0.292074	0.77023
THZ-2-102-1	-0.186	-0.0391591	0.5096	-0.288149	0.773232
ZM-447439	-0.182	-0.0391591	0.5096	-0.2803	0.779247
Nilotinib	0.088	-0.0391591	0.5096	0.249527	0.802953
Talazoparib	0.084	-0.0391591	0.5096	0.241678	0.80903
BAY 61-3606	-0.162	-0.0391591	0.5096	-0.241054	0.809514
Afatinib	0.078	-0.0391591	0.5096	0.229904	0.818166
Bicalutamide	-0.156	-0.0391591	0.5096	-0.22928	0.818652
PIK-93	0.077	-0.0391591	0.5096	0.227942	0.819692
BMS-536924	0.076	-0.0391591	0.5096	0.225979	0.821217
BX-795	-0.151	-0.0391591	0.5096	-0.219468	0.826285
AZD7762	-0.146	-0.0391591	0.5096	-0.209656	0.833936
CUDC-101	-0.146	-0.0391591	0.5096	-0.209656	0.833936
CHIR-99021	0.061	-0.0391591	0.5096	0.196545	0.844184
FTI-277	0.058	-0.0391591	0.5096	0.190658	0.848794
AS605240	-0.129	-0.0391591	0.5096	-0.176297	0.860061
JNK-9L	0.034	-0.0391591	0.5096	0.143562	0.885847
BHG712	0.028	-0.0391591	0.5096	0.131788	0.895152
KIN001-260	-0.106	-0.0391591	0.5096	-0.131163	0.895646
Cytarabine	0.023	-0.0391591	0.5096	0.121976	0.902918
ZG-10	0.02	-0.0391591	0.5096	0.116089	0.907582
FR-180204	0.012	-0.0391591	0.5096	0.100391	0.920034
JQ1	0.007	-0.0391591	0.5096	0.0905791	0.927827
GSK1070916	-0.078	-0.0391591	0.5096	-0.0762184	0.939245
Lisitinib	-0.076	-0.0391591	0.5096	-0.0722938	0.942368
Lenalidomide	-0.066	-0.0391591	0.5096	-0.0526705	0.957994
CHIR-99021	-0.019	-0.0391591	0.5096	0.0395587	0.968445
KIN001-266	-0.022	-0.0391591	0.5096	0.0336717	0.973139
17-AAG	-0.023	-0.0391591	0.5096	0.0317094	0.974704
RO-3306	-0.055	-0.0391591	0.5096	-0.031085	0.975202
Olaparib	-0.054	-0.0391591	0.5096	-0.0291227	0.976767
Elesclomol	-0.044	-0.0391591	0.5096	-0.00949943	0.992421
BMS-754807	-0.037	-0.0391591	0.5096	0.00423683	0.99662
